# Supplementary material for: A secretome atlas of cardiac fibroblasts from healthy and infarcted mouse hearts
Source: Commun Biol. 2025 Apr 29;8:675. doi: 10.1038/s42003-025-08083-y (PMC12041564; doi:10.1038/s42003-025-08083-y)
Supplement: Supplementary file 3 — Supplementary Data 2 [file 42003_2025_8083_MOESM3_ESM.xlsx]

## Sheet: 5 days sham_mi
Protein identification															Statistical analysis (t-tests/SAM, So = ß.6, FDR 5%)					Sum intensity								Intensity channel wise												Normalizied (median) intensity channel wise
Protein IDs	Protein names	Gene names	GOMF name	GOBP slim name	GOCC slim name	KEGG name	SMART name	Peptides	Razor + unique peptides	Unique peptides	Sequence coverage [%]	Mol. weight [kDa]	Q-value	Score	-Log p-value MI_sham	q-value MI_sham	Difference MI_sham	Test statistic MI_sham	Significant MI_sham	Intensity	Intensity L	Intensity M	Intensity H	Intensity 1_inter sham_heavy mi_5d	Intensity 2_inter mi_heavy sham_5d	Intensity 3_inter sham_heavy mi_5d	Intensity 4_inter mi_heavy sham_5d	L 1_inter sham_heavy mi	L 2_inter mi_heavy sham	L 3_inter sham_heavy mi	L 4_inter mi_heavy sham	M 1_inter sham_heavy mi	H 2_inter mi_heavy sham	M 3_inter sham_heavy mi	H 4_inter mi_heavy sham	H 1_inter sham_heavy mi	M 2_inter mi_heavy sham	H 3_inter sham_heavy mi	M 4_inter mi_heavy sham	Norm_L 1	Norm_L 2	Norm_L 3	Norm_L 4	Norm_sham 1 M	Norm_sham 2 H	Norm_sham 3 M	Norm_sham 4 H	Norm_MI 1 H	Norm_MI 2 M
Q64429;Q3UTK2;A0A3Q4L2V1	Cytochrome P450 1B1	Cyp1b1	aromatase activity;binding;catalytic activity;cation binding;heme binding;ion binding;iron ion binding;metal ion binding;monooxygenase activity;oxidoreductase activity;oxidoreductase activity, acting on paired donors, with incorporation or reduction of molecular oxygen;oxidoreductase activity, acting on paired donors, with incorporation or reduction of molecular oxygen, reduced flavin or flavopro…	anatomical structure development;anatomical structure formation involved in morphogenesis;anatomical structure morphogenesis;biological adhesion;biological regulation;biosynthetic process;catabolic process;cell adhesion;cell motility;cellular aldehyde metabolic process;cellular aromatic compound metabolic process;cellular component movement;cellular component organization;cellular ketone metaboli…	cell part;intracellular membrane-bounded organelle;intracellular organelle;membrane;mitochondrion;organelle	Metabolism of xenobiotics by cytochrome P450;Steroid hormone biosynthesis;Tryptophan metabolism		4	4	4	16.4	60.537	0	37.823	2.18835	0	3.15469	2.96668	+	43442000	1600100	19828000	22014000	11174000	12714000	9074000	10481000	NaN	1600100	NaN	NaN	690490	2456500	NaN	NaN	10483000	8656900	9074000	10481000	NaN	1076780	NaN	NaN	690490	2195620	NaN	NaN	11273000	7925530
A0A087WR50;Q3UHL6;P11276;A0A087WS56;A0A087WSN6;B9EHT6;B7ZNJ1;A0A087WS99;Q4KL80;A0A087WSU6;A0A087WQE0	Fibronectin;Anastellin	Fn1	binding;carbohydrate binding;enzyme activator activity;enzyme binding;enzyme regulator activity;glycosaminoglycan binding;heparin binding;integrin binding;pattern binding;peptidase activator activity;peptidase regulator activity;polysaccharide binding;protease binding;protein binding;protein complex binding;receptor binding	anatomical structure formation involved in morphogenesis;anatomical structure morphogenesis;biological adhesion;biological regulation;cell adhesion;cell differentiation;cell junction organization;cell morphogenesis;cellular component assembly;cellular component morphogenesis;cellular component organization;cellular metabolic process;cellular process;developmental process;macromolecular complex as…	cell part;extracellular matrix;extracellular organelle;extracellular space;intracellular membrane-bounded organelle;intracellular organelle;macromolecular complex;organelle;protein complex;proteinaceous extracellular matrix;vesicle	Amoebiasis;Bacterial invasion of epithelial cells;ECM-receptor interaction;Focal adhesion;Pathways in cancer;Regulation of actin cytoskeleton;Small cell lung cancer	FN1;FN2;FN3	74	74	74	50.8	262.84	0	323.31	2.23798	0	2.96371	2.91055	+	4524100000	1172900000	1996800000	1354400000	962820000	1493800000	672890000	1394700000	187310000	398240000	157650000	429720000	96368000	60733000	68554000	167810000	679140000	1034800000	446690000	797130000	187310000	267993000	111270000	301710000	96368000	54283200	61977200	162810000	730322000	947376000
P11087	Collagen alpha-1(I) chain	Col1a1	binding;cation binding;extracellular matrix structural constituent;growth factor binding;identical protein binding;ion binding;metal ion binding;platelet-derived growth factor binding;protein binding;structural molecule activity	anatomical structure development;anatomical structure formation involved in morphogenesis;anatomical structure morphogenesis;biological regulation;biosynthetic process;cell communication;cell differentiation;cellular component assembly;cellular component organization;cellular localization;cellular process;developmental process;establishment of localization;extracellular matrix organization;extrac…	cell part;cytoplasm;cytoplasmic membrane-bounded vesicle;endoplasmic reticulum;extracellular matrix;extracellular space;Golgi apparatus;intracellular membrane-bounded organelle;intracellular organelle;organelle;proteinaceous extracellular matrix;vesicle	Amoebiasis;ECM-receptor interaction;Focal adhesion;Protein digestion and absorption	COLFI;VWC	40	40	40	52.2	138.03	0	323.31	1.43936	0.521333	1.68206	1.57906		2193500000	128200000	1249300000	816030000	612800000	673530000	289850000	617310000	27242000	37623000	23799000	39531000	212430000	71747000	63669000	168780000	373130000	564160000	202380000	409000000	27242000	25318100	16797500	27755100	212430000	64127500	57560900	163751000	401250000	516497000
E9PX70;Q60847	Collagen alpha-1(XII) chain	Col12a1		biological adhesion;cell adhesion;cell differentiation;cellular process;developmental process	extracellular matrix;extracellular organelle;extracellular space;organelle;proteinaceous extracellular matrix;vesicle	Protein digestion and absorption	FN3;TSPN;VWA	9	9	9	5	333.73	0	25.713	1.12626	0.391	2.20386	1.55092		56719000	3989900	32211000	20518000	2947700	29663000	12287000	11822000	NaN	705370	NaN	3284500	1125000	3597000	NaN	2811900	1822700	25361000	12287000	5725400	NaN	474674	NaN	2306080	1125000	3215000	NaN	2728120	1960060	23218400
Q01149;E0CXI2	Collagen alpha-2(I) chain	Col1a2	binding;binding, bridging;cation binding;extracellular matrix structural constituent;growth factor binding;identical protein binding;ion binding;metal ion binding;platelet-derived growth factor binding;protein binding;protein binding, bridging;SMAD binding;structural molecule activity	anatomical structure development;anatomical structure morphogenesis;biological regulation;cellular component assembly;cellular component organization;cellular process;developmental process;extracellular matrix organization;extracellular structure organization;macromolecular complex assembly;protein complex assembly;response to chemical stimulus;response to endogenous stimulus;response to stimulus…	extracellular matrix;extracellular organelle;extracellular space;organelle;vesicle	Amoebiasis;ECM-receptor interaction;Focal adhesion;Protein digestion and absorption	COLFI	33	33	33	47.9	129.56	0	323.31	1.31513	0.524	1.51949	1.41853		1105800000	30779000	675080000	399980000	266850000	373680000	130000000	335300000	1863100	16534000	389630	11992000	112750000	47799000	29145000	99474000	152240000	309350000	100470000	223830000	1863100	11126400	275003	8419690	112750000	42722800	26349000	96510100	163713000	283215000
P28301	Protein-lysine 6-oxidase	Lox	binding;catalytic activity;cation binding;copper ion binding;ion binding;metal ion binding;oxidoreductase activity;oxidoreductase activity, acting on the CH-NH2 group of donors;oxidoreductase activity, acting on the CH-NH2 group of donors, oxygen as acceptor;protein-lysine 6-oxidase activity;transition metal ion binding	anatomical structure development;cellular component assembly;cellular component organization;cellular process;developmental process;extracellular matrix organization;extracellular structure organization;response to chemical stimulus;response to drug;response to endogenous stimulus;response to stimulus;response to stress	cell part;extracellular matrix;extracellular space;intracellular membrane-bounded organelle;intracellular organelle;nucleus;organelle;proteinaceous extracellular matrix			11	11	11	50.9	46.7	0	142.98	1.10018	0.54	1.54246	1.29614		158700000	0	80346000	78357000	44153000	48826000	22483000	43241000	NaN	NaN	NaN	NaN	6612500	7549700	8044000	18828000	37541000	41276000	14439000	24413000	NaN	NaN	NaN	NaN	6612500	6747930	7272290	18267000	40370200	37788800
P37889	Fibulin-2	Fbln2	binding;calcium ion binding;cation binding;extracellular matrix binding;ion binding;metal ion binding	biological regulation	extracellular matrix;extracellular organelle;organelle;proteinaceous extracellular matrix;vesicle		ANATO;EGF;EGF_CA	19	19	19	30.3	131.83	0	241.51	1.62204	0.5944	1.0605	1.24831		371730000	34093000	197550000	140080000	134450000	93562000	40682000	103040000	13618000	5621200	3616800	11237000	50346000	24085000	13971000	22420000	70483000	63855000	23094000	69382000	13618000	3782750	2552760	7889600	50346000	21527200	12630700	21752000	75794800	58460300
O35682;A0A0N4SW94	Myeloid-associated differentiation marker	Myadm		anatomical structure development;biological regulation;cell development;cellular component organization;cellular membrane organization;cellular process;developmental process;establishment of localization;membrane organization;protein targeting;protein transport;regulation of organelle organization;regulation of protein modification process;transport	cell part;cell projection;cytoskeleton;extracellular organelle;intracellular non-membrane-bounded organelle;intracellular organelle;membrane;organelle;plasma membrane;vesicle			6	6	6	26.2	35.284	0	203.73	1.00637	0.505846	1.40591	1.17815		347990000	322120000	16838000	9030200	7586700	146490000	61170000	132750000	5816700	125850000	61170000	129280000	597720	7857900	NaN	NaN	1172300	12774000	NaN	3466000	5816700	84689900	43174100	90768600	597720	7023400	NaN	NaN	1260650	11694800
F2Z4A3;A0A087WRT4;A0A1L1SQU7		Fat1	binding;calcium ion binding;cation binding;ion binding;metal ion binding	biological adhesion;cell adhesion;cellular component organization;cellular process;cytoskeleton organization;establishment or maintenance of cell polarity;organelle organization	cell part;cell projection;extracellular organelle;filopodium;intracellular membrane-bounded organelle;intracellular organelle;membrane;nucleus;organelle;plasma membrane;vesicle		CA;EGF;EGF_CA;LamG	8	8	8	3.4	506.26	0	21.181	0.836725	0.469714	1.74483	1.16888		23899000	0	14877000	9022200	3997700	2006400	5423200	12472000	NaN	NaN	NaN	NaN	2260600	NaN	NaN	1861900	1737100	2006400	5423200	10610000	NaN	NaN	NaN	NaN	2260600	NaN	NaN	1806420	1868010	1836890
Q99K48;B1AXT0	Non-POU domain-containing octamer-binding protein	Nono	binding;core promoter binding;DNA binding;identical protein binding;nucleic acid binding;nucleotide binding;protein binding;regulatory region DNA binding;regulatory region nucleic acid binding;transcription regulatory region DNA binding	biological regulation;biosynthetic process;cellular metabolic process;cellular nitrogen compound metabolic process;cellular process;DNA metabolic process;DNA recombination;DNA repair;macromolecule metabolic process;metabolic process;mRNA metabolic process;mRNA processing;nitrogen compound metabolic process;nucleobase-containing compound metabolic process;primary metabolic process;response to DNA …	cell part;intracellular membrane-bounded organelle;intracellular non-membrane-bounded organelle;intracellular organelle;membrane;nucleolus;nucleoplasm;nucleus;organelle		RRM	13	12	11	44.6	54.54	0	46.191	1.47169	0.4384	1.00926	1.15856		286540000	278170000	3409000	4960500	99402000	69658000	53876000	63608000	99402100	66174000	51046000	61551000	NaN	1523100	NaN	607730	NaN	1960600	2829600	1448400	99402100	44531300	36028500	43215500	NaN	1361350	NaN	589622	NaN	1794960
E9Q452;Q8BSH3;E9Q454;P58771	Tropomyosin alpha-1 chain	Tpm1	structural constituent of cytoskeleton;structural molecule activity	anatomical structure morphogenesis;biological regulation;cellular component organization;cellular process;cytoskeleton organization;developmental process;embryo development;multicellular organismal process;muscle contraction;organelle organization;response to chemical stimulus;response to oxidative stress;response to stimulus;response to stress	bleb;cell part;cell projection;cytoplasm;intracellular non-membrane-bounded organelle;intracellular organelle;organelle	Cardiac muscle contraction;Dilated cardiomyopathy;Hypertrophic cardiomyopathy (HCM)		17	17	0	47	32.495	0	323.31	1.56443	0.435	0.939375	1.12846		1552200000	1316800000	112110000	123360000	355130000	313410000	425420000	458270000	269410000	272740000	382170000	392430000	34474000	13134000	10915000	26652000	51243000	27535000	32329000	39186000	269410000	183538000	269738000	275529000	34474000	11739200	9867860	25857900	55104800	25208700
P37804;A0A1L1STN8	Transgelin	Tagln		cell differentiation;cellular process;developmental process	cell part;cytoplasm		CH	10	10	10	59.2	22.576	0	171.98	0.820987	0.404222	1.6215	1.12165		614360000	449540000	71677000	93139000	49919000	164740000	237470000	162230000	39278000	122730000	160430000	127110000	NaN	14657000	24077000	14880000	10641000	27357000	52961000	20243000	39278000	82590300	113232000	89245000	NaN	13100400	21767200	14436600	11442900	25045800
P84104	Serine/arginine-rich splicing factor 3	Srsf3	binding;enzyme binding;nucleic acid binding;nucleotide binding;phospholipase binding;protein binding;RNA binding	biological regulation;cellular metabolic process;cellular nitrogen compound metabolic process;cellular process;establishment of localization;macromolecule metabolic process;metabolic process;mRNA metabolic process;mRNA processing;nitrogen compound metabolic process;nucleobase-containing compound metabolic process;nucleobase-containing compound transport;primary metabolic process;response to chemi…	cell part;cytoplasm	Spliceosome	RRM	2	2	2	18.3	19.329	0	5.4692	0.76604	0.405905	1.67873	1.09164		283100000	256840000	17336000	8916100	85499000	92197000	72972000	32428000	78033000	88138000	63081000	27592000	3820300	NaN	4619600	NaN	3644900	4059700	5271200	4835900	78033000	59311800	44522900	19372600	3820300	NaN	4176420	NaN	3919590	3716720
P08207	Protein S100-A10	S100a10	binding;calcium ion binding;cation binding;identical protein binding;ion binding;ion channel binding;metal ion binding;protein binding;protein dimerization activity;protein homodimerization activity	biological regulation;cellular component assembly;cellular component organization;cellular membrane organization;cellular process;establishment of localization;macromolecular complex assembly;membrane organization;organelle organization;protein complex assembly;regulation of organelle organization;vesicle organization	cell part;extracellular organelle;organelle;vesicle			3	3	3	45.4	11.186	0	9.3165	2.09206	0.435	0.744954	1.03711		416050000	399110000	9715400	7230700	107230000	84906000	95470000	128450000	107230000	78398000	90678000	122800000	NaN	2366600	1752000	1824700	NaN	4142000	3039400	3821300	107230000	52757400	64001000	86219000	NaN	2115270	1583920	1770330	NaN	3792070
O54724	Polymerase I and transcript release factor	Ptrf	binding;nucleic acid binding;RNA binding;rRNA binding;rRNA primary transcript binding	biological regulation;biosynthetic process;cellular metabolic process;cellular nitrogen compound metabolic process;cellular process;macromolecule metabolic process;metabolic process;nitrogen compound metabolic process;nucleobase-containing compound metabolic process;primary metabolic process;RNA metabolic process;transcription initiation, DNA-dependent;transcription termination, DNA-dependent	cell part;cytoplasm;cytosol;endoplasmic reticulum;intracellular membrane-bounded organelle;intracellular organelle;macromolecular complex;membrane;mitochondrion;nucleus;organelle;plasma membrane;protein complex			6	6	6	27.8	43.953	0	36.175	0.899626	0.4176	1.22464	1.0362		126620000	115790000	7279400	3546700	18791000	34800000	36220000	36805000	15863000	32955000	32510000	34463000	1391300	NaN	1701100	NaN	1537600	1845200	2009100	2341800	15863000	22176800	22945700	24196800	1391300	NaN	1537900	NaN	1653480	1689310
Q9JM58;F6RP70	Cytokine receptor-like factor 1	Crlf1	binding;cytokine binding;protein binding;protein dimerization activity;protein heterodimerization activity	anatomical structure development;biological regulation;developmental process;regulation of protein modification process	macromolecular complex;protein complex		FN3	3	3	3	12.2	46.661	0	8.2357	0.652931	0.427846	1.81874	1.01896		27136000	193870	23768000	3174500	1318200	3381000	1114700	21322000	NaN	193870	NaN	NaN	543060	1244100	432090	472550	775190	1943000	682650	20850000	NaN	130463	NaN	NaN	543060	1111980	390637	458470	833610	1778850
A0A0N4SV66;C0HKE9;C0HKE8;C0HKE7;C0HKE6;C0HKE5;C0HKE4;C0HKE3;C0HKE2;C0HKE1;Q8CGP6;Q8R1M2;Q8CGP7;Q8CGP5;Q8BFU2;Q8CGP4	Histone H2A type 1-H;Histone H2A.J;Histone H2A type 1-K;Histone H2A type 1-F;Histone H2A type 3;Histone H2A	Hist1h2ah;H2afj;Hist1h2ak;Hist1h2af;Hist3h2a;Hist1h2aa	binding;DNA binding;nucleic acid binding	cellular component disassembly;cellular component organization;cellular metabolic process;cellular nitrogen compound metabolic process;cellular process;chromatin organization;chromosome organization;DNA metabolic process;DNA repair;macromolecule metabolic process;metabolic process;nitrogen compound metabolic process;nucleobase-containing compound metabolic process;organelle organization;primary m…	cell part;extracellular organelle;intracellular membrane-bounded organelle;intracellular organelle;macromolecular complex;nucleosome;nucleus;organelle;vesicle	Systemic lupus erythematosus	H2A	6	6	1	59.5	13.66	0	323.31	2.31266	0.411	0.70328	1.01413		18146000000	18006000000	68688000	70854000	4134900000	2918400000	3491100000	7601500000	4098900000	2881300000	3455400000	7570800000	15171000	15320000	11949000	10907000	20839000	21806000	23787000	19762000	4098900000	1938950000	2438840000	5315520000	15171000	13693000	10802700	10582000	22409500	19963700
Q61301;E0CXB9;Q8BS72	Catenin alpha-2	Ctnna2	structural molecule activity	anatomical structure morphogenesis;biological adhesion;biological regulation;cell adhesion;cell motility;cellular component morphogenesis;cellular component movement;cellular component organization;cellular process;developmental process;locomotion	cell part;cell projection;cytoplasm;cytoskeleton;intracellular non-membrane-bounded organelle;intracellular organelle;neuron projection;organelle	Adherens junction;Arrhythmogenic right ventricular cardiomyopathy (ARVC);Bacterial invasion of epithelial cells;Endometrial cancer;Leukocyte transendothelial migration;Pathways in cancer;Tight junction		4	1	1	5.5	105.28	0.0026584	2.8317	1.09008	0.470345	0.945577	0.979388		29291000	21696000	3750800	3844100	8723000	3756200	7352500	9459300	6155000	3756200	4996300	6788600	799990	NaN	1173600	893480	1768000	NaN	1182600	1777200	6155000	2527710	3526410	4766340	799990	NaN	1061010	866858	1901240	NaN
P17182;Q6PHC1;B0QZL1;B1ARR7;P21550;P17183;B1ARR6;A0A0N4SUX5;D3Z6E4;D3Z2S4;J3QPZ9;Q5SX59;A0A0N4SUI6;D3YVD3;Q5SX60;Q5SX61;A0A0N4SUW8	Alpha-enolase	Eno1	binding;carbon-oxygen lyase activity;catalytic activity;cation binding;hydro-lyase activity;ion binding;lyase activity;magnesium ion binding;metal ion binding;phosphopyruvate hydratase activity	aging;alcohol metabolic process;anatomical structure development;anatomical structure morphogenesis;carbohydrate metabolic process;catabolic process;cellular metabolic process;cellular process;developmental process;generation of precursor metabolites and energy;growth;metabolic process;primary metabolic process;response to chemical stimulus;response to drug;response to stimulus;small molecule met…	cell body;cell part;cytoplasm;extracellular organelle;extracellular space;intracellular;macromolecular complex;membrane;neuronal cell body;organelle;photoreceptor inner segment;plasma membrane;protein complex;vesicle	Glycolysis / Gluconeogenesis;Methane metabolism;RNA degradation		28	28	28	77.4	47.14	0	323.31	1.82135	0.464667	0.719834	0.96892		4467000000	4190100000	131570000	145350000	804830000	1212200000	1310600000	1139400000	730730000	1132400000	1236500000	1090500000	24634000	33796000	29578000	17504000	49461000	45961000	44586000	31398000	730730000	762041000	872728000	765650000	24634000	30206900	26740400	16982500	53188500	42078000
Q9DAW9;A0A0G2JDV8;A0A0G2JFI6;A0A0G2JFC8;A0A0G2JFG3	Calponin-3	Cnn3		cell differentiation;cellular component organization;cellular process;cytoskeleton organization;developmental process;organelle organization	cell part;cytoplasm;cytoskeleton;intracellular non-membrane-bounded organelle;intracellular organelle;organelle		CH	10	10	9	48.2	36.428	0	57.484	1.02601	0.435625	0.966641	0.96715		389160000	342520000	18082000	28558000	102530000	91569000	108820000	86245000	91125000	85968000	87105100	78326000	2466900	1830600	7726900	3800700	8935690	3770000	13991000	4118400	91125000	57851600	61479200	54993400	2466900	1636190	6985620	3687460	9609110	3451490
Q61576;A2A4H9;F6W360	Peptidyl-prolyl cis-trans isomerase FKBP10	Fkbp10	binding;calcium ion binding;catalytic activity;cation binding;cis-trans isomerase activity;drug binding;FK506 binding;ion binding;isomerase activity;macrolide binding;metal ion binding;peptidyl-prolyl cis-trans isomerase activity	cellular metabolic process;cellular process;macromolecule metabolic process;macromolecule modification;metabolic process;peptidyl-amino acid modification;primary metabolic process;protein folding;protein metabolic process;protein modification process	cell part;membrane		EFh	13	13	13	31.5	64.697	0	52.34	1.24714	0.441091	0.843317	0.959482		378380000	350450000	13416000	14519000	87809000	144660000	63265000	82651000	80967000	140160000	59907000	69416000	1749100	1734900	1269700	5602600	5092300	2764700	2088800	7632300	80967000	94319700	42282700	48737600	1749100	1550660	1147890	5435670	5476070	2531130
P05202	Aspartate aminotransferase, mitochondrial	Got2	binding;catalytic activity;cofactor binding;kynurenine-oxoglutarate transaminase activity;L-aspartate:2-oxoglutarate aminotransferase activity;L-phenylalanine aminotransferase activity;L-phenylalanine:2-oxoglutarate aminotransferase activity;pyridoxal phosphate binding;transaminase activity;transferase activity;transferase activity, transferring nitrogenous groups;vitamin B6 binding;vitamin bindi…	amine metabolic process;biosynthetic process;catabolic process;cellular amino acid metabolic process;cellular ketone metabolic process;cellular metabolic process;cellular nitrogen compound metabolic process;cellular process;establishment of localization;lipid transport;metabolic process;nitrogen compound metabolic process;organic acid metabolic process;organic acid transport;primary metabolic pro…	cell part;extracellular organelle;intracellular membrane-bounded organelle;intracellular organelle;membrane;mitochondrion;organelle;plasma membrane;vesicle	Alanine, aspartate and glutamate metabolism;Arginine and proline metabolism;Cysteine and methionine metabolism;Fat digestion and absorption;Phenylalanine metabolism;Phenylalanine, tyrosine and tryptophan biosynthesis;Tyrosine metabolism		15	15	15	51.2	47.411	0	288.01	0.922617	0.442605	0.925395	0.899929		2126900000	2106100000	11907000	8892800	385820000	791530000	544910000	404590000	385820000	783340000	541700000	395180000	NaN	2259500	1271200	4700700	NaN	5921900	1932600	4713700	385820000	527143000	382335000	277459000	NaN	2019540	1149250	4560640	NaN	5421590
Q02248;E9Q6A9;F7BAC9;F6QZ47;F7CRC6;D3YUH4;D3Z5Q1;E9PW26	Catenin beta-1	Ctnnb1	alpha-catenin binding;binding;cadherin binding;cell adhesion molecule binding;chromatin binding;DNA binding;double-stranded DNA binding;enzyme binding;hormone receptor binding;molecular transducer activity;nuclear hormone receptor binding;nucleic acid binding;nucleic acid binding transcription factor activity;phosphatase binding;protein binding;protein binding transcription factor activity;protei…	anatomical structure development;anatomical structure formation involved in morphogenesis;anatomical structure morphogenesis;biological adhesion;biological regulation;biosynthetic process;cell activation;cell adhesion;cell communication;cell development;cell differentiation;cell junction organization;cell maturation;cell morphogenesis;cell motility;cell proliferation;cell-cell signaling;cellular …	apical part of cell;cell cortex;cell part;cell projection;centrosome;cytoplasm;cytosol;extracellular organelle;intracellular membrane-bounded organelle;intracellular non-membrane-bounded organelle;intracellular organelle;macromolecular complex;membrane;microtubule organizing center;nucleus;organelle;plasma membrane;protein complex;synapse;transcription factor complex;vesicle	Adherens junction;Arrhythmogenic right ventricular cardiomyopathy (ARVC);Bacterial invasion of epithelial cells;Basal cell carcinoma;Colorectal cancer;Endometrial cancer;Focal adhesion;Leukocyte transendothelial migration;Melanogenesis;Pathogenic Escherichia coli infection;Pathways in cancer;Prostate cancer;Thyroid cancer;Tight junction;Wnt signaling pathway	ARM	13	13	13	28.9	85.47	0	72.561	0.846837	0.435478	0.975073	0.892211		230110000	198740000	23092000	8270200	28794000	57827000	67926000	75559000	27964000	44567000	67010000	59201000	NaN	3318400	NaN	3206600	829570	9941400	915640	13151000	27964000	29991000	47296000	41565500	NaN	2965990	NaN	3111060	892089	9101510
A2AU62;Q64012;A2AU61;A2AU60	RNA-binding protein Raly	Raly	binding;nucleotide binding	cellular metabolic process;cellular nitrogen compound metabolic process;cellular process;macromolecule metabolic process;metabolic process;mRNA metabolic process;mRNA processing;nitrogen compound metabolic process;nucleobase-containing compound metabolic process;primary metabolic process;RNA metabolic process;RNA processing;RNA splicing	cell part;intracellular membrane-bounded organelle;intracellular organelle;macromolecular complex;nucleus;organelle;ribonucleoprotein complex;spliceosomal complex		RRM	7	7	7	31.9	31.69	0	82.206	2.42287	0.417333	0.596944	0.887417		295430000	254450000	20064000	20913000	85991000	44228000	73778000	91429000	71862000	44228000	59638000	78722000	6306100	NaN	5603800	4553000	7822800	NaN	8536900	8153700	71862000	29762900	42092800	55271400	6306100	NaN	5066200	4417340	8412350	NaN
P10404;P11370	MLV-related proviral Env polyprotein;Surface protein;Transmembrane protein;Retrovirus-related Env polyprotein from Fv-4 locus	Fv4	binding;cation binding;ion binding;metal ion binding;structural molecule activity		cell part;membrane;plasma membrane			3	3	3	7.2	69.612	0	7.4589	1.01569	0.408816	0.843384	0.885547		49714000	34333000	7044600	8336200	24422000	19676000	2840700	2775100	15529000	14747000	1282400	2775100	3915500	1800100	NaN	NaN	4977800	3129100	1558300	NaN	15529000	9923890	905125	1948420	3915500	1608930	NaN	NaN	5352940	2864740
Q8R5J9	PRA1 family protein 3	Arl6ip5		amine transport;amino acid transport;biological regulation;cellular homeostasis;cellular ion homeostasis;cellular process;establishment of localization;homeostatic process;ion transport;organic acid transport;regulation of transport;transport	cell part;cytoskeleton;endoplasmic reticulum;extracellular organelle;intracellular membrane-bounded organelle;intracellular non-membrane-bounded organelle;intracellular organelle;membrane;organelle;vesicle			3	3	3	20.7	21.557	0	85.51	0.793859	0.440077	0.978117	0.867507		92089000	80143000	5777700	6168400	20142000	26706000	15786000	29455000	17654000	23687000	13599000	25203000	1257700	1212600	NaN	1538300	1230000	1806200	2187500	2713700	17654000	15940000	9598240	17695200	1257700	1083820	NaN	1492470	1322700	1653600
O88207;A3KGE7	Collagen alpha-1(V) chain	Col5a1	binding;carbohydrate binding;extracellular matrix structural constituent;glycoprotein binding;glycosaminoglycan binding;growth factor binding;heparin binding;pattern binding;platelet-derived growth factor binding;polysaccharide binding;protein binding;proteoglycan binding;structural molecule activity	anatomical structure development;anatomical structure morphogenesis;biological adhesion;biological regulation;biosynthetic process;cell adhesion;cell motility;cellular component movement;cellular component organization;cellular process;developmental process;extracellular matrix organization;extracellular structure organization;locomotion;macromolecule metabolic process;metabolic process;multicell…	extracellular matrix;extracellular organelle;organelle;proteinaceous extracellular matrix;vesicle	Amoebiasis;ECM-receptor interaction;Focal adhesion;Protein digestion and absorption	COLFI;LamG;TSPN	6	6	3	7.7	183.67	0	62.392	0.806339	0.448786	0.902421	0.836207		89480000	22544000	39336000	27600000	30148000	26238000	11273000	21821000	5438100	6994100	2836300	7275900	12456000	3460300	2774100	6223200	12254000	15784000	5662500	8322000	5438100	4706630	2001880	5108470	12456000	3092820	2507960	6037780	13177500	14450500
Q8BFW7	Lipoma-preferred partner homolog	Lpp	binding;cation binding;ion binding;metal ion binding;transition metal ion binding;zinc ion binding	biological adhesion;cell adhesion;cellular process	cell part;cytoplasm;intracellular membrane-bounded organelle;intracellular organelle;nucleus;organelle		LIM	12	12	12	34.4	65.89	0	75.937	0.973702	0.440912	0.789101	0.835003		235280000	223310000	7641900	4329900	33565000	39415000	34665000	127630000	32439000	37512000	34665000	118690000	NaN	NaN	NaN	3204100	1125800	1902900	NaN	5739000	32439000	25243400	24466700	83333300	NaN	NaN	NaN	3108630	1210640	1742140
P47754;D6RCW7;A0A0N4SVM0	F-actin-capping protein subunit alpha-2	Capza2		biological regulation;cellular component organization;regulation of organelle organization	brush border;cell part;cell projection;cytoskeleton;extracellular organelle;F-actin capping protein complex;intracellular non-membrane-bounded organelle;intracellular organelle;macromolecular complex;membrane;organelle;protein complex;vesicle			14	14	12	70.3	32.967	0	323.31	0.903964	0.445103	0.820558	0.830581		780200000	753590000	14816000	11803000	166060000	156860000	253160000	204130000	160650000	151270000	241030000	200650000	2778700	1971000	4935200	NaN	2636300	3622300	7195400	3479800	160650000	101796000	170120000	140878000	2778700	1761680	4461740	NaN	2834980	3316270
Q8VDD5;A0A2R8VKI5;A0A2R8W6V7;F2Z494;Q8BXF2;E9Q264	Myosin-9	Myh9	actin binding;actin filament binding;actin-dependent ATPase activity;adenyl nucleotide binding;adenyl ribonucleotide binding;ADP binding;ATP binding;ATPase activity;ATPase activity, coupled;binding;catalytic activity;cytoskeletal protein binding;hydrolase activity;hydrolase activity, acting on acid anhydrides;hydrolase activity, acting on acid anhydrides, in phosphorus-containing anhydrides;ident…	anatomical structure development;anatomical structure formation involved in morphogenesis;anatomical structure morphogenesis;biological adhesion;biological regulation;cell adhesion;cell development;cell differentiation;cell morphogenesis;cell motility;cell proliferation;cellular component assembly;cellular component morphogenesis;cellular component movement;cellular component organization;cellula…	brush border;cell body;cell cortex;cell leading edge;cell part;cell projection;cytoplasm;cytoskeleton;cytosol;extracellular organelle;intracellular membrane-bounded organelle;intracellular non-membrane-bounded organelle;intracellular organelle;macromolecular complex;membrane;midbody;mitochondrion;neuron projection;neuronal cell body;nucleus;organelle;plasma membrane;protein complex;receptor compl…	Tight junction;Viral myocarditis	IQ;MYSc	124	124	104	61.6	226.37	0	323.31	2.31269	0.437559	0.558898	0.828868		21699000000	19301000000	1217800000	1179300000	3580800000	6309900000	5759000000	6048900000	3147300000	5536100000	5168310000	5449700000	187710000	309540000	216810000	250130000	245770000	464220000	373880000	349080000	3147300000	3725480000	3647820000	3826280000	187710000	276667000	196010000	242677000	264292000	425001000
Q8K1S3	Netrin receptor UNC5B	Unc5b		biological regulation;cell death;cellular process;death;locomotion;response to chemical stimulus;response to external stimulus;response to stimulus;signal transduction	cell part;cytosol;membrane;plasma membrane	Axon guidance	DEATH;IGc2;TSP1;ZU5	2	2	2	3.2	103.74	0	14.6	0.927347	0.432774	0.790438	0.820054		7751200	1201400	2182600	4367200	1890900	2706300	2044000	1109900	NaN	1201400	NaN	NaN	NaN	NaN	677600	1109900	1890900	1505000	1366400	NaN	NaN	808474	NaN	NaN	NaN	NaN	612594	1076830	2033400	1377850
Q78PY7;Q3TJ56;E9Q3E9	Staphylococcal nuclease domain-containing protein 1	Snd1	catalytic activity;hydrolase activity;hydrolase activity, acting on ester bonds;nuclease activity;protein binding transcription factor activity;transcription cofactor activity;transcription factor binding transcription factor activity	biological regulation;biosynthetic process;cell differentiation;cellular metabolic process;cellular nitrogen compound metabolic process;cellular process;developmental process;gene silencing;macromolecule metabolic process;metabolic process;nitrogen compound metabolic process;nucleobase-containing compound metabolic process;primary metabolic process;regulation of gene expression, epigenetic;RNA me…	cell part;cytoplasm;cytoplasmic membrane-bounded vesicle;extracellular organelle;intracellular membrane-bounded organelle;intracellular organelle;macromolecular complex;membrane;mitochondrion;nucleus;organelle;ribonucleoprotein complex;RNAi effector complex;vesicle		SNc;TUDOR	35	35	35	60.7	102.09	0	323.31	0.647005	0.440444	1.03963	0.810207		1497300000	1448000000	24805000	24442000	236750000	470560000	323670000	466310000	229250000	448600000	315140000	455060000	3548800	12553000	2048300	1447000	3957700	9411200	6484000	9796800	229250000	301882000	222427000	319502000	3548800	11219900	1851800	1403890	4255960	8616100
D3YYT0;P15116	Cadherin-2	Cdh2	alpha-catenin binding;binding;calcium ion binding;cation binding;enzyme binding;gamma-catenin binding;ion binding;metal ion binding;phosphatase binding;protein binding;protein phosphatase binding	anatomical structure morphogenesis;biological adhesion;biological regulation;cell adhesion;cell differentiation;cell motility;cellular component movement;cellular component organization;cellular localization;cellular membrane organization;cellular process;developmental process;localization;locomotion;membrane organization	cell part;cell projection;extracellular organelle;macromolecular complex;membrane;organelle;protein complex;synapse;vesicle	Arrhythmogenic right ventricular cardiomyopathy (ARVC);Cell adhesion molecules (CAMs)	CA;Cadherin_pro	6	6	6	15.9	93.856	0	36.531	0.638112	0.458286	0.929102	0.76247		99071000	85803000	7922500	5345400	37301000	24602000	19467000	17700000	34713000	22504000	18515000	10072000	800420	NaN	NaN	2604900	1788300	2098500	952200	5023600	34713000	15143900	13068000	7071640	800420	NaN	NaN	2527280	1923070	1921210
A6PW84;Q3V1T4;A2A7Q5;F2Z499	Prolyl 3-hydroxylase 1	P3h1;Lepre1	binding;carboxylic acid binding;catalytic activity;cation binding;ion binding;iron ion binding;L-ascorbic acid binding;metal ion binding;oxidoreductase activity;oxidoreductase activity, acting on paired donors, with incorporation or reduction of molecular oxygen;oxidoreductase activity, acting on paired donors, with incorporation or reduction of molecular oxygen, 2-oxoglutarate as one donor, and …	anatomical structure development;biological regulation;cell growth;cellular component organization;cellular metabolic process;cellular process;developmental process;extracellular matrix organization;extracellular structure organization;growth;macromolecule metabolic process;macromolecule modification;metabolic process;multicellular organismal process;peptidyl-amino acid modification;primary metab…	cell part;cytoplasm;endoplasmic reticulum;extracellular organelle;intracellular membrane-bounded organelle;intracellular organelle;membrane;nucleus;organelle;plasma membrane;vesicle		P4Hc	17	17	17	42.5	84.472	0	210.03	0.512259	0.51264	1.03387	0.716573		283220000	258930000	18390000	5900800	75004000	68370000	56388000	83457000	70863000	56886000	51818000	79361000	1554400	1943700	3199400	NaN	2587200	9540100	1370000	4096400	70863000	38281000	36573400	55720100	1554400	1737280	2892460	NaN	2782180	8734110
Q922Q8	Leucine-rich repeat-containing protein 59	Lrrc59			cell part;endoplasmic reticulum;intracellular membrane-bounded organelle;intracellular non-membrane-bounded organelle;intracellular organelle;membrane;nuclear envelope;organelle			10	10	10	45.3	34.877	0	164.98	0.640794	0.564923	0.763768	0.690273		1402900000	1253200000	91385000	58229000	144890000	502960000	193620000	561380000	137160000	446630000	180940000	488520000	4756400	19137000	2632400	26064000	2976900	37201000	10050000	46796000	137160000	300556000	127708000	342994000	4756400	17104700	2379860	25287400	3201250	34058100
Q8VCQ8;E9QA16;S4R1T7;E9Q0M9;D3Z6I7;E9QA15;F6ZAW1;F6QLP8;E9Q9F3;F6RGN9;F6T2Z7		Cald1	actin binding;binding;cytoskeletal protein binding;protein binding	biological regulation;multicellular organismal process;muscle contraction	cell part;membrane;plasma membrane	Vascular smooth muscle contraction		23	23	23	38.3	60.452	0	323.31	1.61474	0.571291	0.492082	0.686758		2000400000	1674200000	174530000	151620000	527320000	401910000	491140000	579990000	432860000	345560000	423370000	472420000	45347000	24143000	27330000	37922000	49118000	32204000	40440000	69649000	432860000	232542000	298817000	331690000	45347000	21579000	24708100	36792100	52819700	29483300
P62897;CON__P62894	Cytochrome c, somatic	Cycs	binding;cation binding;electron carrier activity;heme binding;ion binding;iron ion binding;metal ion binding;tetrapyrrole binding;transition metal ion binding	biological regulation;cell death;cellular metabolic process;cellular process;death;generation of precursor metabolites and energy;metabolic process;response to chemical stimulus;response to oxidative stress;response to stimulus;response to stress	cell part;cytosol	Alzheimer's disease;Amyotrophic lateral sclerosis (ALS);Apoptosis;Colorectal cancer;Huntington's disease;ko05152;p53 signaling pathway;Parkinson's disease;Pathways in cancer;Small cell lung cancer;Toxoplasmosis;Viral myocarditis		6	6	6	49.5	11.605	0	22.065	1.77788	0.587457	0.470116	0.674658		590550000	550670000	20986000	18897000	127500000	169130000	110480000	183430000	120440000	158540000	103280000	168410000	3314100	4237400	2735300	6440200	3749300	6352700	4470200	8584000	120440000	106688000	72895600	118242000	3314100	3787390	2472890	6248310	4031860	5816000
P97315	Cysteine and glycine-rich protein 1	Csrp1	binding;cation binding;ion binding;metal ion binding;transition metal ion binding;zinc ion binding	biological adhesion;cell adhesion;cellular component organization;cellular process;cytoskeleton organization;organelle organization	cell part;cytoskeleton;extracellular organelle;intracellular membrane-bounded organelle;intracellular non-membrane-bounded organelle;intracellular organelle;nucleus;organelle;vesicle		LIM	7	7	7	59.6	20.583	0	172.54	0.559504	0.609756	0.810312	0.669964		394280000	286230000	38562000	69489000	89248000	110980000	125440000	68622000	62224000	76010000	100580000	47419000	6102100	16764000	5433500	12378000	20921000	18202000	19426000	8824600	62224000	51150400	70989900	33293300	6102100	14983700	4912230	12009200	22497700	16664200
P68033;P68134;A0A1D5RM20	Actin, alpha cardiac muscle 1;Actin, alpha skeletal muscle	Actc1;Acta1	adenyl nucleotide binding;adenyl ribonucleotide binding;ATP binding;ATPase activity;binding;catalytic activity;cytoskeletal protein binding;hydrolase activity;hydrolase activity, acting on acid anhydrides;hydrolase activity, acting on acid anhydrides, in phosphorus-containing anhydrides;myosin binding;nucleoside-triphosphatase activity;nucleotide binding;protein binding;purine nucleotide binding;…	anatomical structure development;anatomical structure formation involved in morphogenesis;anatomical structure morphogenesis;biological regulation;cell development;cell growth;cellular component assembly;cellular component movement;cellular component organization;cellular process;circulatory system process;cytoskeleton organization;developmental process;growth;metabolic process;multicellular orga…	cell part;cytoplasm;cytoskeleton;extracellular organelle;extracellular space;intracellular non-membrane-bounded organelle;intracellular organelle;macromolecular complex;membrane;organelle;plasma membrane;protein complex;vesicle	Cardiac muscle contraction;Dilated cardiomyopathy;Hypertrophic cardiomyopathy (HCM)	ACTIN	26	12	1	77.2	42.019	0	241.44	0.545875	0.614651	0.821963	0.666974		7068600000	6533400000	202930000	332270000	482780000	2807600000	2054700000	1723500000	385630000	2674000000	1885000000	1588800000	42443000	62765000	22061000	67148000	54705000	70919000	147650000	67512000	385630000	1799450000	1330440000	1115510000	42443000	56099400	19944600	65147300	58827700	64927500
Q8BMK4	Cytoskeleton-associated protein 4	Ckap4			cell part;cell surface;cytoskeleton;endoplasmic reticulum;extracellular organelle;intracellular membrane-bounded organelle;intracellular non-membrane-bounded organelle;intracellular organelle;lipid particle;membrane;organelle;plasma membrane;vesicle	Protein processing in endoplasmic reticulum		29	29	29	59.7	63.691	0	323.31	1.00932	0.614667	0.551916	0.663215		5251000000	4917000000	155660000	178330000	939410000	1349000000	1264100000	1698400000	900600000	1256700000	1184400000	1575300000	13349000	43217000	27687000	57597000	25464000	49086000	52055000	65537000	900600000	845687000	835956000	1106030000	13349000	38627400	25030800	55880900	27383000	44939000
O70318;Q80UE5;Q80UE4;Q8C928;A0A1W2P6I5;A0A1W2P7I4;A0A1W2P7I2;A0A1W2P896;A0A1W2P7H7;A0A1W2P6H2;A0A1W2P8C0;A0A286YD84;A0A286YDY4	Band 4.1-like protein 2	Epb41l2;Epb4.1l2	actin binding;binding;cytoskeletal protein binding;PH domain binding;protein binding;protein domain specific binding;spectrin binding;structural molecule activity	biological regulation;cellular component organization;cellular process;cytoskeleton organization;organelle organization	cell part;cytoplasm;cytoskeleton;extracellular organelle;intracellular membrane-bounded organelle;intracellular non-membrane-bounded organelle;intracellular organelle;macromolecular complex;membrane;nucleoplasm;nucleus;organelle;plasma membrane;protein complex;vesicle	Tight junction	B41	32	32	31	50.9	109.94	0	323.31	0.755608	0.615482	0.623343	0.654126		1182700000	1077800000	64544000	40396000	325730000	325390000	255340000	276240000	299570000	292760000	238660000	246770000	14128000	8575800	7284200	10398000	12027000	24054000	9394900	19077000	299570000	197011000	168447000	173259000	14128000	7665060	6585390	10088200	12933400	22021800
O35737;Q8C2Q7;D3Z6Y3	Heterogeneous nuclear ribonucleoprotein H;Heterogeneous nuclear ribonucleoprotein H, N-terminally processed	Hnrnph1	binding;nucleic acid binding;nucleotide binding;RNA binding	biological regulation;cellular metabolic process;cellular nitrogen compound metabolic process;cellular process;macromolecule metabolic process;metabolic process;mRNA metabolic process;mRNA processing;nitrogen compound metabolic process;nucleobase-containing compound metabolic process;primary metabolic process;RNA metabolic process;RNA processing;RNA splicing	cell part;intracellular membrane-bounded organelle;intracellular organelle;macromolecular complex;membrane;nucleoplasm;nucleus;organelle;ribonucleoprotein complex;spliceosomal complex		RRM	16	16	9	55.7	49.199	0	323.31	0.64395	0.670045	0.64465	0.628614		2501100000	1900000000	203500000	397600000	360390000	463190000	1020200000	657250000	298540000	414950000	702820000	483640000	24127000	19913000	73355000	95913000	37722000	28326000	244050000	77697000	298540000	279238000	496054000	339568000	24127000	17798300	66317600	93055200	40564800	25932900
P20152;A0A0A6YWC8;A2AKJ2;G3X981;A0A2R8W6R6;P15331;G5E846;CON__Q3KNV1;CON__Q9H552;CON__P08729;CON__Q9DCV7;Q9DCV7;D3YZ35;P46660;P08551;P08553;CON__Q9NSB2;CON__Q6ISB0;A0A0R4J036;P19246	Vimentin	Vim	binding;binding, bridging;double-stranded RNA binding;enzyme binding;glycoprotein binding;identical protein binding;kinase binding;nucleic acid binding;nutrient reservoir activity;protein binding;protein binding, bridging;protein C-terminus binding;protein kinase binding;RNA binding;scaffold protein binding;structural constituent of cytoskeleton;structural constituent of eye lens;structural molec…	anatomical structure development;anatomical structure morphogenesis;biological regulation;cell development;cell differentiation;cellular component assembly;cellular component morphogenesis;cellular component movement;cellular component organization;cellular macromolecular complex assembly;cellular process;cytoskeleton organization;cytoskeleton-dependent intracellular transport;developmental proce…	cell body;cell leading edge;cell part;cell projection;cilium;cytoplasm;cytoskeleton;cytosol;extracellular organelle;extracellular space;intracellular membrane-bounded organelle;intracellular non-membrane-bounded organelle;intracellular organelle;macromolecular complex;membrane;microbody;mitochondrion;neuron projection;neuronal cell body;nucleoplasm;nucleus;organelle;peroxisome;plasma membrane;pro…	Amyotrophic lateral sclerosis (ALS)		56	56	51	82.4	53.687	0	323.31	1.27819	0.685733	0.459739	0.61494		146660000000	138000000000	4102000000	4557600000	32773000000	40857000000	38344000000	34689000000	30653000000	38929000000	35902000000	32520000000	982129000	864060000	830791000	944370000	1137900000	1064100000	1611200000	1225100000	30653000000	26197000000	25339800000	22832600000	982129000	772297000	751089000	916232000	1223660000	974200000
E9Q1G8;E9Q9F5;O55131	Septin-7	2022-09-07	binding;GTP binding;guanyl nucleotide binding;guanyl ribonucleotide binding;identical protein binding;nucleotide binding;protein binding;purine nucleotide binding;purine ribonucleoside triphosphate binding;purine ribonucleotide binding;ribonucleotide binding	anatomical structure morphogenesis;biological regulation;cell division;cellular component assembly;cellular component morphogenesis;cellular component organization;cellular process;developmental process;macromolecular complex assembly;mitosis;nuclear division;organelle fission;organelle organization;protein complex assembly	cell cortex;cell part;cytoplasm;cytoskeleton;extracellular organelle;intracellular membrane-bounded organelle;intracellular non-membrane-bounded organelle;intracellular organelle;kinetochore;macromolecular complex;membrane;midbody;nucleolus;nucleus;organelle;plasma membrane;protein complex;septin complex;synapse;vesicle			11	10	9	36.6	50.648	0	206.42	0.755821	0.68167	0.56111	0.611486		733830000	650470000	46929000	36430000	145320000	223930000	169260000	195320000	127620000	205020000	146460000	171380000	9486600	8300300	9102500	6214800	8215900	10619000	13699000	17721000	127620000	137967000	103372000	120327000	9486600	7418810	8229250	6029620	8835070	9721860
Q80YX1	Tenascin	Tnc	binding;fibronectin binding;protein binding;syndecan binding	anatomical structure morphogenesis;biological adhesion;biological regulation;cell adhesion;cell communication;cell differentiation;cell-cell signaling;cellular component morphogenesis;cellular component organization;cellular process;developmental process;growth;response to abiotic stimulus;response to chemical stimulus;response to endogenous stimulus;response to external stimulus;response to extr…	cell part;extracellular matrix;extracellular region;extracellular space;membrane;proteinaceous extracellular matrix	ECM-receptor interaction;Focal adhesion	EGF;FBG;FN3	2	2	2	2.4	231.8	0	5.4317	0.458171	0.703217	0.78371	0.599882		5562000	0	2996400	2565600	1277200	0	1288400	2996400	NaN	NaN	NaN	NaN	NaN	NaN	NaN	NaN	1277200	NaN	1288400	2996400	NaN	NaN	NaN	NaN	NaN	NaN	NaN	NaN	1373450	NaN
E9Q133;P80318;Q3U0I3;F6Q609;F6ZVG8	T-complex protein 1 subunit gamma	Cct3	adenyl nucleotide binding;adenyl ribonucleotide binding;ATP binding;binding;nucleotide binding;purine nucleotide binding;purine ribonucleoside triphosphate binding;purine ribonucleotide binding;ribonucleotide binding	cell recognition;cellular component assembly;cellular component organization;cellular metabolic process;cellular process;macromolecule metabolic process;metabolic process;primary metabolic process;protein folding;protein metabolic process	cell body;cell part;cytoplasm;extracellular organelle;macromolecular complex;membrane;organelle;plasma membrane;protein complex;vesicle			25	25	25	59	56.526	0	152.98	0.668545	0.720531	0.547767	0.577221		2006300000	1983400000	8716800	14170000	445610000	630670000	398070000	531970000	441560000	618230000	391680000	531970000	1624200	7228100	1876900	NaN	2427300	5215800	4514200	NaN	441560000	416033000	276450000	373501000	1624200	6460480	1696840	NaN	2610230	4775150
P70168	Importin subunit beta-1	Kpnb1	binding;enzyme binding;protein binding;protein domain specific binding;protein transporter activity;substrate-specific transporter activity;transporter activity	establishment of localization;nuclear transport;nucleocytoplasmic transport;protein targeting;protein transport;transport	cell part;cytoplasm;extracellular organelle;macromolecular complex;membrane;nuclear envelope;nucleoplasm;organelle;protein complex;vesicle	RNA transport	IBN_N	31	31	31	57.8	97.183	0	323.31	0.57026	0.720323	0.602392	0.576323		1225900000	1167400000	28228000	30261000	185870000	280240000	354890000	404930000	177540000	261490000	342610000	385810000	3972400	10998000	3110600	5732500	4365500	7749600	9165000	13395000	177540000	175968000	241816000	270881000	3972400	9830020	2812180	5561700	4694500	7094880
P70372	ELAV-like protein 1	Elavl1	AU-rich element binding;binding;double-stranded RNA binding;enzyme binding;kinase binding;mRNA 3'-UTR AU-rich region binding;mRNA 3'-UTR binding;mRNA binding;nucleic acid binding;nucleotide binding;protein binding;protein kinase binding;RNA binding	biological regulation;cellular metabolic process;cellular nitrogen compound metabolic process;cellular process;macromolecule metabolic process;metabolic process;mRNA metabolic process;nitrogen compound metabolic process;nucleobase-containing compound metabolic process;primary metabolic process;regulation of translation;RNA metabolic process	cell part;cytoplasm;intracellular membrane-bounded organelle;intracellular organelle;membrane;nucleus;organelle		RRM	6	6	6	21.8	36.169	0	87.578	0.509197	0.76844	0.623662	0.561265		406820000	377700000	10162000	18962000	79268000	98839000	109080000	119640000	72082000	92706000	97208100	115710000	2640200	2739100	2498300	2306400	4545800	3394000	9370400	1630000	72082000	62385800	68610000	81241000	2640200	2448210	2258620	2237680	4888380	3107260
P62737;P63268;A0A494B9T3;D3YZY0;D3Z2K3;A0A0U1RQ96	Actin, aortic smooth muscle;Actin, gamma-enteric smooth muscle	Acta2;Actg2	adenyl nucleotide binding;adenyl ribonucleotide binding;ATP binding;binding;enzyme binding;kinase binding;nucleotide binding;protein binding;protein kinase binding;purine nucleotide binding;purine ribonucleoside triphosphate binding;purine ribonucleotide binding;ribonucleotide binding	anatomical structure development;biological regulation;cell development;cellular process;circulatory system process;developmental process;multicellular organismal process;multi-organism process;muscle contraction;response to biotic stimulus;response to stimulus	cell part;cytoplasm;cytoskeleton;extracellular organelle;extracellular space;intracellular non-membrane-bounded organelle;intracellular organelle;macromolecular complex;organelle;protein complex;vesicle	Vascular smooth muscle contraction	ACTIN	25	1	1	77.2	42.009	0.00052329	4.6471	0.54498	0.760832	0.590601	0.559779		395120000	247980000	56416000	90725000	72247000	111190000	99679000	112000000	38642000	71171000	64108000	74058000	10176000	20389000	9370200	20707000	23428000	19634000	26201000	17235000	38642000	47894000	45247800	51996800	10176000	18223700	8471260	20090000	25193600	17975200
Q8BKC5;Q8BIV3	Importin-5	Ipo5	protein transporter activity;substrate-specific transporter activity;transporter activity	biological regulation;cellular process;establishment of localization;nuclear transport;nucleocytoplasmic transport;protein targeting;protein transport;regulation of transport;response to chemical stimulus;response to endogenous stimulus;response to stimulus;transport	cell part;cytoplasm;Golgi apparatus;intracellular membrane-bounded organelle;intracellular organelle;membrane;nucleoplasm;nucleus;organelle			30	30	30	47.1	123.59	0	206.08	0.366966	0.757137	0.86596	0.558393		1067300000	1034200000	8964800	24097000	157130000	263700000	315640000	330800000	157130000	248110000	302830000	326140000	NaN	8986900	NaN	2298600	NaN	6604800	12811000	2360000	157130000	166964000	213739000	228986000	NaN	8032500	NaN	2230110	NaN	6046800
G5E899;P22777	Plasminogen activator inhibitor 1	Serpine1	binding;endopeptidase inhibitor activity;endopeptidase regulator activity;enzyme binding;enzyme inhibitor activity;enzyme regulator activity;peptidase inhibitor activity;peptidase regulator activity;protease binding;protein binding;receptor binding;serine-type endopeptidase inhibitor activity	aging;anatomical structure formation involved in morphogenesis;biological regulation;cellular process;developmental process;multi-organism process;regulation of transport;response to biotic stimulus;response to chemical stimulus;response to endogenous stimulus;response to stimulus;response to stress	extracellular matrix;extracellular organelle;extracellular region;extracellular space;organelle;vesicle	Chagas disease (American trypanosomiasis);Complement and coagulation cascades;p53 signaling pathway	SERPIN	3	3	3	10.9	45.043	0	71.365	0.611253	0.738151	0.541931	0.555483		40185000	5852700	16090000	18242000	2832500	9475300	9311000	18566000	593860	2197200	1908100	1153500	NaN	3290200	3288900	8599500	2238600	3987900	4114000	8813300	593860	1478590	1346750	809882	NaN	2940780	2973380	8343270	2407310	3650990
Q6URW6;K3W4R2;A0A140LI60	Myosin-14	Myh14	actin binding;actin filament binding;actin-dependent ATPase activity;adenyl nucleotide binding;adenyl ribonucleotide binding;ATP binding;ATPase activity;ATPase activity, coupled;binding;catalytic activity;cytoskeletal protein binding;hydrolase activity;hydrolase activity, acting on acid anhydrides;hydrolase activity, acting on acid anhydrides, in phosphorus-containing anhydrides;microfilament mot…	anatomical structure development;anatomical structure morphogenesis;behavior;biological regulation;cellular component morphogenesis;cellular component movement;cellular component organization;cellular homeostasis;cellular ion homeostasis;cellular process;cytoskeleton organization;developmental process;homeostatic process;metabolic process;mitochondrion organization;multicellular organismal proces…	brush border;cell part;cell projection;cytoplasm;extracellular organelle;macromolecular complex;membrane;neuron projection;organelle;protein complex;site of polarized growth;vesicle	Tight junction;Viral myocarditis	IQ;MYSc	7	1	1	3.6	228.58	0	12.256	0.325985	0.747776	0.99078	0.548117		265540000	230980000	21686000	12880000	54098000	85455000	68016000	57975000	43531000	74255000	55217000	57975000	4754900	NaN	5731700	NaN	5812800	11200000	7067200	NaN	43531000	49969400	38972400	40704800	4754900	NaN	5181830	NaN	6250870	10253800
Q9JKF1;A0A0U1RNG5	Ras GTPase-activating-like protein IQGAP1	Iqgap1	binding;calmodulin binding;enzyme activator activity;enzyme binding;enzyme regulator activity;GTPase binding;kinase activator activity;kinase binding;kinase regulator activity;lipid binding;phosphatase binding;phosphatidylinositol binding;phosphatidylinositol-3,4,5-trisphosphate binding;phospholipid binding;protein binding;protein kinase activator activity;protein kinase binding;protein kinase re…	anatomical structure development;biological regulation;cell development;cellular process;developmental process;regulation of protein modification process;response to chemical stimulus;response to endogenous stimulus;response to stimulus;signal transduction	cell leading edge;cell part;cell projection;cytoplasm;extracellular organelle;macromolecular complex;membrane;midbody;neuron projection;nucleoplasm;organelle;plasma membrane;protein complex;ribonucleoprotein complex;site of polarized growth;vesicle	Regulation of actin cytoskeleton	CH;IQ;RasGAP	44	44	43	43.9	188.74	0	323.31	0.473217	0.747333	0.620465	0.542692		1534800000	1425300000	75336000	34152000	292370000	434300000	383970000	424180000	263780000	383040000	379370000	399130000	15367000	9875600	2469300	8930200	13218000	41383000	2127700	16117000	263780000	257764000	267761000	280233000	15367000	8826820	2232410	8664120	14214100	37886800
P97298;E9PWS2;Q5ND37;B7ZC25;CON__Q95121	Pigment epithelium-derived factor	Serpinf1	endopeptidase inhibitor activity;endopeptidase regulator activity;enzyme inhibitor activity;enzyme regulator activity;peptidase inhibitor activity;peptidase regulator activity;serine-type endopeptidase inhibitor activity	aging;anatomical structure development;behavior;biological regulation;cell communication;cellular homeostasis;cellular process;developmental process;homeostatic process;multicellular organismal process;neurological system process;response to abiotic stimulus;response to chemical stimulus;response to endogenous stimulus;response to external stimulus;response to extracellular stimulus;response to s…	cell part;cytoplasmic membrane-bounded vesicle;extracellular organelle;extracellular region;extracellular space;intracellular membrane-bounded organelle;intracellular organelle;organelle;vesicle		SERPIN	3	3	3	10.6	46.233	0	6.245	0.514214	0.749055	0.569358	0.53585		4307300	0	2854300	1452900	0	936800	1452900	1917500	NaN	NaN	NaN	NaN	NaN	NaN	NaN	NaN	NaN	936800	1452900	1917500	NaN	NaN	NaN	NaN	NaN	NaN	NaN	NaN	NaN	857655
Q9DCN2;F2Z456	NADH-cytochrome b5 reductase 3;NADH-cytochrome b5 reductase 3 membrane-bound form;NADH-cytochrome b5 reductase 3 soluble form;NADH-cytochrome b5 reductase	Cyb5r3	adenyl nucleotide binding;adenyl ribonucleotide binding;ADP binding;AMP binding;binding;catalytic activity;coenzyme binding;cofactor binding;cytochrome-b5 reductase activity;FAD binding;flavin adenine dinucleotide binding;NAD binding;nucleotide binding;oxidoreductase activity;oxidoreductase activity, acting on NADH or NADPH;oxidoreductase activity, acting on NADH or NADPH, heme protein as accepto…	alcohol metabolic process;biosynthetic process;lipid metabolic process;metabolic process;primary metabolic process;small molecule metabolic process	cell part;cytosol;extracellular organelle;lipid particle;membrane;organelle;vesicle	Amino sugar and nucleotide sugar metabolism		10	10	10	57.8	34.127	0	179.85	0.450323	0.753805	0.622068	0.53192		403460000	373630000	12760000	17075000	104580000	91641000	124280000	82962000	96454000	86452900	116100000	74622000	2463100	1281900	3378500	5327900	5659300	3906100	4805800	3012100	96454000	58177900	81944000	52392800	2463100	1145760	3054380	5169150	6085800	3576100
P61620;A2ATT9;Q9CYJ6;Q9JLR1	Protein transport protein Sec61 subunit alpha isoform 1	Sec61a1	binding;ribonucleoprotein binding;ribosome binding	cell growth;cellular component organization;cellular process;endoplasmic reticulum organization;establishment of localization;growth;organelle organization;protein targeting;protein transport;response to chemical stimulus;response to stimulus;transport	cell part;endoplasmic reticulum;intracellular membrane-bounded organelle;intracellular organelle;membrane;organelle	Phagosome;Protein export;Protein processing in endoplasmic reticulum;Vibrio cholerae infection		5	5	5	17	52.264	0	36.629	0.530545	0.748966	0.538679	0.525362		228110000	213440000	9242800	5424700	72972000	32149000	17770000	105210000	70660000	29082000	15760000	97936000	956440	1499600	1073300	1632800	1356100	1566700	936199	5646200	70660000	19570500	11123500	68761700	956440	1340340	970332	1584150	1458300	1434340
Q9JHJ0;A0A1L1SQ12;A0A1L1SR42	Tropomodulin-3	Tmod3	binding;cytoskeletal protein binding;microtubule binding;microtubule minus-end binding;protein binding;tropomyosin binding;tubulin binding	anatomical structure development;anatomical structure formation involved in morphogenesis;biological regulation;cell development;cellular component assembly;cellular component organization;cellular process;cytoskeleton organization;developmental process;multicellular organismal process;muscle contraction;organelle organization;regulation of organelle organization	cell part;cell projection;macromolecular complex;protein complex			4	4	4	17.6	39.502	0	98.191	1.01267	0.782017	0.391291	0.512146		184500000	156610000	14087000	13797000	55325000	63211000	30942000	35017000	51066000	52182000	25322000	28040000	2098100	4784100	1961300	3194600	2160700	6244800	3658100	3783200	51066000	35115500	17872400	19687100	2098100	4276030	1773140	3099410	2323540	5717210
Q9D8L3;Q62186	Translocon-associated protein subunit delta	Ssr4			cell part;endoplasmic reticulum;extracellular organelle;intracellular membrane-bounded organelle;intracellular organelle;membrane;organelle;vesicle	Protein processing in endoplasmic reticulum		5	5	5	36.4	19.007	0	78.132	0.946558	0.7776	0.394637	0.507374		366520000	314390000	24020000	28115000	99839000	93946000	76947000	95791000	91705900	78407000	62152000	82122000	3181600	7427900	5625000	6565700	4951200	8110800	9170400	7102700	91705900	52763400	43867200	57658600	3181600	6639060	5085360	6370070	5324340	7425570
P30999;E9Q8Z9;E9Q8Z6;G3X9V2;E9Q904;E9Q901;E9Q986;D3Z2H2;E9Q8Z4;E9Q905;E9Q907;D3Z7H6;E9Q8Z8;E9Q903;E9Q906;E9Q8Z5;D3Z2H7	Catenin delta-1	Ctnnd1	binding;cadherin binding;cell adhesion molecule binding;enzyme binding;phosphatase binding;protein binding;protein domain specific binding;protein phosphatase binding;receptor binding	anatomical structure morphogenesis;biological adhesion;biological regulation;biosynthetic process;cell adhesion;cell differentiation;cellular metabolic process;cellular nitrogen compound metabolic process;cellular process;developmental process;macromolecule metabolic process;metabolic process;nitrogen compound metabolic process;nucleobase-containing compound metabolic process;primary metabolic pr…	cell part;cell projection;cytoplasm;cytosol;extracellular organelle;intracellular membrane-bounded organelle;intracellular organelle;membrane;midbody;nucleus;organelle;plasma membrane;vesicle	Adherens junction;Leukocyte transendothelial migration	ARM	21	21	21	33.9	104.92	0	250.59	0.30935	0.776197	0.84006	0.502359		423220000	387580000	10314000	25326000	102030000	113340000	94610000	113240000	92660000	100830000	83329000	110760000	4169000	8275700	663800	1232800	5200300	4237100	10617000	1243600	92660000	67852800	58814000	77765600	4169000	7396830	600118	1196070	5592210	3879130
A0A0A6YXF6;Q9QUI0;Q9CR99;A0A0A6YWJ1	Transforming protein RhoA	Rhoa	binding;catalytic activity;cytoskeletal protein binding;GDP binding;GTP binding;GTPase activity;guanyl nucleotide binding;guanyl ribonucleotide binding;hydrolase activity;hydrolase activity, acting on acid anhydrides;hydrolase activity, acting on acid anhydrides, in phosphorus-containing anhydrides;myosin binding;nucleoside-triphosphatase activity;nucleotide binding;protein binding;purine nucleot…	anatomical structure development;anatomical structure morphogenesis;biological adhesion;biological regulation;cell adhesion;cell differentiation;cell junction organization;cell morphogenesis;cell motility;cellular component assembly;cellular component morphogenesis;cellular component movement;cellular component organization;cellular process;cytoskeleton organization;developmental process;establis…	cell cortex;cell part;cell projection;cytoskeleton;cytosol;extracellular organelle;intracellular membrane-bounded organelle;intracellular non-membrane-bounded organelle;intracellular organelle;membrane;midbody;mitochondrion;neuron projection;nucleus;organelle;plasma membrane;vesicle	Adherens junction;Axon guidance;Bacterial invasion of epithelial cells;Chemokine signaling pathway;Colorectal cancer;Endocytosis;Focal adhesion;ko05152;Leukocyte transendothelial migration;Neurotrophin signaling pathway;Pancreatic secretion;Pathogenic Escherichia coli infection;Pathways in cancer;Regulation of actin cytoskeleton;T cell receptor signaling pathway;TGF-beta signaling pathway;Tight j…	RAB;RAS;RHO	7	7	3	73.3	18.71	0	44.102	0.286532	0.783707	0.913239	0.494454		435020000	389600000	29643000	15781000	75234000	107680000	160870000	91233000	75234000	93957000	144270000	76138000	NaN	538220	9129900	7770100	NaN	13188000	7472200	7324900	75234000	63227700	101827000	53457200	NaN	481061	8254020	7538580	NaN	12073800
P70698	CTP synthase 1	Ctps1	adenyl nucleotide binding;adenyl ribonucleotide binding;ATP binding;binding;catalytic activity;CTP synthase activity;ligase activity;ligase activity, forming carbon-nitrogen bonds;nucleotide binding;purine nucleotide binding;purine ribonucleoside triphosphate binding;purine ribonucleotide binding;ribonucleotide binding	amine metabolic process;biosynthetic process;cell activation;cell proliferation;cellular amino acid metabolic process;cellular ketone metabolic process;cellular metabolic process;cellular nitrogen compound metabolic process;cellular process;heterocycle metabolic process;immune system process;metabolic process;nitrogen compound metabolic process;nucleobase-containing compound metabolic process;nuc…	cell part;membrane	Pyrimidine metabolism		17	17	15	42.3	66.682	0	112.51	0.50923	0.776032	0.492721	0.490844		794520000	778730000	7240400	8543400	207220000	187460000	184520000	215320000	201640000	185190000	182040000	209860000	1620500	789320	1355000	2677100	3956500	1476400	1120500	2788400	201640000	124622000	128485000	147345000	1620500	705495	1225010	2597330	4254670	1351670
A0A1W2P7H9;A0A1W2P7T3;P84089;G3UW85	Enhancer of rudimentary homolog	Erh		biological regulation;biosynthetic process;cell cycle;cell differentiation;cellular metabolic process;cellular nitrogen compound metabolic process;cellular process;developmental process;heterocycle metabolic process;metabolic process;nitrogen compound metabolic process;nucleobase-containing compound metabolic process;nucleobase-containing small molecule metabolic process;nucleotide metabolic proc…	cell part;membrane;midbody			2	2	2	39.4	8.2033	0	238.24	0.523175	0.769921	0.483696	0.490153		128890000	103240000	11962000	13687000	40810000	28875000	28529000	30678000	30413000	28875000	20949000	23005000	2938200	NaN	4254400	2903100	7458900	NaN	3325000	4769200	30413000	19431200	14785900	16152000	2938200	NaN	3846250	2816600	8021020	NaN
Q99KF1;A0A286YDS5	Transmembrane emp24 domain-containing protein 9	Tmed9	binding;protein binding;SNARE binding;syntaxin binding	biological regulation;cellular component organization;cellular process;establishment of localization;Golgi organization;organelle organization;protein transport;regulation of organelle organization;transport;vesicle organization	cell part;endoplasmic reticulum;extracellular organelle;Golgi apparatus;intracellular membrane-bounded organelle;intracellular organelle;membrane;organelle;vesicle			7	7	7	37	27.127	0	172.65	1.22984	0.786543	0.343692	0.480294		439250000	371690000	32528000	35031000	55729000	75507000	239420000	68599000	46038000	65686000	204300000	55666000	4960100	4016900	14417000	5586000	4731000	5803500	20697000	7347400	46038000	44202900	144196000	39083600	4960100	3590310	13033900	5419560	5087540	5313200
E9Q718;Q9R0B9	Procollagen-lysine,2-oxoglutarate 5-dioxygenase 2	Plod2	binding;carboxylic acid binding;catalytic activity;cation binding;ion binding;iron ion binding;L-ascorbic acid binding;metal ion binding;oxidoreductase activity;oxidoreductase activity, acting on paired donors, with incorporation or reduction of molecular oxygen;oxidoreductase activity, acting on paired donors, with incorporation or reduction of molecular oxygen, 2-oxoglutarate as one donor, and …	response to chemical stimulus;response to stimulus;response to stress	cell part;endoplasmic reticulum;extracellular organelle;intracellular membrane-bounded organelle;intracellular organelle;membrane;organelle;vesicle	Lysine degradation	P4Hc	16	16	16	29.6	86.9	0	323.31	0.605273	0.788763	0.423728	0.47271		575790000	439710000	72938000	63142000	119090000	186850000	118740000	151120000	78197000	152670000	94757900	114090000	17830000	10329000	11979000	17753000	23061000	23849000	11999000	19280000	78197000	102738000	66880600	80103600	17830000	9232070	10829800	17224000	24798900	21834100
Q99N15;A2AFQ2;O08756	3-hydroxyacyl-CoA dehydrogenase type-2	Hsd17b10	3-hydroxy-2-methylbutyryl-CoA dehydrogenase activity;3-hydroxyacyl-CoA dehydrogenase activity;catalytic activity;oxidoreductase activity;oxidoreductase activity, acting on CH-OH group of donors;oxidoreductase activity, acting on the CH-OH group of donors, NAD or NADP as acceptor;steroid dehydrogenase activity;steroid dehydrogenase activity, acting on the CH-OH group of donors, NAD or NADP as acce…	cellular metabolic process;cellular nitrogen compound metabolic process;cellular process;macromolecule metabolic process;metabolic process;nitrogen compound metabolic process;nucleobase-containing compound metabolic process;primary metabolic process;RNA metabolic process;RNA processing;tRNA metabolic process;tRNA processing	cell part;endoplasmic reticulum;intracellular membrane-bounded organelle;intracellular organelle;membrane;mitochondrion;organelle	Alzheimer's disease;Valine, leucine and isoleucine degradation		11	11	11	70.9	27.273	0	106.88	0.281751	0.787045	0.776626	0.46331		257950000	247770000	1886700	8288300	58769000	74685000	67718000	56778000	54903000	73666000	66803000	52403000	NaN	1018200	NaN	2488600	3866800	NaN	914860	1886700	54903000	49573000	47149900	36792600	NaN	910068	NaN	2414450	4158210	NaN
F2Z471		Vdac1	anion channel activity;anion transmembrane transporter activity;binding;channel activity;enzyme binding;gated channel activity;ion channel activity;ion transmembrane transporter activity;kinase binding;passive transmembrane transporter activity;protein binding;protein kinase binding;substrate-specific channel activity;substrate-specific transmembrane transporter activity;substrate-specific transp…	behavior;cell communication;cell-cell signaling;cellular process;multicellular organismal process;neurological system process;response to stimulus;response to stress;signaling	cell part;extracellular organelle;intracellular membrane-bounded organelle;intracellular non-membrane-bounded organelle;intracellular organelle;membrane;mitochondrion;nucleus;organelle;vesicle			12	1	1	66.5	28.157	0.0034587	2.6205	0.56206	0.794193	0.41168	0.453214		122520000	102700000	11513000	8311900	27897000	35858000	36535000	22231000	23110000	30087000	31603000	17896000	2688200	1759500	2237100	1758600	2098900	4011100	2694900	2576900	23110000	20246800	22305600	12564900	2688200	1572640	2022480	1706200	2257080	3672230
P67984	60S ribosomal protein L22	Rpl22	binding;carbohydrate binding;glycosaminoglycan binding;heparin binding;pattern binding;polysaccharide binding;structural constituent of ribosome;structural molecule activity	biosynthetic process;cell activation;cell differentiation;cellular metabolic process;cellular process;developmental process;immune system process;macromolecule metabolic process;metabolic process;primary metabolic process;protein metabolic process;translation	cell part;cytoplasm;extracellular organelle;intracellular membrane-bounded organelle;intracellular non-membrane-bounded organelle;intracellular organelle;macromolecular complex;nucleus;organelle;ribonucleoprotein complex;ribosome;vesicle	Ribosome		4	4	4	39.8	14.759	0	62.639	0.264016	0.790676	0.793671	0.44975		972380000	917500000	19301000	35585000	170000000	211800000	338010000	252580000	158380000	199760000	322390000	236960000	6922000	6572900	NaN	8705300	4693700	5464400	15614000	6915000	158380000	134427000	227545000	166372000	6922000	5874860	NaN	8445920	5047430	5002740
Q9CQM2;Q8R1L4	ER lumen protein-retaining receptor 2	Kdelr2	binding;ER retention sequence binding;peptide binding;signal sequence binding	biological regulation;cellular process;establishment of localization;protein transport;transport;vesicle-mediated transport	cell part;endoplasmic reticulum;extracellular organelle;intracellular membrane-bounded organelle;intracellular organelle;membrane;organelle;vesicle	Vibrio cholerae infection		3	3	3	21.7	24.454	0	55.32	0.470735	0.784173	0.441713	0.446798		128990000	115570000	5520700	7894000	2750100	15520000	51893000	58827000	2750100	13355000	49772000	49697000	NaN	886639	NaN	4887100	NaN	1278300	2120200	4242400	2750100	8987150	35129300	34892700	NaN	792479	NaN	4741480	NaN	1170300
P46638;G3UY29;E9Q3P9;F8WGS1;G3UZD3;G3UZL4;D3YYB3;Q9WTL2	Ras-related protein Rab-11B	Rab11b;Rab11a	binding;catalytic activity;cytoskeletal protein binding;GDP binding;GTP binding;GTPase activity;guanyl nucleotide binding;guanyl ribonucleotide binding;hydrolase activity;hydrolase activity, acting on acid anhydrides;hydrolase activity, acting on acid anhydrides, in phosphorus-containing anhydrides;microtubule binding;myosin binding;myosin V binding;nucleoside-triphosphatase activity;nucleotide b…	anatomical structure morphogenesis;biological regulation;cell morphogenesis;cellular component assembly;cellular component morphogenesis;cellular component organization;cellular localization;cellular membrane organization;cellular metabolic process;cellular process;cytoskeleton organization;developmental process;establishment of localization;exocytosis;hormone transport;ion transport;localization…	cell part;cell projection;cytoplasm;cytoplasmic membrane-bounded vesicle;endosome;extracellular organelle;Golgi apparatus;intracellular membrane-bounded organelle;intracellular organelle;macromolecular complex;membrane;mitochondrion;neuron projection;organelle;protein complex;pseudopodium;vesicle	Endocytosis;Vasopressin-regulated water reabsorption	RAB	10	10	2	53.7	24.489	0	45.108	0.608756	0.774648	0.384771	0.443439		852980000	775430000	46272000	31286000	193980000	161030000	230290000	267680000	179280000	155750000	213760000	226630000	7916900	2552700	6958100	12381000	6784400	2727900	9568400	28669000	179280000	104811000	150873000	159119000	7916900	2281610	6290570	12012100	7295690	2497440
Q7TPR4;A1BN54;O88990	Alpha-actinin-1	Actn1	actin binding;actin filament binding;binding;binding, bridging;calcium ion binding;cation binding;cytoskeletal protein binding;double-stranded RNA binding;identical protein binding;integrin binding;ion binding;ion channel binding;ligand-dependent nuclear receptor transcription coactivator activity;metal ion binding;nucleic acid binding;protein binding;protein binding transcription factor activity…	biological regulation;cell junction organization;cellular component assembly;cellular component organization;cellular process;cytoskeleton organization;multicellular organismal process;muscle contraction;organelle organization	brush border;cell part;cell projection;cytoplasm;cytoplasmic membrane-bounded vesicle;cytoskeleton;extracellular organelle;extracellular space;intracellular membrane-bounded organelle;intracellular non-membrane-bounded organelle;intracellular organelle;membrane;neuron projection;nucleus;organelle;plasma membrane;vesicle	Adherens junction;Amoebiasis;Arrhythmogenic right ventricular cardiomyopathy (ARVC);Focal adhesion;Leukocyte transendothelial migration;Regulation of actin cytoskeleton;Systemic lupus erythematosus;Tight junction	CH;EFh;SPEC	59	59	37	76.2	103.07	0	323.31	0.662458	0.77365	0.368971	0.440767		9848200000	8670500000	530210000	647470000	1639500000	2884100000	2469500000	2855000000	1432200000	2570700000	2135300000	2532200000	96343000	150240000	106190000	158260000	110920000	163170000	228040000	164500000	1432200000	1729930000	1507110000	1777880000	96343000	134285000	96002600	153545000	119279000	149385000
A0A0N4SVQ1;Q62425	Cytochrome c oxidase subunit NDUFA4	Ndufa4	binding;catalytic activity;cation transmembrane transporter activity;cytochrome-c oxidase activity;heme-copper terminal oxidase activity;hydrogen ion transmembrane transporter activity;inorganic cation transmembrane transporter activity;ion transmembrane transporter activity;monovalent inorganic cation transmembrane transporter activity;oxidoreductase activity;oxidoreductase activity, acting on a…		cell part;extracellular organelle;intracellular membrane-bounded organelle;intracellular organelle;macromolecular complex;membrane;mitochondrion;organelle;protein complex;respiratory chain complex IV;vesicle	Alzheimer's disease;Huntington's disease;Oxidative phosphorylation;Parkinson's disease		2	2	2	44.9	5.8765	0	23.635	0.425858	0.789214	0.448122	0.434562		136880000	74949000	36492000	25436000	35910000	55204000	35225000	10539000	22040000	32577000	20333000	NaN	7018200	9542200	8313000	2462000	6852300	13084000	6579400	8076600	22040000	21922500	14351100	NaN	7018200	8528830	7515490	2388640	7368710	11978600
P48962;Q3V132	ADP/ATP translocase 1	Slc25a4	transporter activity	biological regulation;cellular component organization;cellular process;establishment of localization;mitochondrion organization;organelle organization;transmembrane transport;transport	cell part;cell projection;cilium;intracellular membrane-bounded organelle;intracellular organelle;membrane;mitochondrion;nucleus;organelle	Calcium signaling pathway;Huntington's disease;Parkinson's disease		16	8	8	55.4	32.904	0	58.462	0.673816	0.785863	0.359198	0.434266		955880000	903140000	26719000	26021000	193730000	392510000	181860000	187780000	185060000	367410000	174390000	176270000	3434600	12953000	3672600	4048400	5226600	12150000	3792200	7461300	185060000	247246000	123085000	123761000	3434600	11577400	3320270	3927770	5620490	11123500
A2AL85;Q8BSY0;Q8CBM2;A2AL83;A2AL79;A2AL78;Q3TU40;A2AL81;A2AL71;A2AL77;Q9CR06;A2AL74;A2AL76;A2AL75	Aspartyl/asparaginyl beta-hydroxylase	Asph	binding;calcium ion binding;catalytic activity;cation binding;ion binding;metal ion binding;oxidoreductase activity;oxidoreductase activity, acting on paired donors, with incorporation or reduction of molecular oxygen;oxidoreductase activity, acting on paired donors, with incorporation or reduction of molecular oxygen, 2-oxoglutarate as one donor, and incorporation of one atom each of oxygen into…	anatomical structure development;anatomical structure morphogenesis;biological regulation;cellular metabolic process;cellular process;developmental process;establishment of localization;ion transport;macromolecule metabolic process;macromolecule modification;metabolic process;peptidyl-amino acid modification;primary metabolic process;protein metabolic process;protein modification process;regulati…	cell part;cytoplasm;endoplasmic reticulum;intracellular membrane-bounded organelle;intracellular organelle;membrane;organelle;plasma membrane			14	14	14	27.9	81.467	0	63.766	0.78667	0.782558	0.339069	0.432201		202200000	191690000	5793100	4723800	44126000	58324000	40848000	58904000	44126000	56233000	38620000	52707000	NaN	866220	1139300	2768100	NaN	1225200	1089500	3428700	44126000	37841600	27258200	37006000	NaN	774228	1030000	2685620	NaN	1121690
P62754	40S ribosomal protein S6	Rps6	binding;enzyme binding;kinase binding;protein binding;protein kinase binding;structural constituent of ribosome;structural molecule activity	anatomical structure development;anatomical structure morphogenesis;biological regulation;biosynthetic process;cell activation;cell death;cell development;cell differentiation;cell proliferation;cellular component assembly;cellular component organization;cellular macromolecular complex assembly;cellular metabolic process;cellular nitrogen compound metabolic process;cellular process;death;developm…	cell body;cell part;cell projection;cytoplasm;intracellular membrane-bounded organelle;intracellular non-membrane-bounded organelle;intracellular organelle;macromolecular complex;membrane;neuron projection;nucleolus;nucleus;organelle;polysome;ribonucleoprotein complex;ribosome;small ribosomal subunit	Insulin signaling pathway;mTOR signaling pathway;Ribosome		8	8	8	33.7	28.68	0	74.37	0.481116	0.77727	0.413247	0.432035		721370000	699740000	10457000	11167000	216500000	179690000	136120000	189060000	211320000	175380000	134180000	178860000	2803100	1926700	NaN	4924500	2373000	2380300	1943100	5273600	211320000	118021000	94704900	125579000	2803100	1722090	NaN	4777770	2551840	2179200
P57780;A0A1L1SV25;E9Q2W9;A0A1L1SVJ6;D3Z0L8;D3Z761;A0A1Y7VMW4	Alpha-actinin-4	Actn4	actin binding;actin filament binding;binding;calcium ion binding;cation binding;cytoskeletal protein binding;hormone receptor binding;identical protein binding;ion binding;ligand-dependent nuclear receptor transcription coactivator activity;metal ion binding;nuclear hormone receptor binding;nucleoside binding;protein binding;protein binding transcription factor activity;protein dimerization activ…	biological regulation;cell junction organization;cellular component assembly;cellular component organization;cellular process;cytoskeleton organization;establishment of localization;organelle organization;protein transport;regulation of transport;response to chemical stimulus;response to stimulus;response to stress;signal transduction;transport	cell part;cell projection;cytoplasm;cytoskeleton;extracellular organelle;extracellular space;intracellular membrane-bounded organelle;intracellular non-membrane-bounded organelle;intracellular organelle;macromolecular complex;neuron projection;nucleus;organelle;protein complex;pseudopodium;ribonucleoprotein complex;vesicle	Adherens junction;Amoebiasis;Arrhythmogenic right ventricular cardiomyopathy (ARVC);Focal adhesion;Leukocyte transendothelial migration;Regulation of actin cytoskeleton;Systemic lupus erythematosus;Tight junction	CH;EFh;SPEC	53	34	32	69.6	104.98	0	323.31	0.534476	0.788667	0.38587	0.427488		3793000000	3459400000	144900000	188710000	738020000	1002000000	1050700000	1002300000	658220000	899870000	972790000	928510000	35155000	51736000	22835000	37261000	44644000	50347000	55074000	36565000	658220000	605561000	686600000	651915000	35155000	46241700	20644300	36150800	48008500	46093500
P67778;Q5SQG5	Prohibitin	Phb	binding;DNA binding;enzyme binding;histone deacetylase binding;nucleic acid binding;nucleic acid binding transcription factor activity;protein binding;regulatory region DNA binding;regulatory region nucleic acid binding;sequence-specific DNA binding RNA polymerase II transcription factor activity;sequence-specific DNA binding transcription factor activity;transcription regulatory region DNA bindi…	anatomical structure morphogenesis;biological regulation;biosynthetic process;cell death;cell differentiation;cellular component organization;cellular metabolic process;cellular nitrogen compound metabolic process;cellular process;chromatin modification;chromatin organization;chromosome organization;death;developmental process;DNA metabolic process;histone modification;macromolecule metabolic pro…	cell part;cell surface;cytoplasm;extracellular organelle;intracellular membrane-bounded organelle;intracellular organelle;membrane;mitochondrion;nucleoplasm;nucleus;organelle;vesicle		PHB	14	14	14	75.7	29.82	0	191.14	0.349755	0.790597	0.486559	0.4204		1275500000	1212400000	26148000	37019000	220230000	423390000	387590000	244330000	211950000	396670000	367500000	236270000	1884100	12903000	7370200	4992200	6401500	13820000	12722000	3073100	211950000	266936000	259383000	165887000	1884100	11532700	6663140	4843450	6883930	12652400
P54823	Probable ATP-dependent RNA helicase DDX6	Ddx6	adenyl nucleotide binding;adenyl ribonucleotide binding;ATP binding;ATPase activity;ATPase activity, coupled;ATP-dependent helicase activity;ATP-dependent RNA helicase activity;binding;catalytic activity;helicase activity;hydrolase activity;hydrolase activity, acting on acid anhydrides;hydrolase activity, acting on acid anhydrides, in phosphorus-containing anhydrides;nucleoside-triphosphatase act…	biological regulation;cellular component assembly;cellular component organization;cellular macromolecular complex assembly;cellular metabolic process;cellular nitrogen compound metabolic process;cellular process;developmental process;macromolecular complex assembly;macromolecule metabolic process;metabolic process;nitrogen compound metabolic process;nucleobase-containing compound metabolic proces…	cell part;cytoplasm;intracellular membrane-bounded organelle;intracellular non-membrane-bounded organelle;intracellular organelle;macromolecular complex;membrane;nucleolus;organelle;ribonucleoprotein complex;RNAi effector complex	RNA degradation	DEXDc;HELICc	7	7	7	21.3	54.191	0	21.07	0.290639	0.791256	0.570001	0.416482		190790000	175870000	6266400	8652500	20199000	83390000	20343000	66856000	18410000	77013000	20343000	60103000	NaN	4088700	NaN	2774500	1789300	2287700	NaN	3978700	18410000	51825300	14358200	42198800	NaN	3654480	NaN	2691830	1924150	2094430
P60710;E9Q1F2;E9Q5F4;G3UZ07;E9Q606;F8WGM8;E9Q2D1;F6WX90	Actin, cytoplasmic 1;Actin, cytoplasmic 1, N-terminally processed	Actb;Actg1	adenyl nucleotide binding;adenyl ribonucleotide binding;ATP binding;ATPase activity;binding;catalytic activity;core promoter proximal region DNA binding;core promoter proximal region sequence-specific DNA binding;cytoskeletal protein binding;DNA binding;enhancer binding;enhancer sequence-specific DNA binding;enzyme binding;hydrolase activity;hydrolase activity, acting on acid anhydrides;hydrolase…	anatomical structure development;anatomical structure formation involved in morphogenesis;anatomical structure morphogenesis;biological adhesion;biological regulation;cell adhesion;cellular component assembly;cellular component morphogenesis;cellular component movement;cellular component organization;cellular process;chromatin modification;chromatin organization;chromosome organization;circulator…	cell part;cell projection;cytoplasm;cytoskeleton;cytosol;extracellular organelle;extracellular space;histone methyltransferase complex;intracellular membrane-bounded organelle;intracellular non-membrane-bounded organelle;intracellular organelle;macromolecular complex;membrane;neuron projection;nucleus;organelle;plasma membrane;protein complex;ribonucleoprotein complex;vesicle	Adherens junction;Arrhythmogenic right ventricular cardiomyopathy (ARVC);Bacterial invasion of epithelial cells;Dilated cardiomyopathy;Focal adhesion;Hypertrophic cardiomyopathy (HCM);Leukocyte transendothelial migration;Pathogenic Escherichia coli infection;Phagosome;Phototransduction - fly;Regulation of actin cytoskeleton;Shigellosis;Tight junction;Vibrio cholerae infection;Viral myocarditis	ACTIN	28	28	1	90.1	41.736	0	323.31	0.959891	0.781241	0.3056	0.415406		139950000000	123830000000	7701600000	8416200000	37358000000	31995000000	34690000000	35901000000	32835000000	28327000000	30848000000	31818000000	1865400000	1617900000	1707200000	2005000000	2658500000	2050200000	2134700000	2078800000	32835000000	19062500000	21772700000	22339700000	1865400000	1446080000	1543420000	1945260000	2858850000	1876990000
P40124;B1ARS0;D3YTR7;A0A286YCS6;Q9CYT6	Adenylyl cyclase-associated protein 1	Cap1		anatomical structure morphogenesis;cell morphogenesis;cell motility;cellular component morphogenesis;cellular component movement;cellular component organization;cellular membrane organization;cellular process;cytoskeleton organization;developmental process;endocytosis;establishment of localization;locomotion;membrane invagination;membrane organization;organelle organization;transport;vesicle-medi…	cell part;cytoplasm;cytoskeleton;cytosol;extracellular organelle;extracellular region;intracellular non-membrane-bounded organelle;intracellular organelle;membrane;organelle;plasma membrane;vesicle		CARP	26	26	26	70.9	51.564	0	276.24	0.258585	0.776275	0.635938	0.410156		2186900000	2060900000	36249000	89702000	309290000	629080000	728400000	520090000	300890000	596250000	671290000	492470000	NaN	22224000	15152000	17129000	8397700	10606000	41951000	10492000	300890000	401242000	473800000	345767000	NaN	19863800	13698400	16618600	9030570	9709960
Q60716;Q5SX75;B0QZH3	Prolyl 4-hydroxylase subunit alpha-2	P4ha2	binding;carboxylic acid binding;catalytic activity;cation binding;dioxygenase activity;ion binding;iron ion binding;L-ascorbic acid binding;metal ion binding;oxidoreductase activity;oxidoreductase activity, acting on paired donors, with incorporation or reduction of molecular oxygen;oxidoreductase activity, acting on paired donors, with incorporation or reduction of molecular oxygen, 2-oxoglutara…	amine metabolic process;cellular amino acid metabolic process;cellular ketone metabolic process;cellular metabolic process;cellular nitrogen compound metabolic process;cellular process;heterocycle metabolic process;macromolecule metabolic process;macromolecule modification;metabolic process;nitrogen compound metabolic process;organic acid metabolic process;peptidyl-amino acid modification;primary…	cell part;cytoplasm;endoplasmic reticulum;intracellular membrane-bounded organelle;intracellular organelle;macromolecular complex;nucleus;organelle;protein complex	Arginine and proline metabolism	P4Hc	9	9	9	26.3	61.001	0	117.22	0.473912	0.796621	0.369143	0.400019		146410000	110250000	15771000	20388000	40225000	37081000	18228000	50877000	36121000	25439000	9765100	38926000	1815600	5756300	2455700	6336800	2288100	5885600	6006700	5614100	36121000	17119000	6892260	27330300	1815600	5144990	2220110	6147990	2460540	5388360
Q640N1	Adipocyte enhancer-binding protein 1	Aebp1	binding;carboxypeptidase activity;catalytic activity;cation binding;DNA binding;exopeptidase activity;hydrolase activity;ion binding;metal ion binding;metallocarboxypeptidase activity;metalloexopeptidase activity;metallopeptidase activity;nucleic acid binding;peptidase activity;peptidase activity, acting on L-amino acid peptides;protein binding transcription factor activity;regulatory region DNA …	biological regulation	cell part;cytoplasm;extracellular matrix;extracellular organelle;extracellular space;intracellular membrane-bounded organelle;intracellular organelle;nucleus;organelle;vesicle		FA58C;Zn_pept	4	4	4	5.9	128.36	0	10.87	0.315946	0.801679	0.472314	0.396319		34125000	0	21014000	13111000	9356400	7837300	0	16931000	NaN	NaN	NaN	NaN	3512600	3806400	NaN	3461000	5843800	4030900	NaN	13470000	NaN	NaN	NaN	NaN	3512600	3402160	NaN	3357880	6284200	3690350
P53996	Cellular nucleic acid-binding protein	Cnbp	binding;cation binding;DNA binding;ion binding;metal ion binding;nucleic acid binding;RNA binding;single-stranded DNA binding;single-stranded RNA binding;structure-specific DNA binding;transition metal ion binding;zinc ion binding	biological regulation;biosynthetic process;cellular metabolic process;cellular nitrogen compound metabolic process;cellular process;macromolecule metabolic process;metabolic process;nitrogen compound metabolic process;nucleobase-containing compound metabolic process;primary metabolic process;RNA metabolic process	cell part;cytosol;endoplasmic reticulum;intracellular membrane-bounded organelle;intracellular organelle;nucleus;organelle		ZnF_C2HC	3	3	2	24.2	19.592	0	122.33	0.324051	0.796585	0.454581	0.392905		150760000	112040000	25268000	13455000	41197000	46005000	36676000	26879000	34120000	28853000	26986000	22076000	4247500	3361800	4626700	2199800	2829900	13790000	5063300	2602800	34120000	19416400	19046900	15499800	4247500	3004780	4182830	2134260	3043170	12625000
P09405;A0A087WRM5	Nucleolin	Ncl	binding;DNA binding;identical protein binding;nucleic acid binding;nucleotide binding;protein binding;protein C-terminus binding;RNA binding;sequence-specific DNA binding;telomeric DNA binding	anatomical structure formation involved in morphogenesis;biological regulation;developmental process	cell cortex;cell part;extracellular organelle;intracellular membrane-bounded organelle;intracellular non-membrane-bounded organelle;intracellular organelle;macromolecular complex;membrane;nucleolus;nucleoplasm;nucleus;organelle;ribonucleoprotein complex;vesicle	Pathogenic Escherichia coli infection	RRM	29	29	29	36.6	76.722	0	323.31	0.401925	0.798434	0.385021	0.388899		7165700000	6569700000	235150000	360880000	1584300000	1700600000	2123900000	1756900000	1493800000	1548400000	1936700000	1590800000	36701000	81023000	51014000	89874000	53823000	71253000	136160000	76187000	1493800000	1041980000	1366930000	1116910000	36701000	72418400	46119900	87196100	57879200	65233300
P19324;A0A140LHR4;A0A140LHK0;A0A140LHD6	Serpin H1	Serpinh1	binding;collagen binding;endopeptidase inhibitor activity;endopeptidase regulator activity;enzyme inhibitor activity;enzyme regulator activity;peptidase inhibitor activity;peptidase regulator activity;protein binding;serine-type endopeptidase inhibitor activity;unfolded protein binding	anatomical structure development;biological regulation;biosynthetic process;cell development;cellular component organization;cellular process;developmental process;extracellular matrix organization;extracellular structure organization;macromolecule metabolic process;metabolic process;multicellular organismal process;primary metabolic process;protein maturation;protein metabolic process	cell part;cytoplasm;endoplasmic reticulum;extracellular organelle;intracellular membrane-bounded organelle;intracellular organelle;organelle;vesicle		SERPIN	28	28	28	66.2	46.533	0	323.31	1.20692	0.791214	0.268652	0.38801		48209000000	33435000000	8002700000	6770600000	7625500000	9184800000	11074000000	20324000000	5297900000	6339600000	7286010000	14512000000	1161300000	1255400000	1783800000	2344800000	1166300000	1589800000	2004200000	3467800000	5297900000	4266190000	5142500000	10189000000	1161300000	1122080000	1612670000	2274930000	1254200000	1455490000
P63242;A0A0A0MQM0;J3QPS8;Q8BGY2	Eukaryotic translation initiation factor 5A-1;Eukaryotic translation initiation factor 5A	Eif5a	binding;nucleic acid binding;protein binding;protein N-terminus binding;ribonucleoprotein binding;ribosome binding;RNA binding;snRNA binding;translation elongation factor activity;translation factor activity, nucleic acid binding;U6 snRNA binding	aging;biological regulation;cell death;cellular process;death;developmental process;establishment of localization;nuclear transport;nucleobase-containing compound transport;nucleocytoplasmic transport;protein targeting;protein transport;regulation of translation;transport	cell body;cell part;cell projection;cytoplasm;extracellular organelle;intracellular membrane-bounded organelle;intracellular organelle;macromolecular complex;membrane;neuron projection;neuronal cell body;nuclear pore;nucleus;organelle;protein complex;vesicle			15	15	15	83.8	16.832	0	152.24	0.498287	0.798971	0.3299	0.376707		867350000	830720000	20384000	16243000	112770000	281790000	326990000	145800000	106440000	276560000	310110000	137620000	3610000	1998500	8161600	2801300	2724000	3233800	8719500	5378400	106440000	186109000	218877000	96624200	3610000	1786260	7378610	2717830	2929290	2960600
P51881	ADP/ATP translocase 2;ADP/ATP translocase 2, N-terminally processed	Slc25a5	transporter activity	biological regulation;cellular process;chromosome segregation;establishment of localization;transmembrane transport;transport	cell part;extracellular organelle;intracellular membrane-bounded organelle;intracellular non-membrane-bounded organelle;intracellular organelle;macromolecular complex;membrane;mitochondrion;nucleus;organelle;protein complex;vesicle	Calcium signaling pathway;Huntington's disease;Parkinson's disease		16	16	8	55.7	32.931	0	266.45	0.429141	0.795977	0.338172	0.366309		5578500000	5210800000	161840000	205860000	1086900000	1569000000	1407200000	1515300000	1048400000	1446100000	1316200000	1400100000	12821000	70419000	35850000	54545000	25755000	52533000	55142000	60640000	1048400000	973143000	928981000	983022000	12821000	62940600	32410700	52919800	27696000	48094800
Q8VEK3	Heterogeneous nuclear ribonucleoprotein U	Hnrnpu	adenyl nucleotide binding;adenyl ribonucleotide binding;ATP binding;binding;core promoter binding;DNA binding;nucleic acid binding;nucleotide binding;purine nucleotide binding;purine ribonucleoside triphosphate binding;purine ribonucleotide binding;regulatory region DNA binding;regulatory region nucleic acid binding;ribonucleotide binding;transcription regulatory region DNA binding	biological regulation;cell differentiation;cellular metabolic process;cellular nitrogen compound metabolic process;cellular process;developmental process;macromolecule metabolic process;metabolic process;mRNA metabolic process;mRNA processing;nitrogen compound metabolic process;nucleobase-containing compound metabolic process;primary metabolic process;rhythmic process;RNA metabolic process;RNA pr…	cell part;cell surface;intracellular membrane-bounded organelle;intracellular organelle;macromolecular complex;membrane;nucleoplasm;nucleus;organelle;protein complex;ribonucleoprotein complex;spliceosomal complex	Spliceosome	SAP;SPRY	26	26	26	41.4	87.917	0	323.31	0.489091	0.799933	0.31455	0.362646		3038000000	2869900000	76944000	91185000	868230000	866920000	641900000	660980000	821620000	816930000	614690000	616660000	16136000	22490000	12507000	23522000	30474000	27497000	14699000	20804000	821620000	549747000	433851000	432962000	16136000	20101600	11307100	22821100	32770600	25173900
Q60931;J3QMG3	Voltage-dependent anion-selective channel protein 3	Vdac3	anion channel activity;anion transmembrane transporter activity;binding;channel activity;gated channel activity;ion channel activity;ion transmembrane transporter activity;nucleotide binding;passive transmembrane transporter activity;porin activity;substrate-specific channel activity;substrate-specific transmembrane transporter activity;substrate-specific transporter activity;transmembrane transp…	behavior;cell communication;cell-cell signaling;cellular process;multicellular organismal process;neurological system process;response to stimulus;response to stress;signaling	cell part;extracellular organelle;intracellular membrane-bounded organelle;intracellular organelle;macromolecular complex;membrane;mitochondrion;nucleus;organelle;protein complex;vesicle	Calcium signaling pathway;Huntington's disease;Parkinson's disease		10	10	10	50.2	30.752	0	323.31	0.210986	0.811823	0.590353	0.356462		627930000	599770000	17234000	10925000	134710000	179460000	159550000	154210000	129200000	172240000	153240000	145090000	3294800	5048200	2654300	NaN	2216800	2167500	3659700	9117900	129200000	115908000	108158000	101869000	3294800	4512080	2399660	NaN	2383860	1984380
B7FAU9;Q8BTM8;B7FAV1;F6XC15;J3JS91;F6Z2C0;F7AVL7;A0A668KLG7	Filamin-A	Flna	actin binding;actin filament binding;binding;cytoskeletal protein binding;enzyme binding;Fc-gamma receptor I complex binding;glycoprotein binding;GTPase binding;identical protein binding;immunoglobulin receptor binding;kinase binding;molecular transducer activity;protein binding;protein dimerization activity;protein homodimerization activity;protein kinase binding;protein kinase C binding;Rac GTP…	anatomical structure formation involved in morphogenesis;anatomical structure morphogenesis;biological adhesion;biological regulation;biosynthetic process;cell adhesion;cell morphogenesis;cellular component assembly;cellular component morphogenesis;cellular component organization;cellular localization;cellular membrane organization;cellular metabolic process;cellular nitrogen compound metabolic p…	brush border;cell body;cell cortex;cell part;cell projection;cytoplasm;cytoskeleton;cytosol;extracellular organelle;intracellular membrane-bounded organelle;intracellular non-membrane-bounded organelle;intracellular organelle;macromolecular complex;membrane;neuronal cell body;nucleus;organelle;plasma membrane;protein complex;vesicle	Focal adhesion;MAPK signaling pathway	CH;IG_FLMN	111	111	106	64.2	280.5	0	323.31	0.736647	0.814044	0.269068	0.35583		17165000000	15109000000	948540000	1108000000	3221400000	4718400000	4532300000	4693000000	2838800000	4102400000	3964300000	4203100000	166450000	303070000	222390000	243090000	216200000	312900000	345600000	246800000	2838800000	2760680000	2798020000	2951030000	166450000	270884000	201055000	235847000	232493000	286465000
Q9Z110;D3Z0B4;H3BKJ8;H3BLE8;H3BKK0	Delta-1-pyrroline-5-carboxylate synthase;Glutamate 5-kinase;Gamma-glutamyl phosphate reductase	Aldh18a1	adenyl nucleotide binding;adenyl ribonucleotide binding;amino acid kinase activity;ATP binding;binding;catalytic activity;coenzyme binding;cofactor binding;glutamate 5-kinase activity;glutamate-5-semialdehyde dehydrogenase activity;kinase activity;NADP binding;nucleotide binding;oxidoreductase activity;oxidoreductase activity, acting on the aldehyde or oxo group of donors;oxidoreductase activity,…	amine metabolic process;biosynthetic process;cellular amino acid metabolic process;cellular ketone metabolic process;cellular metabolic process;cellular nitrogen compound metabolic process;cellular process;heterocycle metabolic process;metabolic process;nitrogen compound metabolic process;organic acid metabolic process;phosphorus metabolic process;primary metabolic process;small molecule metaboli…	cell part;cytoplasm;intracellular membrane-bounded organelle;intracellular organelle;membrane;mitochondrion;organelle	Arginine and proline metabolism		25	25	25	45.4	87.265	0	176.91	0.255358	0.814689	0.448684	0.351063		651470000	579830000	47681000	23958000	71300000	216640000	177220000	186320000	66952000	181860000	161200000	169820000	2228400	5444700	8727900	9098500	2120200	29331000	7294800	7394000	66952000	122381000	113776000	119232000	2228400	4866480	7890580	8827400	2279980	26853000
Q8BTS0;Q61656;S4R1I6;B1ARB9;B1ARC0;S4R1E3	Probable ATP-dependent RNA helicase DDX5	Ddx5	adenyl nucleotide binding;adenyl ribonucleotide binding;androgen receptor binding;ATP binding;ATPase activity;ATPase activity, coupled;ATP-dependent helicase activity;ATP-dependent RNA helicase activity;binding;catalytic activity;estrogen receptor binding;helicase activity;hormone receptor binding;hydrolase activity;hydrolase activity, acting on acid anhydrides;hydrolase activity, acting on acid …	biological regulation;biosynthetic process;cellular metabolic process;cellular nitrogen compound metabolic process;cellular process;developmental process;embryo development;macromolecule metabolic process;metabolic process;mRNA metabolic process;mRNA processing;nitrogen compound metabolic process;nucleobase-containing compound metabolic process;primary metabolic process;response to stimulus;rhyth…	cell part;cytoplasm;extracellular organelle;intracellular membrane-bounded organelle;intracellular non-membrane-bounded organelle;intracellular organelle;macromolecular complex;membrane;nucleolus;nucleoplasm;nucleus;organelle;ribonucleoprotein complex;spliceosomal complex;vesicle	Spliceosome	DEXDc;HELICc	22	21	17	42.1	69.265	0	294.97	0.779591	0.817783	0.258196	0.348082		2390700000	1670000000	366450000	354310000	484190000	787120000	495840000	623580000	341570000	560260000	333240000	434900000	58578000	103900000	81457000	85224000	84043000	122960000	81138000	103450000	341570000	377023000	235203000	305347000	58578000	92865900	73642400	82684700	90376700	112572000
Q8VHE0	Translocation protein SEC63 homolog	Sec63	protein transporter activity;substrate-specific transporter activity;transporter activity	aging;anatomical structure development;cellular process;developmental process;establishment of localization;metabolic process;nitrogen compound metabolic process;protein targeting;protein transport;transmembrane transport;transport	cell part;membrane	Protein export;Protein processing in endoplasmic reticulum	DnaJ;Sec63;SEC63	8	8	8	12.9	87.869	0	24.269	0.281989	0.839679	0.376363	0.335685		225450000	192430000	11354000	21670000	99476000	40503000	28163000	57309000	74311000	40503000	24622000	52990000	7075400	NaN	1525700	1565300	18090000	NaN	2015200	2753300	74311000	27256200	17378300	37204700	7075400	NaN	1379330	1518660	19453300	NaN
Q9CZN7	Serine hydroxymethyltransferase	Shmt2	aldehyde-lyase activity;amine binding;amino acid binding;binding;carbon-carbon lyase activity;carboxylic acid binding;catalytic activity;chromatin binding;cofactor binding;glycine hydroxymethyltransferase activity;hydroxymethyl-, formyl- and related transferase activity;L-allo-threonine aldolase activity;lyase activity;pyridoxal phosphate binding;threonine aldolase activity;transferase activity;t…	amine metabolic process;biological regulation;biosynthetic process;cellular amino acid metabolic process;cellular aromatic compound metabolic process;cellular component assembly;cellular component organization;cellular ketone metabolic process;cellular metabolic process;cellular nitrogen compound metabolic process;cellular process;cofactor metabolic process;heterocycle metabolic process;macromole…	cell part;cytoskeleton;extracellular organelle;intracellular membrane-bounded organelle;intracellular non-membrane-bounded organelle;intracellular organelle;membrane;mitochondrion;organelle;vesicle	Cyanoamino acid metabolism;Glycine, serine and threonine metabolism;Methane metabolism;One carbon pool by folate		26	26	25	70.4	55.758	0	190.07	0.254521	0.838574	0.407346	0.334607		1157000000	1136200000	8928500	11856000	241870000	301860000	349380000	263880000	235550000	290540000	346240000	263880000	3406300	5801200	NaN	NaN	2919300	5522200	3135300	NaN	235550000	195517000	244378000	185272000	3406300	5185120	NaN	NaN	3139310	5055660
Q8BK64	Activator of 90 kDa heat shock protein ATPase homolog 1	Ahsa1	ATPase activator activity;ATPase regulator activity;binding;chaperone binding;enzyme activator activity;enzyme regulator activity;nucleoside-triphosphatase regulator activity;protein binding	biological regulation;cellular metabolic process;cellular process;macromolecule metabolic process;metabolic process;primary metabolic process;protein folding;protein metabolic process;response to stimulus;response to stress	cell part;cytoplasm;cytosol;endoplasmic reticulum;extracellular organelle;intracellular membrane-bounded organelle;intracellular organelle;organelle;vesicle		Aha1_N	4	4	4	21.6	38.117	0	40.749	0.211844	0.837173	0.479687	0.329663		118310000	93264000	8436100	16614000	30267000	36155000	26926000	24967000	30267000	24158000	22271000	16568000	NaN	7972500	NaN	3986500	NaN	4023700	4655200	4412500	30267000	16257000	15719000	11632500	NaN	7125830	NaN	3867720	NaN	3683760
Q3TF41;Q8BSH9;P28656	Nucleosome assembly protein 1-like 1	Nap1l1		cellular component assembly;cellular component organization;cellular macromolecular complex assembly;cellular process;chromatin organization;chromosome organization;macromolecular complex assembly;organelle organization	cell part;cytoplasmic membrane-bounded vesicle;intracellular membrane-bounded organelle;intracellular organelle;membrane;nucleus;organelle;vesicle			13	13	12	67.7	42.732	0	235.19	0.385169	0.834375	0.300906	0.328305		814010000	726640000	43663000	43710000	133950000	271950000	191360000	216760000	117840000	239480000	170870000	198450000	6173200	12129000	9425700	10583000	9932800	20345000	11066000	7718700	117840000	161156000	120601000	139333000	6173200	10840900	8521440	10267700	10681400	18626200
B7ZNH7;K3W4R4;Q80X19;F7D5Y4	Collagen alpha-1(XIV) chain	Col14a1		anatomical structure development;biological adhesion;biological regulation;cell adhesion;cellular component organization;cellular process;developmental process;extracellular matrix organization;extracellular structure organization;homeostatic process	extracellular matrix;extracellular organelle;extracellular space;organelle;proteinaceous extracellular matrix;vesicle	Protein digestion and absorption	FN3;TSPN;VWA	8	8	8	8.7	192.75	0	22.123	0.228359	0.858031	0.411067	0.319737		31143000	14817000	10822000	5503300	2546300	11084000	2718600	14793000	1512500	5231800	754740	7317900	598260	NaN	994790	4098700	435570	5852700	969040	3376600	1512500	3520700	532699	5137960	598260	NaN	899354	3976580	468396	5358240
P08121;CON__P04258;A0A087WPS3;A0A087WPJ5	Collagen alpha-1(III) chain	Col3a1	binding;cation binding;extracellular matrix structural constituent;growth factor binding;integrin binding;ion binding;metal ion binding;platelet-derived growth factor binding;protein binding;protein complex binding;receptor binding;SMAD binding;structural molecule activity	aging;anatomical structure development;anatomical structure morphogenesis;biological adhesion;biological regulation;cell adhesion;cellular component organization;cellular metabolic process;cellular process;developmental process;extracellular matrix organization;extracellular structure organization;macromolecule metabolic process;macromolecule modification;metabolic process;primary metabolic proce…	extracellular matrix;extracellular space;proteinaceous extracellular matrix	Amoebiasis;ECM-receptor interaction;Focal adhesion;Protein digestion and absorption	COLFI;VWC	24	24	24	29.8	138.94	0	323.31	0.31721	0.866318	0.308732	0.313291		841060000	27004000	448270000	365780000	262310000	332520000	105800000	140420000	4758300	9897600	3144200	9204300	114150000	94508000	50100000	75308000	143400000	228110000	52559000	55913000	4758300	6660520	2219190	6462420	114150000	84471300	45293600	73064100	154207000	208838000
P09055	Integrin beta-1	Itgb1	actin binding;binding;cation binding;cell adhesion molecule binding;cytoskeletal protein binding;enzyme binding;integrin binding;ion binding;metal ion binding;peptide binding;protease binding;protein binding;protein complex binding;protein dimerization activity;protein heterodimerization activity;receptor activity;receptor binding	anatomical structure development;anatomical structure morphogenesis;behavior;biological adhesion;biological regulation;cell adhesion;cell communication;cell differentiation;cell growth;cell junction organization;cell morphogenesis;cell motility;cellular component assembly;cellular component morphogenesis;cellular component movement;cellular component organization;cellular homeostasis;cellular ion…	cell part;cell projection;cell surface;cytoplasm;cytoplasmic membrane-bounded vesicle;endosome;extracellular organelle;filopodium;intracellular membrane-bounded organelle;intracellular organelle;macromolecular complex;membrane;neuron projection;organelle;plasma membrane;protein complex;receptor complex;synapse;vesicle	Arrhythmogenic right ventricular cardiomyopathy (ARVC);Axon guidance;Bacterial invasion of epithelial cells;Cell adhesion molecules (CAMs);Dilated cardiomyopathy;ECM-receptor interaction;Focal adhesion;Hypertrophic cardiomyopathy (HCM);Leishmaniasis;Leukocyte transendothelial migration;Pathogenic Escherichia coli infection;Pathways in cancer;Phagosome;Regulation of actin cytoskeleton;Shigellosis;…	INB;PSI;VWA	23	23	23	40.4	88.231	0	323.31	0.443294	0.868694	0.260873	0.309752		2059300000	1217900000	369960000	471440000	435980000	317700000	813430000	492210000	239340000	206060000	472920000	299590000	102300000	55830000	111370000	92138000	94339900	55808000	229130000	100480000	239340000	138667000	333789000	210345000	102300000	49900900	100686000	89392700	101450000	51093100
Q9CZM2;B8JKK2	60S ribosomal protein L15	Rpl15	structural constituent of ribosome;structural molecule activity	biosynthetic process;cellular metabolic process;cellular process;macromolecule metabolic process;metabolic process;primary metabolic process;protein metabolic process;translation	cell part;extracellular organelle;intracellular membrane-bounded organelle;intracellular organelle;macromolecular complex;nucleus;organelle;ribonucleoprotein complex;vesicle	Ribosome		11	11	11	46.6	24.146	0	37.727	0.434448	0.865807	0.262589	0.309577		1109700000	1049100000	31663000	29012000	284550000	265320000	272450000	287410000	272430000	247780000	255860000	273000000	7046400	8557700	6461200	5239400	5079200	8985700	10136000	9170100	272430000	166742000	180587000	191676000	7046400	7648880	5841340	5083290	5461980	8226550
Q3U4W8;P56399;D3YYA5;D3Z4K7	Ubiquitin carboxyl-terminal hydrolase;Ubiquitin carboxyl-terminal hydrolase 5	Usp5	binding;catalytic activity;cation binding;cysteine-type endopeptidase activity;cysteine-type peptidase activity;endopeptidase activity;exopeptidase activity;hydrolase activity;ion binding;metal ion binding;omega peptidase activity;peptidase activity;peptidase activity, acting on L-amino acid peptides;small conjugating protein-specific protease activity;transition metal ion binding;ubiquitin-speci…	biological regulation;catabolic process;cellular metabolic process;cellular process;macromolecule metabolic process;macromolecule modification;metabolic process;primary metabolic process;protein metabolic process;protein modification by small protein conjugation or removal;protein modification process;proteolysis;proteolysis involved in cellular protein catabolic process	cell part;intracellular membrane-bounded organelle;intracellular organelle;lysosome;organelle;vacuole		UBA;ZnF_UBP	17	17	17	35.7	93.354	0	267.75	0.299488	0.884161	0.295832	0.299269		255980000	253690000	882010	1402500	22034000	60358000	120890000	52690000	22034000	59463000	119900000	52290000	NaN	531280	517370	400480	NaN	364640	470720	NaN	22034000	40015200	84626000	36713300	NaN	474858	467736	388547	NaN	333834
O35129;F6QPR1;F6Q8V7	Prohibitin-2	Phb2		anatomical structure development;anatomical structure morphogenesis;biological regulation;biosynthetic process;cellular metabolic process;cellular nitrogen compound metabolic process;cellular process;developmental process;macromolecule metabolic process;metabolic process;multicellular organismal process;nitrogen compound metabolic process;nucleobase-containing compound metabolic process;primary m…	cell part;cell surface;extracellular organelle;intracellular membrane-bounded organelle;intracellular organelle;macromolecular complex;membrane;mitochondrion;nucleus;organelle;protein complex;vesicle		PHB	14	14	14	59.2	33.296	0	259.87	0.181568	0.878428	0.457229	0.297892		907330000	865830000	17554000	23953000	196850000	232400000	165300000	312780000	186340000	219460000	162760000	297270000	5980000	7283600	NaN	9591600	4531200	5656300	2546200	5917200	186340000	147684000	114877000	208716000	5980000	6510090	NaN	9305810	4872680	5178430
G3UZI2;A0A0R4J259;G3V018;Q7TMK9;G3UXJ6;G3UWM1;G3UZ48;G3XA76;G3UXU5;S4R1E9	Heterogeneous nuclear ribonucleoprotein Q	Syncrip	binding;mRNA binding;nucleic acid binding;nucleotide binding;poly(A) RNA binding;poly-purine tract binding;RNA binding;single-stranded RNA binding	biological regulation;cell differentiation;cellular metabolic process;cellular nitrogen compound metabolic process;cellular process;developmental process;macromolecule metabolic process;metabolic process;mRNA metabolic process;mRNA processing;nitrogen compound metabolic process;nucleobase-containing compound metabolic process;primary metabolic process;regulation of translation;response to chemica…	cell part;cytoplasm;intracellular membrane-bounded organelle;intracellular organelle;macromolecular complex;membrane;nucleoplasm;nucleus;organelle;protein complex;ribonucleoprotein complex;spliceosomal complex		RRM	13	13	9	29.8	58.751	0	73.529	0.198934	0.904402	0.35504	0.279731		1004600000	968400000	14343000	21835000	189880000	314370000	178560000	321770000	180520000	306520000	164400000	316950000	1795100	5271900	7203200	2048400	7562700	2575500	6952000	2769100	180520000	206270000	116034000	222533000	1795100	4712030	6512160	1987370	8132650	2357910
P80316;E0CZA1	T-complex protein 1 subunit epsilon	Cct5	adenyl nucleotide binding;adenyl ribonucleotide binding;ATP binding;beta-tubulin binding;binding;cytoskeletal protein binding;G-protein beta-subunit binding;nucleotide binding;protein binding;purine nucleotide binding;purine ribonucleoside triphosphate binding;purine ribonucleotide binding;ribonucleotide binding;tubulin binding	cell recognition;cellular metabolic process;cellular process;macromolecule metabolic process;metabolic process;multi-organism process;primary metabolic process;protein folding;protein metabolic process;response to biotic stimulus;response to stimulus	cell body;cell part;centrosome;cytoplasm;extracellular organelle;intracellular non-membrane-bounded organelle;intracellular organelle;macromolecular complex;microtubule organizing center;nucleolus;organelle;protein complex;vesicle			24	24	24	64.5	59.623	0	319.74	0.28983	0.902283	0.261238	0.274085		1833300000	1822700000	5050300	5538100	304760000	333600000	706070000	488840000	302230000	330260000	701340000	488840000	1492300	1763400	1987600	NaN	1039000	1570400	2735700	NaN	302230000	222246000	495009000	343219000	1492300	1576130	1796920	NaN	1117300	1437730
P08752;A0A0A6YWA9;B2RSH2;A2A610;A2AE31;Q8C040;Q8BHK8;A2AE32;Q66L47;P20612;Q3V3I2;P50149;Q8CGK7	Guanine nucleotide-binding protein G(i) subunit alpha-2	Gnai2	adrenergic receptor binding;beta-2 adrenergic receptor binding;binding;catalytic activity;cation binding;corticotropin-releasing hormone receptor 1 binding;corticotropin-releasing hormone receptor binding;D1 dopamine receptor binding;dopamine receptor binding;glutamate receptor binding;G-protein beta/gamma-subunit complex binding;G-protein coupled photoreceptor activity;G-protein coupled receptor…	anatomical structure development;anatomical structure formation involved in morphogenesis;anatomical structure morphogenesis;biological adhesion;biological regulation;cell adhesion;cell cycle;cell development;cell division;cell proliferation;cellular homeostasis;cellular ion homeostasis;cellular metabolic process;cellular nitrogen compound metabolic process;cellular process;detection of stimulus;…	cell body;cell part;cell projection;centrosome;cilium;cytoplasm;cytoplasmic membrane-bounded vesicle;cytosol;extracellular organelle;intracellular;intracellular membrane-bounded organelle;intracellular non-membrane-bounded organelle;intracellular organelle;macromolecular complex;membrane;microtubule organizing center;midbody;neuron projection;neuronal cell body;nucleoplasm;nucleus;organelle;photo…	Amoebiasis;Axon guidance;Calcium signaling pathway;Chagas disease (American trypanosomiasis);Chemokine signaling pathway;Gap junction;Gastric acid secretion;Leukocyte transendothelial migration;Long-term depression;Melanogenesis;Olfactory transduction;Phototransduction;Progesterone-mediated oocyte maturation;Tight junction;Toxoplasmosis	G_alpha	16	16	11	61.4	40.489	0	204.12	0.657466	0.900864	0.199423	0.273528		712350000	604520000	55371000	52458000	154610000	195400000	138420000	223920000	125490000	172000000	121950000	185090000	15152000	9990900	6998400	19025000	13967000	13413000	9474100	19808000	125490000	115746000	86072900	129953000	15152000	8929870	6327000	18458100	15019600	12279800
Q80ZP8;Q3TMX5;F6USD5;F6T4L3;Q9CXI5;F7C1S6	Mesencephalic astrocyte-derived neurotrophic factor	Manf		biological regulation;circulatory system process;multicellular organismal process;response to chemical stimulus;response to stimulus;response to stress	cell part;endoplasmic reticulum;extracellular region;extracellular space;intracellular membrane-bounded organelle;intracellular organelle;nucleus;organelle			7	7	7	39.4	19.012	0	62.747	0.188902	0.892981	0.341243	0.267952		445130000	363150000	40937000	41047000	64192000	88250000	141290000	151400000	57073000	77858000	118690000	109530000	1753200	7718600	9593400	14962000	5365900	2673500	13001000	26916000	57073000	52394000	83772000	76902000	1753200	6898890	8673050	14516200	5770290	2447630
Q80X90	Filamin-B	Flnb	binding;identical protein binding;protein binding	anatomical structure development;anatomical structure morphogenesis;cell development;cell morphogenesis;cellular component morphogenesis;cellular component organization;cellular process;cytoskeleton organization;developmental process;organelle organization	brush border;cell cortex;cell part;cell projection;cytoplasm;extracellular organelle;membrane;organelle;plasma membrane;vesicle	Focal adhesion;MAPK signaling pathway	CH;IG_FLMN	94	91	89	57.6	277.82	0	323.31	0.634368	0.885005	0.192196	0.263766		5696300000	4535600000	543130000	617560000	1122300000	1590800000	1468500000	1514700000	895200000	1272700000	1118800000	1248900000	106100000	168820000	143700000	121780000	120980000	149320000	205980000	144020000	895200000	856454000	789655000	876864000	106100000	150891000	129914000	118151000	130097000	136705000
Q9D8E6	60S ribosomal protein L4	Rpl4	structural constituent of ribosome;structural molecule activity	biosynthetic process;cellular metabolic process;cellular process;macromolecule metabolic process;metabolic process;primary metabolic process;protein metabolic process;translation	cell part;cytoplasm;extracellular organelle;intracellular membrane-bounded organelle;intracellular non-membrane-bounded organelle;intracellular organelle;macromolecular complex;membrane;nucleolus;nucleus;organelle;ribonucleoprotein complex;vesicle	Ribosome		17	17	17	44.9	47.153	0	81.491	0.174749	0.889882	0.342999	0.258728		1600500000	1542200000	23832000	34534000	223150000	263310000	360740000	753320000	216690000	258020000	344350000	723090000	1213400	3732400	6451900	15615000	5251600	1554400	9934600	14612000	216690000	173633000	243044000	507688000	1213400	3336020	5832930	15149700	5647370	1423080
E9PZ00;Q8BFQ1;K3W4L3;J3QPG5;Q61207	Prosaposin	Psap	binding;G-protein-coupled receptor binding;protein binding;receptor binding	biological regulation;cell differentiation;cellular lipid metabolic process;cellular metabolic process;cellular process;developmental process;growth;lipid metabolic process;metabolic process;primary metabolic process;response to chemical stimulus;response to stimulus;signal transduction	cell part;extracellular organelle;extracellular space;Golgi apparatus;intracellular membrane-bounded organelle;intracellular non-membrane-bounded organelle;intracellular organelle;lysosome;mitochondrion;nucleolus;nucleoplasm;organelle;vacuole;vesicle	Lysosome	SAPA;SapB	2	2	2	6.2	60.672	0	11.555	0.13097	0.912933	0.476403	0.249822		41948000	5915700	3001700	33031000	4123500	4796300	30055000	2973900	1681700	1804800	2429200	NaN	1639000	1628900	NaN	2973900	802670	1362600	27626000	NaN	1681700	1214530	1714540	NaN	1639000	1455910	NaN	2885290	863161	1247480
Q8BGD9;B2RWE8	Eukaryotic translation initiation factor 4B	Eif4b	binding;nucleic acid binding;nucleotide binding;RNA binding;translation factor activity, nucleic acid binding;translation initiation factor activity			mTOR signaling pathway;RNA transport	RRM	8	8	8	19.5	68.839	0	175.13	0.31177	0.913625	0.218017	0.248773		189540000	181480000	4370900	3688400	48835000	48876000	57893000	33934000	48835000	45737000	55374000	31532000	NaN	1072700	1121100	1217800	NaN	2066400	1397900	1183400	48835000	30778400	39083300	22138900	NaN	958780	1013550	1181510	NaN	1891820
A0A498WGK2;Q8BP47;A0A494BAX5;A0A494BB89;A0A494B927;A0A494BAW6;A0A494B996;A0A494B9G0;A0A494B949	Asparagine--tRNA ligase, cytoplasmic	Nars	adenyl nucleotide binding;adenyl ribonucleotide binding;aminoacyl-tRNA ligase activity;asparagine-tRNA ligase activity;ATP binding;binding;catalytic activity;ligase activity;ligase activity, forming aminoacyl-tRNA and related compounds;ligase activity, forming carbon-oxygen bonds;nucleic acid binding;nucleotide binding;purine nucleotide binding;purine ribonucleoside triphosphate binding;purine ri…	amine metabolic process;cellular amino acid metabolic process;cellular ketone metabolic process;cellular metabolic process;cellular nitrogen compound metabolic process;cellular process;macromolecule metabolic process;metabolic process;nitrogen compound metabolic process;nucleobase-containing compound metabolic process;organic acid metabolic process;primary metabolic process;RNA metabolic process;…	cell part;cytoplasm;extracellular organelle;intracellular membrane-bounded organelle;intracellular organelle;mitochondrion;organelle;vesicle	Aminoacyl-tRNA biosynthesis		20	20	20	42.7	64.208	0	170.02	0.446963	0.918439	0.183303	0.238386		643330000	569560000	33693000	40083000	122440000	189330000	179940000	151630000	101740000	169690000	164100000	134020000	8604700	10421000	6906900	8638300	12092000	9218200	8932000	8963200	101740000	114192000	115823000	94096600	8604700	9314300	6244280	8380920	13003300	8439410
Q5NCU4;A0A1L1SSH9;P07214;Q5NCU3	SPARC	Sparc	binding;calcium ion binding;cation binding;collagen binding;extracellular matrix binding;ion binding;metal ion binding;protein binding	anatomical structure development;biological regulation;cellular process;developmental process;multicellular organismal process;response to abiotic stimulus;response to biotic stimulus;response to chemical stimulus;response to endogenous stimulus;response to external stimulus;response to extracellular stimulus;response to stimulus;response to stress;signal transduction	cell part;cell surface;cytoplasmic membrane-bounded vesicle;extracellular matrix;extracellular space;intracellular membrane-bounded organelle;intracellular organelle;membrane;organelle;proteinaceous extracellular matrix;vesicle		FOLN;KAZAL	5	5	5	21.6	34.322	0	82.112	0.145492	0.918795	0.347292	0.236856		134660000	0	36084000	98574000	32292000	30203000	39379000	32784000	NaN	NaN	NaN	NaN	8145500	22128000	7696400	20616000	24147000	8074300	31683000	12168000	NaN	NaN	NaN	NaN	8145500	19778000	6958040	20001700	25966800	7392150
P05064;A6ZI44;D3YWI1;D3Z510;A0A0U1RPN8;A6ZI46;D3YV98;A0A0U1RPT5;A6ZI47;P05063	Fructose-bisphosphate aldolase A;Fructose-bisphosphate aldolase	Aldoa;Aldoart1	aldehyde-lyase activity;binding;carbon-carbon lyase activity;catalytic activity;cytoskeletal protein binding;enzyme binding;fructose-bisphosphate aldolase activity;lyase activity;protease binding;protein binding	aging;alcohol metabolic process;anatomical structure morphogenesis;carbohydrate metabolic process;catabolic process;cell death;cell differentiation;cellular component assembly;cellular component organization;cellular metabolic process;cellular process;death;developmental process;generation of precursor metabolites and energy;macromolecular complex assembly;metabolic process;primary metabolic proc…	cell part;cell projection;extracellular organelle;intracellular membrane-bounded organelle;intracellular organelle;macromolecular complex;membrane;mitochondrion;neuron projection;organelle;protein complex;vesicle	Carbon fixation in photosynthetic organisms;Fructose and mannose metabolism;Glycolysis / Gluconeogenesis;Pentose phosphate pathway		23	23	11	80.5	39.355	0	323.31	0.301881	0.920817	0.204962	0.236323		3724800000	3466100000	139220000	119480000	1175200000	985930000	993910000	569740000	1063300000	932969000	938790000	531010000	53408000	18900000	31007000	17978000	58501000	34056000	24104000	20754000	1063300000	627835000	662603000	372827000	53408000	16892800	28032300	17442300	62909800	31178800
Q5XJY5	Coatomer subunit delta	Arcn1		behavior;cellular process;developmental maturation;developmental process;establishment of localization;Golgi vesicle transport;multicellular organismal process;pigmentation;protein transport;response to stimulus;transport;vesicle-mediated transport	AP-type membrane coat adaptor complex;cell part;cytoplasm;cytoplasmic membrane-bounded vesicle;endoplasmic reticulum;Golgi apparatus;intracellular membrane-bounded organelle;intracellular organelle;macromolecular complex;membrane;organelle;protein complex;vesicle			11	11	11	28	57.229	0	62.365	0.254747	0.932779	0.211002	0.229462		390860000	376370000	6368000	8116400	57578000	59563000	125590000	148120000	56254000	56366000	119150000	144600000	NaN	1736700	3157100	1768300	1324100	1459800	3287300	1751100	56254000	37931100	84096700	101525000	NaN	1552260	2854220	1715610	1423890	1336470
Q99P72	Reticulon-4	Rtn4		anatomical structure development;anatomical structure morphogenesis;biological regulation;cell morphogenesis;cell motility;cell recognition;cellular component morphogenesis;cellular component movement;cellular component organization;cellular process;developmental process;endoplasmic reticulum organization;locomotion;organelle organization	cell part;cell projection;endoplasmic reticulum;extracellular organelle;intracellular;intracellular membrane-bounded organelle;intracellular organelle;nuclear envelope;organelle;vesicle			18	18	18	33.2	126.61	0	323.31	0.583551	0.931416	0.163701	0.227853		2475000000	2100300000	182320000	192410000	646990000	622690000	617870000	587450000	563470000	526640000	505960000	504200000	40800000	43328000	48371000	42825000	42720000	52722000	63538000	40425000	563470000	354399000	357109000	354003000	40800000	38726600	43730500	41549000	45939500	48267800
Q3TUE1;A0A0G2JGW9;A0A0G2JFY5;Q3UUU2;Q91WJ8;A0A0G2JG00;A0A0G2JFK2;A0A0G2JGV9;A0A0G2JE55;A0A0G2JGT1	Far upstream element-binding protein 1	Fubp1	binding;DNA binding;nucleic acid binding	biological regulation	cell part;intracellular membrane-bounded organelle;intracellular organelle;nucleoplasm;nucleus;organelle		KH	14	14	14	35.5	67.443	0	139.38	0.13541	0.930359	0.342952	0.226695		225280000	214360000	4745000	6172500	69057000	38657000	45849000	71716000	65836000	38657000	40620000	69248000	NaN	NaN	3618800	1341500	3220600	NaN	1610400	1126300	65836000	26014000	28669800	48619600	NaN	NaN	3271630	1301530	3463310	NaN
Q61171;D3Z4A4	Peroxiredoxin-2	Prdx2	antioxidant activity;binding;catalytic activity;oxidoreductase activity;oxidoreductase activity, acting on paired donors, with incorporation or reduction of molecular oxygen;oxidoreductase activity, acting on peroxide as acceptor;peroxidase activity;peroxiredoxin activity;selenium binding;thioredoxin peroxidase activity	anatomical structure development;biological regulation;catabolic process;cell activation;cell proliferation;cellular metabolic process;cellular process;developmental process;homeostatic process;immune system process;macromolecule metabolic process;macromolecule modification;metabolic process;multicellular organismal process;phosphorus metabolic process;primary metabolic process;protein metabolic …	cell part;extracellular organelle;intracellular membrane-bounded organelle;intracellular organelle;mitochondrion;organelle;vesicle			10	10	10	63.6	21.778	0	155.89	2.00467	0.9264	0.141356	0.226493		792390000	707000000	43367000	42017000	114980000	264440000	188800000	224170000	104220000	233720000	164760000	204310000	5412400	14514000	11102000	9215700	5343900	16206000	12943000	10647000	104220000	157280000	116288000	143448000	5412400	12972600	10036900	8941110	5746630	14836800
Q60668;F6ZV59;G5E8G0;G3X9W0;F6SHF3;E9Q5B6;F7A465;Q9D3U4	Heterogeneous nuclear ribonucleoprotein D0	Hnrnpd	binding;DNA binding;nucleic acid binding;nucleotide binding;RNA binding;sequence-specific DNA binding;telomeric DNA binding	biological regulation;biosynthetic process;cellular metabolic process;cellular nitrogen compound metabolic process;cellular process;macromolecule metabolic process;metabolic process;mRNA metabolic process;nitrogen compound metabolic process;nucleobase-containing compound metabolic process;primary metabolic process;regulation of translation;RNA metabolic process	cell part;cytoplasm;extracellular organelle;macromolecular complex;nucleoplasm;organelle;ribonucleoprotein complex;vesicle		RRM	9	9	8	30.1	38.354	0	305.19	1.28673	0.936102	0.143182	0.22178		789000000	713350000	38075000	37571000	267470000	241200000	192550000	87774000	242100000	226590000	170820000	73840000	13054000	6900800	9812400	6434600	12311000	7709300	11925000	7500000	242100000	152482000	120566000	51843700	13054000	6167940	8871040	6242880	13238800	7057990
O55135;A6PWZ2;D6RG53;D6RJJ3;B1AZQ4	Eukaryotic translation initiation factor 6	Eif6	binding;nucleic acid binding;ribonucleoprotein binding;ribosomal large subunit binding;ribosome binding;RNA binding;translation factor activity, nucleic acid binding;translation initiation factor activity	cellular component assembly;cellular component organization;cellular localization;cellular macromolecular complex assembly;cellular process;establishment of localization;localization;macromolecular complex assembly;nuclear transport;nucleocytoplasmic transport;organelle assembly;ribonucleoprotein complex assembly;ribosomal large subunit biogenesis;ribosomal subunit export from nucleus;ribosome as…	cell part;cytoplasm;extracellular organelle;intracellular membrane-bounded organelle;intracellular non-membrane-bounded organelle;intracellular organelle;macromolecular complex;nucleolus;nucleoplasm;nucleus;organelle;protein complex;vesicle	Ribosome biogenesis in eukaryotes	eIF6	4	4	4	33.1	26.511	0	48.393	0.231365	0.937815	0.205884	0.219152		365080000	344690000	11658000	8734400	36536000	47875000	147840000	132830000	34480000	44786000	141910000	123510000	1172300	1725200	2604100	2796500	884130	1363500	3328500	6518100	34480000	30138400	100161000	86717400	1172300	1541990	2354270	2713180	950760	1248310
P26039;A2AIM2;F6SX70;F6S1V7	Talin-1	Tln1	binding;cytoskeletal protein binding;integrin binding;LIM domain binding;protein binding;protein complex binding;protein domain specific binding;receptor binding;structural constituent of cytoskeleton;structural molecule activity;vinculin binding	biological adhesion;biological regulation;cell adhesion;cell junction organization;cellular component assembly;cellular component organization;cellular process;cytoskeleton organization;organelle organization	cell part;cell projection;cell surface;cytoplasm;extracellular organelle;membrane;microtubule organizing center;organelle;plasma membrane;vesicle	Focal adhesion	B41;ILWEQ	95	95	85	56.6	269.82	0	323.31	0.25531	0.935498	0.195744	0.218497		5854900000	5244300000	260480000	350160000	995500000	1437800000	1745300000	1676300000	897020000	1312700000	1539200000	1495400000	48687000	59829000	68125000	102600000	49792000	65336000	137940000	78335000	897020000	883372000	1086380000	1049930000	48687000	53475200	61589400	99543000	53544500	59816100
Q8VDJ3;A0A087WP83;A0A087WS92;A0A087WQY9;A0A087WPC5;A0A087WNQ4;A0A087WPH2	Vigilin	Hdlbp		alcohol metabolic process;establishment of localization;lipid metabolic process;lipid transport;metabolic process;primary metabolic process;small molecule metabolic process;transport	cell part;cytoplasm;intracellular membrane-bounded organelle;intracellular organelle;macromolecular complex;nucleus;organelle		KH	37	37	37	40	141.74	0	323.31	0.431432	0.9316	0.164977	0.217958		2036100000	1645200000	197850000	193050000	395220000	608660000	371530000	660670000	335720000	497420000	308790000	503270000	25527000	49736000	32004000	78596000	33982000	61509000	30735000	78811000	335720000	334735000	217946000	353350000	25527000	44454100	28933700	76254200	36543000	56312500
Q62465	Synaptic vesicle membrane protein VAT-1 homolog	Vat1	binding;catalytic activity;cation binding;ion binding;metal ion binding;oxidoreductase activity;transition metal ion binding;zinc ion binding	biological regulation;regulation of organelle organization	cell part;extracellular organelle;membrane;organelle;vesicle			12	12	12	40.6	43.096	0	252.23	0.530394	0.926727	0.157111	0.216977		716200000	702790000	6376900	7029500	113060000	174710000	233310000	195120000	112300000	170520000	224850000	195120000	NaN	2108700	4291500	NaN	751580	2085400	4169200	NaN	112300000	114750000	158700000	136995000	NaN	1884760	3879790	NaN	808221	1909220
P11983;F2Z483;A0A3B2WDE2	T-complex protein 1 subunit alpha	Tcp1	adenyl nucleotide binding;adenyl ribonucleotide binding;ATP binding;binding;enzyme binding;nucleotide binding;protein binding;purine nucleotide binding;purine ribonucleoside triphosphate binding;purine ribonucleotide binding;ribonucleotide binding;ubiquitin protein ligase binding	biological regulation;cell recognition;cellular metabolic process;cellular process;establishment of localization;interspecies interaction between organisms;macromolecule metabolic process;metabolic process;multi-organism process;primary metabolic process;protein folding;protein metabolic process;protein transport;transport	cell body;cell part;centrosome;cytoplasmic membrane-bounded vesicle;extracellular organelle;Golgi apparatus;intracellular membrane-bounded organelle;intracellular non-membrane-bounded organelle;intracellular organelle;macromolecular complex;microtubule organizing center;organelle;protein complex;vesicle			25	25	25	68	60.448	0	152.32	0.359393	0.930704	0.163013	0.208374		1869700000	1772900000	48787000	48057000	409000000	471210000	509230000	480290000	384590000	443210000	481030000	464050000	11576000	15033000	14127000	6114700	12832000	12964000	14078000	10121000	384590000	298255000	339513000	325814000	11576000	13436500	12771700	5932510	13799100	11868700
P60766;A0A2R8VH29;G3UZM2;D3Z3L1;F2Z463;D3YX61;Q8R527	Cell division control protein 42 homolog	Cdc42	binding;catalytic activity;enzyme binding;GBD domain binding;GTP binding;GTPase activity;GTP-dependent protein binding;guanyl nucleotide binding;guanyl ribonucleotide binding;hydrolase activity;hydrolase activity, acting on acid anhydrides;hydrolase activity, acting on acid anhydrides, in phosphorus-containing anhydrides;kinase binding;nucleoside-triphosphatase activity;nucleotide binding;profili…	anatomical structure development;anatomical structure formation involved in morphogenesis;anatomical structure morphogenesis;biological adhesion;biological regulation;cell adhesion;cell communication;cell development;cell junction organization;cell-cell signaling;cellular component assembly;cellular component movement;cellular component organization;cellular localization;cellular membrane organiz…	apical part of cell;cell body;cell part;cell projection;cytoplasm;cytoplasmic membrane-bounded vesicle;cytosol;extracellular organelle;filopodium;intracellular;intracellular membrane-bounded organelle;intracellular non-membrane-bounded organelle;intracellular organelle;macromolecular complex;membrane;microtubule organizing center;midbody;neuron projection;neuronal cell body;organelle;plasma membr…	Adherens junction;Axon guidance;Bacterial invasion of epithelial cells;Chemokine signaling pathway;Endocytosis;Epithelial cell signaling in Helicobacter pylori infection;Fc gamma R-mediated phagocytosis;Focal adhesion;GnRH signaling pathway;Insulin signaling pathway;Leukocyte transendothelial migration;MAPK signaling pathway;MAPK signaling pathway - yeast;Neurotrophin signaling pathway;Pancreatic…	RHO	9	9	8	62.8	21.258	0	85.328	0.139081	0.933141	0.25788	0.203059		603380000	535870000	28092000	39420000	64777000	164660000	158490000	215460000	62601000	150450000	138540000	184270000	NaN	9212800	9322800	17410000	2176200	4991800	10621000	13778000	62601000	101244000	97782300	129378000	NaN	8234410	8428410	16891300	2340200	4570070
Q6ZQ38;D3YWC5	Cullin-associated NEDD8-dissociated protein 1	Cand1		biological regulation;cell differentiation;cellular component assembly;cellular component organization;cellular macromolecular complex assembly;cellular metabolic process;cellular process;developmental process;macromolecular complex assembly;macromolecule metabolic process;macromolecule modification;metabolic process;primary metabolic process;protein complex assembly;protein metabolic process;pro…	cell part;cytoplasm;extracellular organelle;intracellular membrane-bounded organelle;intracellular organelle;macromolecular complex;membrane;nucleoplasm;nucleus;organelle;protein complex;ubiquitin ligase complex;vesicle			23	23	23	30.5	136.33	0	261.81	0.105576	0.935793	0.361676	0.200032		885520000	836070000	18326000	31119000	103730000	205030000	290360000	286400000	101790000	197580000	285650000	251060000	955160	6014400	NaN	19408000	979000	1439300	4717900	15932000	101790000	132960000	201613000	176271000	955160	5375680	NaN	18829700	1052780	1317700
P61979;H3BLL4;H3BK96;A0A286YDM3;A0A286YCM2;A0A286YEC4;A0A286YDH1	Heterogeneous nuclear ribonucleoprotein K	Hnrnpk	binding;core promoter proximal region DNA binding;core promoter proximal region sequence-specific DNA binding;DNA binding;nucleic acid binding;nucleic acid binding transcription factor activity;regulatory region DNA binding;regulatory region nucleic acid binding;RNA binding;RNA polymerase II core promoter proximal region sequence-specific DNA binding;RNA polymerase II core promoter proximal regio…	biological regulation;cellular metabolic process;cellular nitrogen compound metabolic process;cellular process;macromolecule metabolic process;metabolic process;mRNA metabolic process;mRNA processing;nitrogen compound metabolic process;nucleobase-containing compound metabolic process;primary metabolic process;regulation of transport;RNA metabolic process;RNA processing;RNA splicing	cell part;cell projection;cytoplasm;extracellular organelle;intracellular non-membrane-bounded organelle;intracellular organelle;macromolecular complex;membrane;nucleoplasm;organelle;protein complex;ribonucleoprotein complex;spliceosomal complex;vesicle	Spliceosome	KH	21	21	2	55.7	50.976	0	323.31	0.238972	0.923891	0.168768	0.193893		5065000000	4410300000	280920000	373770000	860400000	679350000	1934600000	1590600000	768200000	602120000	1680200000	1359800000	49059000	37774000	84855900	123250000	43140000	39458000	169610000	107550000	768200000	405192000	1185890000	954727000	49059000	33762400	76715200	119578000	46391100	36124400
Q8CGK3	Lon protease homolog, mitochondrial	Lonp1	adenyl nucleotide binding;adenyl ribonucleotide binding;ADP binding;ATP binding;ATPase activity;ATPase activity, coupled;ATP-dependent peptidase activity;binding;catalytic activity;DNA binding;DNA polymerase binding;endopeptidase activity;enzyme binding;G-quadruplex DNA binding;hydrolase activity;hydrolase activity, acting on acid anhydrides;hydrolase activity, acting on acid anhydrides, in phosp…	aging;biological regulation;catabolic process;cellular component assembly;cellular component organization;cellular macromolecular complex assembly;cellular metabolic process;cellular process;developmental process;macromolecular complex assembly;macromolecule metabolic process;metabolic process;mitochondrion organization;organelle organization;primary metabolic process;protein complex assembly;pro…	cell part;cytoplasm;intracellular membrane-bounded organelle;intracellular non-membrane-bounded organelle;intracellular organelle;membrane;mitochondrion;organelle		AAA;LON	15	15	15	27.6	105.84	0	70.344	0.137002	0.921767	0.231256	0.19127		129520000	122900000	3590600	3028000	20546000	26966000	35777000	46227000	20140000	25309000	34974000	42475000	NaN	1048400	NaN	769910	406660	608960	803020	2981600	20140000	17031500	24684800	29822100	NaN	937061	NaN	746970	437307	557512
P62960;A2BGG7;A0A0A0MQD2;B2RUF0;Q9Z2C8	Nuclease-sensitive element-binding protein 1	Ybx1	binding;chromatin binding;core promoter proximal region DNA binding;core promoter proximal region sequence-specific DNA binding;DNA binding;lipid binding;mRNA 3'-UTR binding;mRNA binding;nucleic acid binding;nucleic acid binding transcription factor activity;regulatory region DNA binding;regulatory region nucleic acid binding;ribonucleoprotein binding;RNA binding;RNA polymerase II core promoter p…	anatomical structure development;biological regulation;cell development;cellular metabolic process;cellular nitrogen compound metabolic process;cellular process;developmental process;embryo development;macromolecule metabolic process;metabolic process;mRNA metabolic process;mRNA processing;multicellular organismal process;nitrogen compound metabolic process;nucleobase-containing compound metaboli…	cell part;cytoplasm;extracellular organelle;intracellular membrane-bounded organelle;intracellular non-membrane-bounded organelle;intracellular organelle;macromolecular complex;membrane;nucleolus;nucleus;organelle;polysome;protein complex;ribonucleoprotein complex;spliceosomal complex;vesicle		CSP	12	12	10	63.4	35.73	0	323.31	0.338784	0.918208	0.148103	0.191226		940960000	808810000	65050000	67100000	275140000	259190000	217660000	188970000	238130000	219430000	190530000	160710000	20009000	19479000	10306000	13798000	16995000	20278000	16829000	14458000	238130000	147664000	134477000	112836000	20009000	17410300	9317290	13386900	18275800	18564800
P62806	Histone H4	Hist1h4a	binding;DNA binding;nucleic acid binding	biological regulation;cellular component assembly;cellular component organization;cellular macromolecular complex assembly;cellular process;chromatin organization;chromosome organization;gene silencing;macromolecular complex assembly;organelle organization;regulation of gene expression, epigenetic	cell part;chromosome;extracellular organelle;intracellular non-membrane-bounded organelle;intracellular organelle;macromolecular complex;membrane;nuclear chromosome;nucleoplasm;nucleosome;organelle;vesicle	Systemic lupus erythematosus	H4	11	11	11	60.2	11.367	0	165.7	0.256136	0.927525	0.156024	0.18682		9094200000	9059500000	15873000	18830000	2436000000	2494100000	2462600000	1701400000	2428600000	2486100000	2451600000	1693200000	3512600	4772500	4398900	3496200	3944000	3227600	6617100	4733500	2428600000	1673000000	1730350000	1188810000	3512600	4265660	3976890	3392030	4241230	2954920
Q9QXS1;E9Q3W4;A0A3B2W7J8;A0A0R4J218;A0A0R4J223;E9Q9J6;A0A0R4J221;E9PW24;A0A7N9VRC4;Q8R0W0	Plectin	Plec	ankyrin binding;binding;cytoskeletal protein binding;protein binding;structural constituent of muscle;structural molecule activity	cell junction organization;cellular component assembly;cellular component organization;cellular process	brush border;cell part;cell projection;cytoplasm;cytoskeleton;extracellular organelle;intracellular non-membrane-bounded organelle;intracellular organelle;membrane;organelle;plasma membrane;vesicle		CH;PLEC;SPEC	138	138	137	41.2	534.18	0	323.31	0.410984	0.925278	0.135847	0.184846		4834500000	4454000000	193720000	186760000	734180000	1210600000	1650300000	1239300000	698130000	1106400000	1471200000	1178200000	16735000	54265000	91143100	25177000	19320000	49971000	87993100	35872000	698130000	744544000	1038380000	827225000	16735000	48502100	82399200	24426800	20776000	45749200
Q9R0P5	Destrin	Dstn		biological regulation;cellular component disassembly;cellular component organization;cellular process;cytoskeleton organization;organelle organization;protein depolymerization;regulation of organelle organization	cell part;cytoplasm;cytoskeleton;extracellular organelle;intracellular non-membrane-bounded organelle;intracellular organelle;organelle;vesicle		ADF	6	6	6	48.5	18.521	0	156.65	0.484552	0.921773	0.131761	0.184812		257290000	207730000	25247000	24318000	31313000	55241000	118560000	52175000	21971000	45454000	96676900	43625000	5156000	4594900	10018000	3668800	4186000	5191900	11868000	4881200	21971000	30587900	68235100	30629500	5156000	4106920	9056920	3559490	4501470	4753270
P58021;E9PZ69	Transmembrane 9 superfamily member 2	Tm9sf2			cell part;extracellular organelle;membrane;organelle;vesicle			6	6	6	12.1	75.329	0	51.809	0.226841	0.926098	0.156451	0.181393		268580000	212470000	30461000	25650000	81312000	68290000	52416000	66565000	63978000	54780000	37919000	55795000	10290000	6839600	6478700	3747600	7044600	6670400	8018100	7022200	63978000	36863800	26763400	39174200	10290000	6113240	5857160	3635940	7575500	6106860
A0A286YDB7;A0A286YCT4;A0A286YCG8;Q9CY50	Translocon-associated protein subunit alpha	Ssr1			cell part;endoplasmic reticulum;intracellular membrane-bounded organelle;intracellular organelle;membrane;organelle	Protein processing in endoplasmic reticulum		3	3	3	29.6	13.111	0	159.14	0.11334	0.926632	0.248813	0.180464		434960000	393830000	15625000	25507000	81395000	146100000	114880000	92587000	68933000	125370000	111920000	87602000	5141500	11612000	NaN	3619800	7321100	9118300	2953900	1364800	68933000	84366800	78993700	61506100	5141500	10378800	NaN	3511950	7872840	8347950
P59325;Q8BVV6;A0A1Y7VJG2;A0A1Y7VNP4;A0A1Y7VKT5	Eukaryotic translation initiation factor 5	Eif5	binding;GTP binding;guanyl nucleotide binding;guanyl ribonucleotide binding;nucleic acid binding;nucleotide binding;purine nucleotide binding;purine ribonucleoside triphosphate binding;purine ribonucleotide binding;ribonucleotide binding;RNA binding;translation factor activity, nucleic acid binding;translation initiation factor activity	biological regulation;regulation of translation	cell part;cytoplasm;membrane;plasma membrane	RNA transport	eIF2B_5;eIF5C	5	5	5	17	48.968	0	11.733	0.160754	0.925041	0.179145	0.177641		46930000	42024000	2655900	2250000	4013400	20999000	7199500	14718000	2866500	20999000	5707000	12451000	757680	NaN	663970	1032200	389230	NaN	828560	1234200	2866500	14131100	4028030	8741960	757680	NaN	600272	1001440	418563	NaN
Q61937;Q9DAY9;Q5SQB0;Q5SQB5	Nucleophosmin	Npm1	binding;DNA binding;enzyme binding;enzyme inhibitor activity;enzyme regulator activity;histone binding;identical protein binding;kinase binding;kinase inhibitor activity;kinase regulator activity;NF-kappaB binding;nucleic acid binding;protein binding;protein binding transcription factor activity;protein dimerization activity;protein heterodimerization activity;protein homodimerization activity;pr…	aging;biological regulation;cell growth;cellular component assembly;cellular component organization;cellular homeostasis;cellular localization;cellular macromolecular complex assembly;cellular metabolic process;cellular nitrogen compound metabolic process;cellular process;chromatin organization;chromosome organization;developmental process;DNA metabolic process;DNA repair;establishment of localiz…	cell part;centrosome;cytoplasm;cytosol;intracellular membrane-bounded organelle;intracellular non-membrane-bounded organelle;intracellular organelle;macromolecular complex;membrane;microtubule organizing center;nucleolus;nucleoplasm;nucleus;organelle;ribonucleoprotein complex;small ribosomal subunit			12	12	12	50	32.56	0	320.6	0.555985	0.947385	0.114593	0.166876		3329000000	3259000000	34318000	35693000	751570000	876870000	684860000	1015700000	736580000	864230000	664210000	993960000	7166600	5876300	9687600	11031000	7821700	6759200	10964000	10704000	736580000	581577000	468803000	697868000	7166600	5252240	8758210	10702300	8411160	6188150
P17047	Lysosome-associated membrane glycoprotein 2	Lamp2	binding;enzyme binding;protein binding;protein domain specific binding	biological regulation;regulation of protein stability	cell part;endosome;extracellular organelle;intracellular membrane-bounded organelle;intracellular organelle;lysosome;membrane;organelle;plasma membrane;vacuole;vesicle	ko05152;Lysosome;Phagosome		6	6	6	14.2	45.681	0	9.2576	0.116689	0.943927	0.202931	0.166548		347200000	270340000	42183000	34668000	102850000	169140000	62315000	12890000	77533000	127540000	54573000	10698000	15983000	21950000	4359600	NaN	9335600	19648000	3382800	2192500	77533000	85827100	38517900	7511160	15983000	19618900	3941360	NaN	10039200	17988100
Q9JIF7	Coatomer subunit beta	Copb1	structural molecule activity	cellular process;establishment of localization;Golgi vesicle transport;protein transport;transport;vesicle-mediated transport	cell part;cytoplasm;cytoplasmic membrane-bounded vesicle;Golgi apparatus;intracellular membrane-bounded organelle;intracellular organelle;macromolecular complex;membrane;organelle;plasma membrane;protein complex;vesicle			22	22	22	36.2	107.06	0	153.82	0.144657	0.949116	0.164478	0.162464		745820000	733400000	6245400	6178800	139140000	180070000	223150000	203460000	134720000	179130000	220280000	199280000	2848600	948570	1286300	2074300	1569400	NaN	1586500	2110500	134720000	120544000	155475000	139916000	2848600	847833	1162900	2012490	1687670	NaN
Q99JY9;A0A087WRA1;A0A087WQ14;A0A087WP86;A0A087WS98;A0A087WQ83;A0A087WPR6;Q641P0	Actin-related protein 3	Actr3	adenyl nucleotide binding;adenyl ribonucleotide binding;ATP binding;binding;nucleotide binding;purine nucleotide binding;purine ribonucleoside triphosphate binding;purine ribonucleotide binding;ribonucleotide binding;structural constituent of cytoskeleton;structural molecule activity	anatomical structure morphogenesis;biological regulation;cell cycle;cell division;cellular component morphogenesis;cellular component movement;cellular component organization;cellular localization;cellular process;cytokinesis;cytoskeleton organization;developmental process;establishment of localization;establishment or maintenance of cell polarity;localization;meiotic cell cycle;organelle localiz…	brush border;cell part;cell projection;cytoplasm;extracellular organelle;intracellular non-membrane-bounded organelle;intracellular organelle;macromolecular complex;membrane;organelle;protein complex;synapse;vesicle		ACTIN	16	16	16	59.3	47.357	0	186.91	0.217866	0.957964	0.126243	0.154045		767120000	713650000	29033000	24439000	151230000	224490000	231140000	160250000	140070000	200740000	215180000	157650000	6783600	10881000	6775400	NaN	4373600	12875000	9184310	2599200	140070000	135087000	151875000	110687000	6783600	9725450	6125400	NaN	4703210	11787300
Q5EBP8;P49312	Heterogeneous nuclear ribonucleoprotein A1;Heterogeneous nuclear ribonucleoprotein A1, N-terminally processed	Hnrnpa1	binding;DNA binding;nucleic acid binding;nucleotide binding;RNA binding;single-stranded DNA binding;structure-specific DNA binding	cellular metabolic process;cellular nitrogen compound metabolic process;cellular process;establishment of localization;macromolecule metabolic process;metabolic process;mRNA metabolic process;mRNA processing;nitrogen compound metabolic process;nuclear transport;nucleobase-containing compound metabolic process;nucleobase-containing compound transport;nucleocytoplasmic transport;primary metabolic p…	cell part;cytoplasm;cytoskeleton;extracellular organelle;intracellular membrane-bounded organelle;intracellular non-membrane-bounded organelle;intracellular organelle;macromolecular complex;membrane;nucleoplasm;nucleus;organelle;ribonucleoprotein complex;spliceosomal complex;vesicle	Spliceosome	RRM	23	23	23	49.6	38.833	0	323.31	0.118965	0.957381	0.167282	0.151951		2833300000	2636400000	79625000	117250000	834640000	757800000	436290000	804590000	778769000	696800000	404800000	756080000	25965000	41836000	8632500	22648000	29906000	19163000	22861000	25864000	778769000	468907000	285710000	530850000	25965000	37393000	7804340	21973200	32159800	17544000
P47911;A0A0J9YU32	60S ribosomal protein L6	Rpl6	structural constituent of ribosome;structural molecule activity	biosynthetic process;cellular metabolic process;cellular process;macromolecule metabolic process;metabolic process;primary metabolic process;protein metabolic process;translation	cell part;cytoplasm;intracellular membrane-bounded organelle;intracellular non-membrane-bounded organelle;intracellular organelle;macromolecular complex;membrane;nucleolus;nucleus;organelle;ribonucleoprotein complex	Ribosome		13	13	13	40.2	33.509	0	141.69	0.0996737	0.958502	0.191122	0.150122		1647000000	1610800000	14988000	21225000	388400000	309110000	372890000	576570000	381760000	307350000	360080000	561560000	1908800	1350200	4459800	6798700	4732000	411000	8344200	8208100	381760000	206829000	254146000	394276000	1908800	1206810	4031950	6596130	5088620	376277
P28653	Biglycan	Bgn	binding;carbohydrate binding;extracellular matrix binding;glycosaminoglycan binding;pattern binding;polysaccharide binding	amine metabolic process;carbohydrate metabolic process;cellular metabolic process;cellular process;macromolecule metabolic process;macromolecule modification;metabolic process;multicellular organismal process;nitrogen compound metabolic process;peptidyl-amino acid modification;polysaccharide metabolic process;primary metabolic process;protein metabolic process;protein modification process;sulfur …	cell part;cell surface;cytoplasmic membrane-bounded vesicle;extracellular matrix;extracellular organelle;intracellular;intracellular membrane-bounded organelle;intracellular organelle;membrane;organelle;plasma membrane;proteinaceous extracellular matrix;vesicle		LRRNT	5	5	5	18.7	41.639	0	20.688	0.206035	0.962408	0.121321	0.147653		98433000	0	46442000	51991000	16256000	18435000	25760000	37983000	NaN	NaN	NaN	NaN	7331100	10990000	10768000	17084000	8925200	7444800	14992000	20899000	NaN	NaN	NaN	NaN	7331100	9822870	9734970	16575000	9597830	6815830
Q64310;E0CXD9;F7CH13	Surfeit locus protein 4	Surf4		biological regulation;cellular component organization;cellular process;Golgi organization;organelle organization;regulation of organelle organization	cell part;intracellular membrane-bounded organelle;intracellular organelle;membrane;organelle			4	4	4	20.4	30.381	0	323.31	0.177345	0.97993	0.113804	0.135864		186870000	174540000	5914500	6414700	37397000	37840000	45263000	66368000	35914000	33987000	41783000	62854000	691820	2326700	1577100	1394100	791070	1526100	1902700	2119500	35914000	22871300	29490700	44130300	691820	2079610	1425800	1352560	850687	1397170
E9PVC6;E9Q9E1;E9PVC5;Q6NZJ6;A0A0J9YUS5;A0A0J9YVC1;A0A0J9YUC1;E9Q770;A0A0J9YU44;A0A0J9YUL1;A0A0J9YTV0;D3YWY7;D3YWM1;D3Z439	Eukaryotic translation initiation factor 4 gamma 1	Eif4g1	binding;nucleic acid binding;RNA binding;translation factor activity, nucleic acid binding;translation initiation factor activity	anatomical structure development;behavior;biological regulation;developmental process;multicellular organismal process;regulation of translation;response to chemical stimulus;response to stimulus;response to stress	cell part;cytoplasm;macromolecular complex;membrane;protein complex	RNA transport;Viral myocarditis	eIF5C;MA3;MIF4G	23	23	20	21.1	171.28	0	135.14	0.191518	0.976528	0.110367	0.135389		351000000	340630000	5591200	4775300	61862000	127550000	93382000	68198000	60903000	121940000	91011000	66771000	530270	2702300	1248600	520770	429460	2906400	1122700	906010	60903000	82058700	64236000	46880500	530270	2415320	1128810	505253	461825	2660860
Q99JI6;A0A1W2P777	Ras-related protein Rap-1b	Rap1b	binding;catalytic activity;GDP binding;GTP binding;GTPase activity;guanyl nucleotide binding;guanyl ribonucleotide binding;hydrolase activity;hydrolase activity, acting on acid anhydrides;hydrolase activity, acting on acid anhydrides, in phosphorus-containing anhydrides;nucleoside-triphosphatase activity;nucleotide binding;protein binding;protein complex binding;purine nucleotide binding;purine r…	anatomical structure development;biological regulation;cell development;cell proliferation;cellular process;developmental process;metabolic process;regulation of transport;response to chemical stimulus;response to stimulus;signal transduction	cell part;cytosol;extracellular organelle;intracellular;lipid particle;membrane;organelle;plasma membrane;vesicle	Chemokine signaling pathway;Focal adhesion;Leukocyte transendothelial migration;Long-term potentiation;MAPK signaling pathway;Neurotrophin signaling pathway;Pancreatic secretion;Renal cell carcinoma	RAS	10	10	3	62	20.825	0	165.14	0.178091	0.974187	0.111268	0.133821		577320000	524680000	27166000	25477000	104380000	180770000	154810000	137370000	90068000	165660000	148750000	120190000	6545200	5982900	3309600	8986900	7763100	9121390	2743600	8189600	90068000	111480000	104989000	84386400	6545200	5347520	2992090	8719130	8348150	8350780
E9PZ16;B1B0C7;Q05793	Basement membrane-specific heparan sulfate proteoglycan core protein;Endorepellin;LG3 peptide	Hspg2	binding;cation binding;enzyme binding;ion binding;metal ion binding;protease binding;protein binding;protein C-terminus binding	anatomical structure development;anatomical structure formation involved in morphogenesis;anatomical structure morphogenesis;cell differentiation;cellular component organization;cellular process;developmental process;extracellular matrix organization;extracellular structure organization;localization;multicellular organismal process	cell part;extracellular matrix;extracellular organelle;extracellular region;extracellular space;organelle;proteinaceous extracellular matrix;vesicle	ECM-receptor interaction	EGF;EGF_Lam;IG;IGc2;LamB;LamG;LDLa;SEA	29	29	29	12.4	469.78	0	161.51	0.170971	0.971917	0.112005	0.133077		277860000	18366000	130340000	129160000	70296000	73842000	68716000	65010000	4825300	1649800	7910700	3980600	29337000	29001000	31073000	34288000	36134000	43190000	29732000	26741000	4825300	1110220	5583410	2794810	29337000	25921100	28092000	33266400	38857200	39541100
Q61696	Heat shock 70 kDa protein 1A	Hspa1a	adenyl nucleotide binding;adenyl ribonucleotide binding;ATP binding;binding;nucleotide binding;purine nucleotide binding;purine ribonucleoside triphosphate binding;purine ribonucleotide binding;ribonucleotide binding	biological regulation;catabolic process;cellular metabolic process;cellular nitrogen compound metabolic process;cellular process;macromolecule metabolic process;metabolic process;mRNA metabolic process;nitrogen compound metabolic process;nucleobase-containing compound metabolic process;primary metabolic process;response to chemical stimulus;response to stimulus;response to stress;RNA catabolic pr…	cell part;cytoplasm;intracellular membrane-bounded organelle;intracellular organelle;nucleus;organelle	Antigen processing and presentation;Endocytosis;MAPK signaling pathway;Measles;Protein processing in endoplasmic reticulum;Spliceosome;Toxoplasmosis		37	1	1	72.4	70.078	0	15.84	0.0581696	0.968505	0.32338	0.130185		199020000	4176200	94548000	100290000	35409000	52103000	36684000	74823000	NaN	4176200	NaN	NaN	33231000	26998000	NaN	34434000	2177200	20928000	36684000	40389000	NaN	2810340	NaN	NaN	33231000	24130800	NaN	33408000	2341280	19159900
P68040	Guanine nucleotide-binding protein subunit beta-2-like 1;Guanine nucleotide-binding protein subunit beta-2-like 1, N-terminally processed	Gnb2l1	apoptotic protease activator activity;binding;binding, bridging;caspase activator activity;caspase regulator activity;channel inhibitor activity;channel regulator activity;enzyme activator activity;enzyme binding;enzyme inhibitor activity;enzyme regulator activity;identical protein binding;ion channel inhibitor activity;kinase binding;kinase inhibitor activity;kinase regulator activity;peptidase …	anatomical structure morphogenesis;biological regulation;cell cycle;cell differentiation;cellular homeostasis;cellular process;developmental process;homeostatic process;localization;regulation of cell cycle;regulation of protein modification process;regulation of translation;regulation of transport;response to chemical stimulus;response to stimulus;rhythmic process;signal transduction	cell body;cell part;cell projection;cytoplasm;cytoskeleton;cytosol;extracellular organelle;intracellular membrane-bounded organelle;intracellular non-membrane-bounded organelle;intracellular organelle;macromolecular complex;midbody;mitochondrion;neuron projection;neuronal cell body;nucleus;organelle;ribonucleoprotein complex;small ribosomal subunit;vesicle	Measles	WD40	18	18	18	86.8	35.076	0	323.31	0.108421	0.971946	0.127732	0.125675		5057100000	4605900000	174660000	276480000	914780000	1184700000	1752800000	1204800000	855700000	1090800000	1595800000	1063600000	20851000	53304000	59176000	87181000	38229000	40583000	97770000	54050000	855700000	734046000	1126320000	746763000	20851000	47643200	53498900	84583400	41110000	37154400
Q9WTQ5;A0A668KLV9;A0A668KLD3;A0A668KM55	A-kinase anchor protein 12	Akap12	adenylate cyclase binding;binding;enzyme binding;protein binding;protein complex scaffold;receptor signaling complex scaffold activity;structural molecule activity	biological regulation;cellular process;establishment of localization;protein targeting;protein transport;response to stimulus;signal transduction;transport	cell part;cytoplasm;cytoskeleton;intracellular non-membrane-bounded organelle;intracellular organelle;membrane;organelle;plasma membrane			34	34	34	39.2	180.69	0	323.31	0.140319	0.971027	0.110292	0.124729		1251500000	1036300000	100050000	115140000	230300000	277890000	394510000	348810000	207990000	230940000	289560000	307820000	11054000	29159000	45516000	15299000	11258000	17793000	59429000	25686000	207990000	155409000	204373000	216123000	11054000	26062300	41149400	14843200	12106400	16289800
A0A0G2JFY0;A0A0A0MQ80;Q3UMC0;D3Z0U5;D6RGM7;D3Z4J2;Q9D3R6	Spermatogenesis-associated protein 5	Spata5	adenyl nucleotide binding;adenyl ribonucleotide binding;ATP binding;ATPase activity;ATPase activity, coupled;binding;catalytic activity;hydrolase activity;hydrolase activity, acting on acid anhydrides;hydrolase activity, acting on acid anhydrides, in phosphorus-containing anhydrides;microtubule-severing ATPase activity;nucleoside-triphosphatase activity;nucleotide binding;purine nucleotide bindin…	cell differentiation;cellular component organization;cellular process;cytoskeleton organization;developmental process;metabolic process;multicellular organismal development;multicellular organismal process;organelle organization	cell part;cytoplasm;intracellular membrane-bounded organelle;intracellular organelle;macromolecular complex;mitochondrion;nucleus;organelle;protein complex	Ribosome biogenesis in eukaryotes	AAA;CDC48_N;LisH	4	4	4	7.5	91.287	0	25.935	0.146278	0.968822	0.107955	0.124376		345660000	296790000	21021000	27846000	82538000	96560000	86145000	80416000	71368000	83807000	72950000	68667000	5295100	7256200	4696300	6216500	5874800	5496000	8498600	5533100	71368000	56397300	51488500	48211700	5295100	6485600	4245760	6031270	6317540	5031680
Q9D031;Q01730;A2AUR7;B1AYQ0;E0CXG5	Ras suppressor protein 1	Rsu1		biological regulation;cellular process;response to stimulus;signal transduction	extracellular organelle;organelle;vesicle		LRR_TYP	12	12	12	72.2	31.461	0	89.918	0.0809319	0.969879	0.15683	0.123493		357940000	326350000	12925000	18665000	31429000	85435000	163140000	77934000	29016000	77660000	143150000	76527000	1149900	5903800	8495600	NaN	1263200	1871700	11498000	1407800	29016000	52260700	101036000	53730300	1149900	5276820	7680570	NaN	1358400	1713570
Z4YKC4;A0A0R4J112;A2AMI2;A0A0N4SVL0;Q80XI3;A2AMI7;A2AMI6	Eukaryotic translation initiation factor 4 gamma 3	Eif4g3	binding;nucleic acid binding;RNA binding;translation factor activity, nucleic acid binding;translation initiation factor activity	biological regulation;multicellular organismal process;regulation of cell cycle;regulation of protein modification process;regulation of translation		RNA transport;Viral myocarditis	eIF5C;MA3;MIF4G	6	3	3	5.3	173.55	0	16	0.303848	0.968696	0.0876417	0.122809		3094500000	2685700000	199020000	209740000	1329200000	889110000	507280000	368900000	1170100000	767120000	439800000	308760000	75758000	65854000	33039000	26059000	83377000	56135000	34447000	34086000	1170100000	516228000	310413000	216783000	75758000	58860400	29869400	25282600	89660500	51392500
O08553;Q71H75	Dihydropyrimidinase-related protein 2	Dpysl2	binding;catalytic activity;enzyme binding;hydrolase activity;hydrolase activity, acting on carbon-nitrogen (but not peptide) bonds;kinase binding;protein binding;protein kinase binding	anatomical structure development;biological regulation;cellular component organization;cellular membrane organization;cellular process;cytoskeleton organization;developmental process;endocytosis;establishment of localization;locomotion;membrane invagination;membrane organization;organelle organization;regulation of transport;response to chemical stimulus;response to drug;response to endogenous st…	cell body;cell part;cell projection;cytoplasm;cytosol;extracellular organelle;intracellular membrane-bounded organelle;intracellular organelle;macromolecular complex;membrane;mitochondrion;neuron projection;neuronal cell body;organelle;protein complex;site of polarized growth;vesicle	Axon guidance		28	28	24	70.8	62.277	0	323.31	0.0857068	0.965467	0.146565	0.122794		3353600000	3314600000	14947000	24105000	441620000	1043700000	975300000	893030000	433070000	1032700000	972629000	876199000	1929800	5869600	1469400	10420000	6616900	5133000	1199100	6415200	433070000	694948000	686487000	615187000	1929800	5246250	1328430	10109500	7115570	4699340
P62962;Q5SX49;CON__P02584;J3QMC2	Profilin-1;Profilin	Pfn1	actin binding;adenyl nucleotide binding;adenyl-nucleotide exchange factor activity;ATPase regulator activity;binding;cytoskeletal protein binding;enzyme binding;enzyme regulator activity;GTPase binding;lipid binding;nucleoside-triphosphatase regulator activity;nucleotide binding;phosphatidylinositol binding;phosphatidylinositol-4,5-bisphosphate binding;phospholipid binding;proline-rich region bin…	anatomical structure formation involved in morphogenesis;biological regulation;cellular component organization;cellular process;cytoskeleton organization;developmental process;organelle organization;regulation of DNA metabolic process;regulation of organelle organization;response to chemical stimulus;response to stimulus	cell part;cell projection;cytoplasm;cytoskeleton;cytosol;extracellular organelle;extracellular region;intracellular membrane-bounded organelle;intracellular non-membrane-bounded organelle;intracellular organelle;membrane;neuron projection;nucleus;organelle;synapse;vesicle	Regulation of actin cytoskeleton;Shigellosis	PROF	9	9	9	85.7	14.957	0	323.31	0.136873	0.965355	0.106353	0.12081		1105600000	1086900000	9325400	9376000	180490000	310360000	356790000	257930000	173400000	301590000	353960000	257930000	2776800	3821300	1596400	NaN	4319200	4952100	1235500	NaN	173400000	202953000	249827000	181095000	2776800	3415480	1443250	NaN	4644710	4533730
Q9WVA4;A0A0A6YXG6;Q9R1Q8	Transgelin-2	Tagln2		biological regulation;cell differentiation;cellular process;developmental process	cell part;extracellular organelle;intracellular membrane-bounded organelle;intracellular organelle;nucleus;organelle;vesicle		CH	14	14	14	80.9	22.395	0	281.95	0.136431	0.964199	0.105642	0.120146		2422200000	2339300000	36627000	46255000	367510000	850880000	634190000	569650000	358920000	819360000	607420000	553650000	4719400	16039000	9012600	8588800	3867900	15488000	17760000	7406600	358920000	551382000	428720000	388722000	4719400	14335700	8147970	8332890	4159400	14179500
P42932;H3BL49;H3BJB6;H3BKG2;H3BLL1;H3BKR8	T-complex protein 1 subunit theta	Cct8	adenyl nucleotide binding;adenyl ribonucleotide binding;ATP binding;binding;nucleotide binding;purine nucleotide binding;purine ribonucleoside triphosphate binding;purine ribonucleotide binding;ribonucleotide binding	cell recognition;cellular component assembly;cellular component organization;cellular metabolic process;cellular process;macromolecule metabolic process;metabolic process;primary metabolic process;protein folding;protein metabolic process	cell body;cell part;centrosome;cytoplasm;cytoskeleton;cytosol;extracellular organelle;intracellular non-membrane-bounded organelle;intracellular organelle;macromolecular complex;microtubule organizing center;organelle;protein complex;vesicle			29	29	29	60.6	59.555	0	182.83	0.214883	0.972409	0.0871491	0.115674		1906700000	1788700000	61736000	56233000	370520000	552980000	519160000	464000000	348350000	524000000	466190000	450160000	11738000	11962000	26120000	6982900	10437000	17017000	26851000	6861300	348350000	352622000	329039000	316061000	11738000	10691600	23614200	6774840	11223600	15579300
P07356;B0V2N7;B0V2N8;B0V2N5	Annexin A2;Annexin	Anxa2	binding;calcium ion binding;calcium-dependent phospholipid binding;calcium-dependent protein binding;cation binding;enzyme inhibitor activity;enzyme regulator activity;ion binding;lipase inhibitor activity;lipid binding;metal ion binding;phosphatidylinositol binding;phosphatidylinositol-4,5-bisphosphate binding;phospholipase A2 inhibitor activity;phospholipase inhibitor activity;phospholipid bind…	anatomical structure formation involved in morphogenesis;biological regulation;cellular component assembly;cellular component organization;cellular membrane organization;cellular process;developmental process;establishment of localization;extracellular matrix organization;extracellular structure organization;macromolecular complex assembly;membrane organization;multicellular organismal process;or…	cell cortex;cell part;cell projection;cell surface;cytoplasm;cytoplasmic membrane-bounded vesicle;cytosol;endosome;extracellular organelle;extracellular space;intracellular membrane-bounded organelle;intracellular organelle;lipid particle;macromolecular complex;membrane;midbody;nucleus;organelle;plasma membrane;protein complex;vesicle		ANX	26	26	26	70.8	38.676	0	323.31	0.252805	0.969364	0.0819812	0.113078		20158000000	18912000000	574660000	671530000	4034100000	6141100000	6510400000	3472200000	3806200000	5779600000	6069510000	3256300000	109530000	192600000	188610000	108300000	118360000	168910000	252270000	107610000	3806200000	3889340000	4283890000	2286280000	109530000	172146000	170516000	105073000	127280000	154640000
A0A0R4J079;Q8BMP6	Golgi resident protein GCP60	Acbd3	binding;carboxylic acid binding;coenzyme binding;cofactor binding;fatty acid binding;fatty-acyl-CoA binding;lipid binding;monocarboxylic acid binding	biosynthetic process;establishment of localization;lipid metabolic process;metabolic process;primary metabolic process;transport	cell part;Golgi apparatus;intracellular membrane-bounded organelle;intracellular organelle;membrane;mitochondrion;organelle			10	10	10	33.1	60.181	0	45.701	0.117503	0.964818	0.0906129	0.103628		120150000	107710000	7399400	5041500	23904000	25626000	37747000	32878000	23904000	23863000	32944000	27003000	NaN	838030	2627100	2028000	NaN	925470	2175500	3846800	23904000	16058400	23252000	18959000	NaN	749032	2375070	1967570	NaN	847282
Q52KG9;P80317	T-complex protein 1 subunit zeta	Cct6a	adenyl nucleotide binding;adenyl ribonucleotide binding;ATP binding;binding;nucleotide binding;purine nucleotide binding;purine ribonucleoside triphosphate binding;purine ribonucleotide binding;ribonucleotide binding	cell recognition;cellular metabolic process;cellular process;macromolecule metabolic process;metabolic process;primary metabolic process;protein folding;protein metabolic process	cell body;cell part;cytoplasmic membrane-bounded vesicle;extracellular organelle;intracellular membrane-bounded organelle;intracellular organelle;macromolecular complex;organelle;protein complex;vesicle			17	17	14	46.9	58.076	0	191.49	0.126414	0.973745	0.0844088	0.10059		1291600000	1243800000	20795000	26991000	215690000	393360000	362570000	320020000	208370000	380590000	341310000	313580000	3912900	7456600	8006000	2880700	3401400	5315600	13253000	3560800	208370000	256115000	240898000	220167000	3912900	6664720	7237940	2794870	3657740	4866520
Q6ZWQ9;D3YV37		Myl12a	binding;calcium ion binding;cation binding;glutamate receptor binding;ion binding;metal ion binding;protein binding;receptor binding	biological adhesion;biological regulation;cell adhesion;cellular process;establishment of localization;protein targeting;protein transport;transport	cell part;extracellular organelle;macromolecular complex;organelle;protein complex;vesicle	Focal adhesion;Leukocyte transendothelial migration;Regulation of actin cytoskeleton;Tight junction	EFh	9	9	2	62.2	19.895	0	227.79	0.0748027	0.971606	0.110267	0.0996095		512910000	413200000	43445000	56269000	83434000	150790000	123110000	155590000	65238000	114660000	96435000	136870000	5469600	16983000	12780000	12668000	12726000	19141000	13892000	6054000	65238000	77159600	68064300	96097600	5469600	15179400	11553900	12290500	13685100	17523900
Q9WTI7;Q5ND45	Unconventional myosin-Ic	Myo1c	actin binding;actin-dependent ATPase activity;adenyl nucleotide binding;adenyl ribonucleotide binding;ATP binding;ATPase activity;ATPase activity, coupled;binding;calmodulin binding;catalytic activity;cytoskeletal protein binding;enzyme binding;GTPase binding;hydrolase activity;hydrolase activity, acting on acid anhydrides;hydrolase activity, acting on acid anhydrides, in phosphorus-containing an…	biological regulation;establishment of localization;nucleobase-containing compound transport;protein targeting;protein transport;regulation of transport;transport	brush border;cell part;cell projection;cytoplasm;cytoplasmic membrane-bounded vesicle;cytosol;extracellular organelle;intracellular membrane-bounded organelle;intracellular non-membrane-bounded organelle;intracellular organelle;macromolecular complex;membrane;microvillus;mitochondrion;nuclear pore;nucleolus;nucleoplasm;organelle;plasma membrane;protein complex;vesicle		IQ;MYSc	37	37	36	45.7	121.94	0	306.79	0.121071	0.972681	0.082067	0.0974862		1180800000	1076200000	57942000	46713000	275750000	314150000	322740000	268170000	246020000	280850000	300730000	248550000	17431000	12714000	10284000	9971100	12299000	20584000	11728000	9642400	246020000	188996000	212257000	174509000	17431000	11363800	9297400	9674000	13225900	18845000
Q8VHX6	Filamin-C	Flnc	actin binding;ankyrin binding;binding;cytoskeletal protein binding;protein binding	anatomical structure development;cell development;cellular process;developmental process	cell part;cytoplasm;cytoskeleton;intracellular non-membrane-bounded organelle;intracellular organelle;membrane;organelle;plasma membrane	Focal adhesion;MAPK signaling pathway	CH;FN3;IG_FLMN	47	40	40	30	291.12	0	323.31	0.0984048	0.970566	0.0886388	0.0967795		1093700000	880160000	121880000	91679000	161920000	273580000	348700000	309520000	132820000	202690000	264790000	279860000	13155000	26104000	49862000	15580000	15943000	44786000	34053000	14076000	132820000	136399000	186890000	196492000	13155000	23331800	45078500	15115800	17144500	41002300
P62242	40S ribosomal protein S8	Rps8	structural constituent of ribosome;structural molecule activity	biosynthetic process;cellular metabolic process;cellular nitrogen compound metabolic process;cellular process;macromolecule metabolic process;metabolic process;nitrogen compound metabolic process;nucleobase-containing compound metabolic process;primary metabolic process;RNA metabolic process;RNA processing;rRNA processing;translational elongation	cell part;cytoplasm;extracellular organelle;intracellular membrane-bounded organelle;intracellular organelle;macromolecular complex;membrane;nucleus;organelle;ribonucleoprotein complex;small ribosomal subunit;vesicle	Ribosome		11	11	11	54.8	24.205	0	323.31	0.0644869	0.970445	0.113225	0.0944771		1596000000	1487800000	60188000	47957000	339180000	344570000	418710000	493500000	318030000	326560000	391220000	452000000	15012000	11010000	8705200	12030000	6135900	6999700	18781000	29472000	318030000	219756000	276125000	317353000	15012000	9840750	7870060	11671600	6598320	6408340
O08807;B1AZS9	Peroxiredoxin-4	Prdx4	antioxidant activity;binding;catalytic activity;identical protein binding;oxidoreductase activity;oxidoreductase activity, acting on paired donors, with incorporation or reduction of molecular oxygen;oxidoreductase activity, acting on peroxide as acceptor;peroxidase activity;peroxiredoxin activity;protein binding;protein dimerization activity;protein homodimerization activity	amine metabolic process;anatomical structure development;biological regulation;cellular amino acid metabolic process;cellular component organization;cellular homeostasis;cellular ketone metabolic process;cellular metabolic process;cellular nitrogen compound metabolic process;cellular process;developmental process;extracellular matrix organization;extracellular structure organization;heterocycle m…	cell part;cytoplasm;cytosol;endoplasmic reticulum;extracellular organelle;extracellular space;intracellular membrane-bounded organelle;intracellular organelle;mitochondrion;nucleus;organelle;vesicle			10	9	9	51.5	31.052	0	250.79	0.179702	0.965333	0.070076	0.0941111		2536100000	2182200000	181830000	172060000	702940000	732140000	639360000	461680000	600000000	661310000	532960000	387950000	55858000	37952000	49461000	30096000	47084000	32876000	56933000	43635000	600000000	445024000	376166000	272383000	55858000	33921500	44715900	29199300	50632400	30098500
O55143;B1ATS4;B1ATS5;E9Q559;Q64518	Sarcoplasmic/endoplasmic reticulum calcium ATPase 2	Atp2a2	active transmembrane transporter activity;adenyl nucleotide binding;adenyl ribonucleotide binding;ATP binding;ATPase activity;ATPase activity, coupled;ATPase activity, coupled to movement of substances;ATPase activity, coupled to transmembrane movement of ions;ATPase activity, coupled to transmembrane movement of ions, phosphorylative mechanism;ATPase activity, coupled to transmembrane movement o…	biological regulation;cellular component organization;cellular homeostasis;cellular ion homeostasis;cellular membrane organization;cellular process;establishment of localization;homeostatic process;ion transport;membrane organization;multicellular organismal process;organelle organization;response to stimulus;signal transduction;transmembrane transport;transport	cell part;endoplasmic reticulum;intracellular membrane-bounded organelle;intracellular organelle;membrane;organelle	Alzheimer's disease;Calcium signaling pathway;Pancreatic secretion	Cation_ATPase_N	23	23	16	29.1	114.86	0	162.52	0.0522741	0.962192	0.14098	0.0934255		904270000	890920000	2754900	10589000	236120000	245120000	222650000	200380000	233730000	242490000	214340000	200380000	679670	2629800	2075300	NaN	1717800	NaN	6241100	NaN	233730000	163182000	151282000	140689000	679670	2350520	1876200	NaN	1847260	NaN
P62889;A0A2I3BQF4	60S ribosomal protein L30	Rpl30	structural constituent of ribosome;structural molecule activity	biosynthetic process;cellular metabolic process;cellular process;macromolecule metabolic process;metabolic process;primary metabolic process;protein metabolic process;translation	cell part;cytoplasm;extracellular organelle;intracellular membrane-bounded organelle;intracellular organelle;macromolecular complex;membrane;nucleus;organelle;ribonucleoprotein complex;vesicle	Ribosome		5	5	5	58.3	12.784	0	219.45	0.0983203	0.960271	0.0817823	0.0917171		1151000000	1056300000	42984000	51745000	233230000	356740000	214780000	346240000	221310000	318280000	197240000	319420000	4389100	22801000	8892200	12773000	7524100	15655000	8647000	14048000	221310000	214184000	139213000	224268000	4389100	20379600	8039120	12392400	8091140	14332400
Q61553;A0A0G2JDU7;F7BDR1	Fascin	Fscn1	actin binding;actin filament binding;binding;cytoskeletal protein binding;drug binding;protein binding	cell motility;cellular component assembly;cellular component movement;cellular component organization;cellular process;cytoskeleton organization;locomotion;organelle organization	cell part;cell projection;cytoplasm;cytoskeleton;cytosol;extracellular organelle;filopodium;intracellular non-membrane-bounded organelle;intracellular organelle;organelle;vesicle			20	20	20	52.9	54.507	0	219.7	0.0651259	0.958471	0.101614	0.0897572		883530000	850720000	12641000	20163000	147530000	216910000	287960000	231130000	147530000	211340000	272180000	219660000	NaN	2257900	4354800	6484000	NaN	3303500	11421000	4982900	147530000	142220000	192106000	154225000	NaN	2018110	3937020	6290800	NaN	3024410
Q3U962	Collagen alpha-2(V) chain	Col5a2	binding;cation binding;extracellular matrix structural constituent;ion binding;metal ion binding;protein binding;SMAD binding;structural molecule activity	anatomical structure development;anatomical structure morphogenesis;cellular component organization;cellular process;developmental process;extracellular matrix organization;extracellular structure organization;multicellular organismal process;response to chemical stimulus;response to endogenous stimulus;response to stimulus	extracellular matrix	Amoebiasis;ECM-receptor interaction;Focal adhesion;Protein digestion and absorption	COLFI;VWC	12	12	12	17.4	145.02	0	59.925	0.0422295	0.958468	0.16925	0.0873332		56001000	0	45082000	10919000	16030000	18827000	13521000	7623300	NaN	NaN	NaN	NaN	10692000	NaN	11373000	3432700	5337800	18827000	2148400	4190500	NaN	NaN	NaN	NaN	10692000	NaN	10281900	3330420	5740070	17236400
Q64727;A0A286YDJ4	Vinculin	Vcl	alpha-catenin binding;binding;dystroglycan binding;glycoprotein binding;protein binding;structural molecule activity	anatomical structure morphogenesis;biological adhesion;biological regulation;cell adhesion;cell growth;cell junction organization;cellular component assembly;cellular component organization;cellular localization;cellular process;developmental process;growth;localization	cell part;cytoplasm;cytoskeleton;extracellular organelle;intracellular non-membrane-bounded organelle;intracellular organelle;macromolecular complex;membrane;organelle;plasma membrane;protein complex;vesicle	Adherens junction;Amoebiasis;Bacterial invasion of epithelial cells;Focal adhesion;Leukocyte transendothelial migration;Regulation of actin cytoskeleton;Shigellosis		39	39	39	44.9	116.72	0	299.09	0.159896	0.955746	0.0643787	0.0861257		1861100000	1483600000	175260000	202200000	311310000	498970000	468470000	582300000	246680000	388750000	389410000	458750000	29666000	57449000	34997000	65715000	34964000	52766000	44068000	57828000	246680000	261607000	274848000	322092000	29666000	51348000	31639500	63757000	37599000	48308100
Q5SW88;Q5SW87;Q5SW86		Rab1	binding;catalytic activity;GTP binding;GTPase activity;guanyl nucleotide binding;guanyl ribonucleotide binding;hydrolase activity;hydrolase activity, acting on acid anhydrides;hydrolase activity, acting on acid anhydrides, in phosphorus-containing anhydrides;nucleoside-triphosphatase activity;nucleotide binding;purine nucleotide binding;purine ribonucleoside triphosphate binding;purine ribonucleo…	autophagy;biological regulation;catabolic process;cell motility;cellular component assembly;cellular component movement;cellular component organization;cellular localization;cellular macromolecular complex assembly;cellular membrane organization;cellular metabolic process;cellular process;cytoskeleton-dependent intracellular transport;endocytosis;establishment of localization;Golgi organization;G…	cell part;extracellular organelle;Golgi apparatus;intracellular membrane-bounded organelle;intracellular organelle;membrane;organelle;vesicle		RAB	11	11	0	68.3	22.372	0	94.79	0.179415	0.950304	0.0587702	0.081461		1942600000	1702000000	125400000	115180000	343830000	445760000	899220000	253760000	319290000	401430000	764960000	216310000	11290000	21939000	71820000	17552000	13252000	22391000	62439000	19903000	319290000	270139000	539913000	151873000	11290000	19609100	64929900	17029000	14250700	20499300
P48678;D3YUF7	Prelamin-A/C;Lamin-A/C	Lmna	structural molecule activity	anatomical structure development;biological regulation;cell development;cellular component organization;cellular localization;cellular membrane organization;cellular process;cytoskeleton organization;developmental process;establishment of localization;establishment or maintenance of cell polarity;localization;membrane organization;nuclear transport;nucleocytoplasmic transport;nucleus organization…	cell part;cytoplasm;intracellular membrane-bounded organelle;intracellular organelle;macromolecular complex;membrane;nuclear envelope;nucleoplasm;nucleus;organelle;protein complex	Arrhythmogenic right ventricular cardiomyopathy (ARVC);Dilated cardiomyopathy;Hypertrophic cardiomyopathy (HCM)		47	47	45	67.5	74.237	0	323.31	0.0529557	0.946493	0.0944428	0.0786046		13345000000	12879000000	156510000	309030000	3105500000	3009200000	4761500000	2468700000	3012200000	2894800000	4579300000	2393100000	44300000	81378000	43288000	39676000	49008000	32994000	138970000	35924000	3012200000	1948040000	3232090000	1680220000	44300000	72735700	39135100	38493800	52701400	30206500
P51150;A0A0N4SVG9;A0A0N4SVR6	Ras-related protein Rab-7a	Rab7a	binding;catalytic activity;GDP binding;GTP binding;GTPase activity;guanyl nucleotide binding;guanyl ribonucleotide binding;hydrolase activity;hydrolase activity, acting on acid anhydrides;hydrolase activity, acting on acid anhydrides, in phosphorus-containing anhydrides;nucleoside-triphosphatase activity;nucleotide binding;purine nucleotide binding;purine ribonucleoside triphosphate binding;purin…	biological regulation;catabolic process;cellular component organization;cellular homeostasis;cellular ion homeostasis;cellular metabolic process;cellular process;endosome transport;establishment of localization;homeostatic process;macromolecule metabolic process;membrane docking;metabolic process;organelle fusion;organelle organization;primary metabolic process;protein catabolic process;protein m…	cell part;cytoplasm;cytoplasmic membrane-bounded vesicle;endosome;extracellular organelle;Golgi apparatus;intracellular membrane-bounded organelle;intracellular organelle;lysosome;macromolecular complex;membrane;organelle;protein complex;retromer complex;vacuole;vesicle	Amoebiasis;Endocytosis;ko05152;Phagosome	RAB	12	12	12	67.6	23.489	0	247.59	0.125833	0.953294	0.0556569	0.0733926		1100700000	999840000	50515000	50388000	293050000	324190000	210910000	272590000	266220000	289910000	195090000	248620000	14960000	17128000	6401900	11975000	11873000	17157000	9411990	11996000	266220000	195093000	137696000	174558000	14960000	15309000	5787730	11618200	12767800	15707500
P11688	Integrin alpha-5;Integrin alpha-5 heavy chain;Integrin alpha-5 light chain	Itga5	binding;cation binding;integrin binding;ion binding;metal ion binding;protein binding;protein complex binding;receptor binding	behavior;biological adhesion;biological regulation;cell adhesion;cell differentiation;cell junction organization;cell motility;cellular component assembly;cellular component movement;cellular component organization;cellular process;developmental process;locomotion;multicellular organismal process;neurological system process;regulation of protein modification process;response to stimulus;signal tr…	cell part;cell surface;endoplasmic reticulum;Golgi apparatus;intracellular membrane-bounded organelle;intracellular organelle;macromolecular complex;membrane;organelle;plasma membrane;protein complex;receptor complex;synapse;vesicle	Arrhythmogenic right ventricular cardiomyopathy (ARVC);Bacterial invasion of epithelial cells;Dilated cardiomyopathy;ECM-receptor interaction;Focal adhesion;Hematopoietic cell lineage;Hypertrophic cardiomyopathy (HCM);Phagosome;Regulation of actin cytoskeleton;Shigellosis	Int_alpha	20	20	20	27.4	115.04	0	213.82	0.0850956	0.975081	0.0503044	0.0624829		501370000	354180000	72047000	75143000	115830000	109470000	129440000	146620000	81388000	73108000	90901100	108780000	16541000	15600000	18583000	21677000	17905000	20765000	19960000	16158000	81388000	49197500	64158500	76375400	16541000	13943300	16800200	21031100	19254400	19010700
P59999;Q3TX55;E9PWA7	Actin-related protein 2/3 complex subunit 4	Arpc4	binding;enzyme binding;protein binding;structural constituent of cytoskeleton;structural molecule activity	biological regulation;cellular component assembly;cellular component organization;cellular macromolecular complex assembly;cellular process;cytoskeleton organization;macromolecular complex assembly;organelle organization;protein complex assembly;protein polymerization;regulation of organelle organization	cell part;cell projection;cytoplasm;extracellular organelle;macromolecular complex;organelle;protein complex;vesicle	Bacterial invasion of epithelial cells;Fc gamma R-mediated phagocytosis;Pathogenic Escherichia coli infection;Regulation of actin cytoskeleton;Shigellosis		8	8	8	66.7	19.667	0	59.056	0.109759	0.975107	0.0459414	0.0614123		773140000	726200000	23186000	23756000	133990000	146360000	337010000	155780000	124280000	143500000	310670000	147750000	5459300	1250400	12155000	4069600	4250600	1611700	14185000	3960300	124280000	96567300	219273000	103737000	5459300	1117610	10988900	3948340	4570940	1475540
P09411;S4R2M7;P09041	Phosphoglycerate kinase 1;Phosphoglycerate kinase	Pgk1	adenyl nucleotide binding;adenyl ribonucleotide binding;ATP binding;binding;catalytic activity;kinase activity;nucleotide binding;phosphoglycerate kinase activity;phosphotransferase activity, carboxyl group as acceptor;purine nucleotide binding;purine ribonucleoside triphosphate binding;purine ribonucleotide binding;ribonucleotide binding;transferase activity;transferase activity, transferring ph…	alcohol metabolic process;carbohydrate metabolic process;catabolic process;cell motility;cellular component movement;cellular metabolic process;cellular process;generation of precursor metabolites and energy;locomotion;metabolic process;phosphorus metabolic process;primary metabolic process;small molecule metabolic process	cell part;cell projection;cilium;cytoplasm;extracellular organelle;intracellular membrane-bounded organelle;intracellular organelle;nucleus;organelle;vesicle	Carbon fixation in photosynthetic organisms;Glycolysis / Gluconeogenesis		14	14	14	54.9	44.55	0	323.31	0.0546305	0.974312	0.0581837	0.0606229		1614000000	1469700000	66102000	78203000	207200000	541350000	461500000	403920000	186110000	486800000	420380000	376370000	7775600	26075000	19726000	17419000	13311000	28473000	21399000	10128000	186110000	327589000	296706000	264253000	7775600	23305900	17833600	16900000	14314200	26067500
A2AGN7;O88685;B7ZCF1;F6Q2E3	26S protease regulatory subunit 6A	Psmc3	adenyl nucleotide binding;adenyl ribonucleotide binding;ATP binding;binding;nucleotide binding;protein binding;purine nucleotide binding;purine ribonucleoside triphosphate binding;purine ribonucleotide binding;ribonucleotide binding;TBP-class protein binding;transcription factor binding	anatomical structure development;biological regulation;catabolic process;cellular metabolic process;cellular process;developmental process;macromolecule metabolic process;metabolic process;primary metabolic process;protein metabolic process;proteolysis;proteolysis involved in cellular protein catabolic process	cell part;intracellular membrane-bounded organelle;intracellular non-membrane-bounded organelle;intracellular organelle;macromolecular complex;membrane;nucleus;organelle;proteasome complex;protein complex;ribonucleoprotein complex	Proteasome	AAA	14	14	6	40.5	44.669	0	56.976	0.0798998	0.982455	0.0456519	0.0572534		299610000	292880000	3749000	2979300	36541000	111850000	76991000	74220000	36541000	108990000	75406000	71938000	NaN	1381000	909989	923490	NaN	1480900	674770	1358100	36541000	73344000	53221900	50508300	NaN	1234340	822689	895974	NaN	1355790
Q9R0E2;A8Y5E6;F6WNR1	Procollagen-lysine,2-oxoglutarate 5-dioxygenase 1	Plod1	binding;carboxylic acid binding;catalytic activity;cation binding;ion binding;iron ion binding;L-ascorbic acid binding;metal ion binding;oxidoreductase activity;oxidoreductase activity, acting on paired donors, with incorporation or reduction of molecular oxygen;oxidoreductase activity, acting on paired donors, with incorporation or reduction of molecular oxygen, 2-oxoglutarate as one donor, and …	anatomical structure development;developmental process;response to chemical stimulus;response to stimulus;response to stress	cell part;extracellular organelle;membrane;organelle;vesicle	Lysine degradation	P4Hc	6	6	6	12.9	83.594	0	13.66	0.0456414	0.989386	0.0480986	0.0504721		127640000	98359000	17125000	12151000	14721000	50837000	38832000	23247000	12386000	34644000	28083000	23247000	1117500	5737800	5552500	NaN	1217800	10455000	5195700	NaN	12386000	23313400	19821100	16321900	1117500	5128450	5019820	NaN	1309580	9571720
Q3TML0;F7DBQ0;Q922R8	Protein disulfide-isomerase A6	Pdia6	catalytic activity;intramolecular oxidoreductase activity;intramolecular oxidoreductase activity, interconverting keto- and enol-groups;intramolecular oxidoreductase activity, transposing S-S bonds;isomerase activity;protein disulfide isomerase activity	biological adhesion;biological regulation;cell activation;cell adhesion;cellular component organization;cellular homeostasis;cellular membrane organization;cellular metabolic process;cellular process;endocytosis;establishment of localization;homeostatic process;macromolecule metabolic process;membrane invagination;membrane organization;metabolic process;primary metabolic process;protein folding;p…	cell part;cytoplasmic membrane-bounded vesicle;endoplasmic reticulum;extracellular organelle;intracellular membrane-bounded organelle;intracellular organelle;macromolecular complex;membrane;organelle;plasma membrane;protein complex;vesicle	Protein processing in endoplasmic reticulum		19	19	19	56.4	48.689	0	323.31	0.118581	0.991141	0.0333338	0.0476124		6869000000	5282900000	767830000	818190000	1626300000	2259700000	1541300000	1441600000	1184200000	1745500000	1224800000	1128400000	217350000	256500000	144850000	165360000	224740000	257760000	171580000	147860000	1184200000	1174620000	864470000	792260000	217350000	229260000	130954000	160433000	241677000	235983000
Q3UPL0;S4R2A9;S4R192;S4R256;S4R1T5;S4R1Y8	Protein transport protein Sec31A	Sec31a	binding;calcium-dependent protein binding;protein binding	cellular process;establishment of localization;protein transport;response to chemical stimulus;response to stimulus;transport;vesicle-mediated transport	cell part;cytoplasm;cytoplasmic membrane-bounded vesicle;endoplasmic reticulum;intracellular membrane-bounded organelle;intracellular organelle;macromolecular complex;membrane;organelle;protein complex;vesicle	Protein processing in endoplasmic reticulum	WD40	27	27	27	35.8	133.57	0	323.31	0.037576	0.992921	0.0417624	0.0430832		791680000	769280000	10303000	12093000	158310000	236780000	194080000	202510000	158310000	228560000	191780000	190620000	NaN	3462700	802850	7138500	NaN	4752800	1492100	4747800	158310000	153808000	135359000	133836000	NaN	3094960	725828	6925800	NaN	4351260
A0A0A6YXE3;G3X9Q0;Q9JKP5;A0A0A6YWB0;A0A0A6YVV8;A0A0A6YXP3;Q3U581;A0A0A6YWJ5;Q3U570;A0A0A6YWG1;A0A0A6YXQ4	Muscleblind-like protein 1	Mbnl1	binding;cation binding;double-stranded RNA binding;ion binding;metal ion binding;nucleic acid binding;RNA binding	anatomical structure development;anatomical structure morphogenesis;biological regulation;cell differentiation;cellular component assembly;cellular component organization;cellular macromolecular complex assembly;cellular metabolic process;cellular nitrogen compound metabolic process;cellular process;developmental process;embryo development;macromolecular complex assembly;macromolecule metabolic p…	cell part;centrosome;cytoplasm;intracellular membrane-bounded organelle;intracellular non-membrane-bounded organelle;intracellular organelle;macromolecular complex;microtubule organizing center;nucleoplasm;nucleus;organelle;ribonucleoprotein complex		ZnF_C3H1	5	5	3	21.2	33.05	0	14.064	0.0430494	0.983834	0.0357866	0.0407714		177030000	136050000	20271000	20715000	39784000	46516000	51970000	38764000	30354000	35127000	41109000	29459000	3686300	5375800	6257400	4991600	5744100	6013800	4603500	4313000	30354000	23638500	29014900	20683400	3686300	4804890	5657090	4842870	6176990	5505730
Q03265;D3Z6F5;D6RJ16	ATP synthase subunit alpha, mitochondrial;ATP synthase subunit alpha	Atp5a1	active transmembrane transporter activity;adenyl nucleotide binding;adenyl ribonucleotide binding;ATP binding;ATPase activity;ATPase activity, coupled;ATPase activity, coupled to movement of substances;ATPase activity, coupled to transmembrane movement of ions;ATPase activity, coupled to transmembrane movement of substances;binding;catalytic activity;cation transmembrane transporter activity;cati…	biological regulation;biosynthetic process;cellular metabolic process;cellular nitrogen compound metabolic process;cellular process;establishment of localization;heterocycle metabolic process;hydrogen transport;ion transport;lipid metabolic process;metabolic process;nitrogen compound metabolic process;nucleobase-containing compound metabolic process;nucleobase-containing small molecule metabolic …	cell part;extracellular organelle;intracellular membrane-bounded organelle;intracellular organelle;macromolecular complex;membrane;mitochondrion;organelle;plasma membrane;protein complex;proton-transporting two-sector ATPase complex;vesicle	Alzheimer's disease;Huntington's disease;Oxidative phosphorylation;Parkinson's disease		21	21	21	52.6	59.752	0	323.31	0.0341414	0.981116	0.0404029	0.0407319		7418200000	7244600000	69236000	104360000	1319200000	2323200000	1780600000	1995100000	1283900000	2266300000	1744200000	1950200000	12208000	34021000	15897000	26709000	23118000	22896000	20507000	18234000	1283900000	1525090000	1231070000	1369250000	12208000	30408000	14371900	25913200	24860200	20961600
P53994;Q3TEG7;P59279;G3UXQ7;G3V022;A0A1D5RMH1	Ras-related protein Rab-2A;Ras-related protein Rab-2B	Rab2a;Rab2b	binding;catalytic activity;GDP binding;GTP binding;GTPase activity;guanyl nucleotide binding;guanyl ribonucleotide binding;hydrolase activity;hydrolase activity, acting on acid anhydrides;hydrolase activity, acting on acid anhydrides, in phosphorus-containing anhydrides;nucleoside-triphosphatase activity;nucleotide binding;purine nucleotide binding;purine ribonucleoside triphosphate binding;purin…	biological regulation;cellular component organization;cellular process;establishment of localization;Golgi organization;metabolic process;organelle organization;protein transport;regulation of transport;response to stimulus;signal transduction;transport;vesicle-mediated transport	cell part;cytoplasmic membrane-bounded vesicle;extracellular organelle;Golgi apparatus;intracellular membrane-bounded organelle;intracellular organelle;membrane;nucleus;organelle;plasma membrane;vesicle		RAB	12	12	11	60.4	23.547	0	250.42	0.0525778	0.98649	0.0301785	0.0380314		637010000	567330000	37660000	32020000	177710000	171500000	167680000	120130000	149650000	163850000	141050000	112790000	17141000	3578300	12308000	3200200	10918000	4069500	14323000	4141700	149650000	110262000	99553800	79190800	17141000	3198290	11127200	3104850	11740800	3725690
P27773;F6Q404	Protein disulfide-isomerase A3	Pdia3	catalytic activity;intramolecular oxidoreductase activity;intramolecular oxidoreductase activity, interconverting keto- and enol-groups;intramolecular oxidoreductase activity, transposing S-S bonds;isomerase activity;protein disulfide isomerase activity	biological regulation;cellular homeostasis;cellular metabolic process;cellular process;homeostatic process;macromolecule metabolic process;metabolic process;primary metabolic process;protein folding;protein metabolic process;response to stimulus;response to stress	cell part;cell surface;cytoplasmic membrane-bounded vesicle;endoplasmic reticulum;extracellular organelle;intracellular membrane-bounded organelle;intracellular organelle;nucleus;organelle;vesicle	Antigen processing and presentation;Protein processing in endoplasmic reticulum		37	37	37	66.9	56.678	0	323.31	0.0707289	0.991266	0.025919	0.0357211		22002000000	16590000000	2680800000	2731800000	5261300000	5082500000	5649600000	6008700000	3976600000	3818800000	4206500000	4587600000	652990000	577630000	687330000	766760000	631690000	686110000	755760000	654320000	3976600000	2569830000	2968970000	3220990000	652990000	516286000	621391000	743914000	679296000	628145000
Q9Z2X1;J3QM80;J3QMT0;J3QP45;J3QNH2;J3QMV8	Heterogeneous nuclear ribonucleoprotein F;Heterogeneous nuclear ribonucleoprotein F, N-terminally processed	Hnrnpf	binding;nucleic acid binding;nucleotide binding;RNA binding;single-stranded RNA binding	biological regulation;cellular metabolic process;cellular nitrogen compound metabolic process;cellular process;macromolecule metabolic process;metabolic process;mRNA metabolic process;mRNA processing;nitrogen compound metabolic process;nucleobase-containing compound metabolic process;primary metabolic process;RNA metabolic process;RNA processing;RNA splicing	cell part;macromolecular complex;membrane;nucleoplasm;ribonucleoprotein complex;spliceosomal complex		RRM	14	12	12	61.4	45.729	0	129.08	0.0292488	0.990656	0.0347538	0.0350492		872900000	783530000	39297000	50072000	202360000	190890000	250640000	229010000	193040000	171100000	208630000	210760000	3142000	10735000	20158000	11300000	6178500	9054500	21858000	6942300	193040000	115141000	147252000	147976000	3142000	9594950	18224100	10963300	6644130	8289540
Q80XR5;P26369;Q3KQM4;A0A140LJ08	Splicing factor U2AF 65 kDa subunit	U2af2	binding;C2H2 zinc finger domain binding;enzyme binding;nucleotide binding;protein binding;protein domain specific binding	biological regulation;cellular metabolic process;cellular nitrogen compound metabolic process;cellular process;macromolecule metabolic process;metabolic process;mRNA metabolic process;mRNA processing;nitrogen compound metabolic process;nucleobase-containing compound metabolic process;primary metabolic process;RNA metabolic process;RNA processing;RNA splicing	cell part;macromolecular complex;nucleoplasm;protein complex;ribonucleoprotein complex;spliceosomal complex	Spliceosome	RRM	13	13	13	38.4	53.12	0	107.07	0.027079	0.997149	0.0293469	0.0306863		344020000	338940000	2350700	2727500	73884000	70351000	95801000	103990000	72329000	68849000	93780000	103990000	891820	713700	671040	NaN	663110	787880	1350700	NaN	72329000	46331400	66190400	73012300	891820	637906	606663	NaN	713084	721317
Q9D0F3;D3Z5B9	Protein ERGIC-53	Lman1	binding;carbohydrate binding;cation binding;ion binding;metal ion binding	biological regulation;cellular component organization;cellular process;endoplasmic reticulum organization;establishment of localization;Golgi organization;Golgi vesicle transport;organelle organization;protein transport;regulation of organelle organization;transport;vesicle-mediated transport	cell part;cytoplasmic membrane-bounded vesicle;extracellular organelle;Golgi apparatus;intracellular membrane-bounded organelle;intracellular organelle;membrane;organelle;vesicle	Protein processing in endoplasmic reticulum		9	9	9	27.3	57.788	0	191.16	0.0378314	0.995504	0.0230823	0.0287518		754730000	593900000	82686000	78145000	212370000	229640000	150740000	161980000	164760000	172860000	118480000	137800000	22000000	24615000	17518000	13174000	25616000	32159000	14740000	11010000	164760000	116325000	83623800	96750600	22000000	22000900	15837400	12781500	27546500	29442100
P06151;A0A1B0GSR9;A0A1B0GSX0;D3YZQ9;A0A1B0GT41;A0A1B0GQX5;A0A1B0GSL7;A0A1B0GRC1;A0A1B0GRS2;A0A1B0GRW9;A0A1B0GS79;D3YVR7;D3YZE4;P00342;A0A1B0GSR2;A0A1B0GRE9	L-lactate dehydrogenase A chain;L-lactate dehydrogenase	Ldha	catalytic activity;lactate dehydrogenase activity;L-lactate dehydrogenase activity;oxidoreductase activity;oxidoreductase activity, acting on CH-OH group of donors;oxidoreductase activity, acting on the CH-OH group of donors, NAD or NADP as acceptor	biosynthetic process;carbohydrate metabolic process;cell communication;cell motility;cellular component movement;cellular ketone metabolic process;cellular metabolic process;cellular nitrogen compound metabolic process;cellular process;heterocycle metabolic process;locomotion;metabolic process;nitrogen compound metabolic process;nucleobase-containing compound metabolic process;nucleobase-containi…	cell part;cell projection;cilium;cytoplasm;cytosol;extracellular organelle;intracellular membrane-bounded organelle;intracellular organelle;membrane;mitochondrion;nucleus;organelle;vesicle	Cysteine and methionine metabolism;Glycolysis / Gluconeogenesis;Propanoate metabolism;Pyruvate metabolism		20	20	19	74.4	36.498	0	323.31	0.0419168	1	0.0153747	0.0212824		3432800000	3155200000	132210000	145350000	694180000	823740000	1063700000	851110000	618640000	769410000	964830000	802339000	38362000	26936000	44015000	26338000	37178000	27398000	54898000	22431000	618640000	517769000	680982000	563329000	38362000	24075400	39792400	25553200	39979800	25083300
Q76MZ3;G3UWL2;G3UXQ1;H3BK50	Serine/threonine-protein phosphatase 2A 65 kDa regulatory subunit A alpha isoform	Ppp2r1a	antigen binding;binding;catalytic activity;hydrolase activity;hydrolase activity, acting on ester bonds;phosphatase activity;phosphoprotein phosphatase activity;phosphoric ester hydrolase activity;protein binding;protein dimerization activity;protein heterodimerization activity;protein serine/threonine phosphatase activity	cell death;cellular component organization;cellular metabolic process;cellular process;chromosome organization;chromosome segregation;death;developmental process;macromolecule metabolic process;macromolecule modification;meiosis;metabolic process;organelle organization;phosphorus metabolic process;primary metabolic process;protein dephosphorylation;protein metabolic process;protein modification p…	cell part;cytosol;extracellular organelle;macromolecular complex;organelle;protein complex;protein serine/threonine phosphatase complex;vesicle	Cell cycle - yeast;Chagas disease (American trypanosomiasis);Hepatitis C;Long-term depression;Meiosis - yeast;mRNA surveillance pathway;Oocyte meiosis;TGF-beta signaling pathway;Tight junction;Wnt signaling pathway		24	24	19	53	65.322	0	209.39	0.0130569	1	0.0240283	0.0200876		945780000	898460000	18896000	28431000	128920000	279520000	283860000	253470000	116220000	263120000	270320000	248800000	2995500	9920200	7587900	2840900	9711510	6480600	5958400	1832100	116220000	177065000	190793000	174685000	2995500	8866680	6859950	2756250	10443400	5933090
Q6P5E4;G3UYG7;G3UZU8;G3UY73;G3UY35	UDP-glucose:glycoprotein glucosyltransferase 1	Uggt1	binding;catalytic activity;glucosyltransferase activity;protein binding;transferase activity;transferase activity, transferring glycosyl groups;transferase activity, transferring hexosyl groups;UDP-glucose:glycoprotein glucosyltransferase activity;UDP-glucosyltransferase activity;UDP-glycosyltransferase activity;unfolded protein binding	carbohydrate metabolic process;cellular metabolic process;cellular process;macromolecule metabolic process;macromolecule modification;metabolic process;primary metabolic process;protein glycosylation;protein metabolic process;protein modification process	cell part;endoplasmic reticulum;extracellular organelle;intracellular membrane-bounded organelle;intracellular organelle;organelle;vesicle	Protein processing in endoplasmic reticulum		36	36	36	38.4	176.43	0	242.62	0.0139293	1	0.0153461	0.0160314		811510000	773610000	18693000	19211000	132640000	214740000	257000000	207130000	118110000	214740000	238840000	201920000	8535600	NaN	8089000	3148700	5991500	NaN	10071000	2067900	118110000	144508000	168575000	141770000	8535600	NaN	7312980	3054880	6443040	NaN
Q9CXW3;A0A0A6YY29	Calcyclin-binding protein	Cacybp	binding;identical protein binding;protein binding;protein dimerization activity;protein homodimerization activity	aging;biological regulation;cell differentiation;cellular process;developmental process;regulation of DNA metabolic process;response to chemical stimulus;response to endogenous stimulus;response to stimulus	cell body;cell part;cell projection;cytoplasm;extracellular organelle;macromolecular complex;neuron projection;nucleoplasm;organelle;protein complex;vesicle	Wnt signaling pathway		9	9	9	42.4	26.51	0	93.607	0.0136492	0.99755	0.0122981	0.0137859		317100000	290900000	11709000	14491000	56072000	102460000	72968000	85602000	56072000	90474900	65856000	78502000	NaN	7391200	3515200	3503600	NaN	4597300	3596300	3596300	56072000	60884400	46481500	55116900	NaN	6606260	3177970	3399210	NaN	4208900
P10852;A0A0U1RPK4;A0A0U1RPQ7;A0A0U1RP98;A0A0U1RPL8;A0A0U1RPG5;A0A0U1RP32	4F2 cell-surface antigen heavy chain	Slc3a2	active transmembrane transporter activity;amine transmembrane transporter activity;amino acid transmembrane transporter activity;binding;carboxylic acid transmembrane transporter activity;catalytic activity;cation binding;double-stranded RNA binding;ion binding;neutral amino acid transmembrane transporter activity;nucleic acid binding;organic acid transmembrane transporter activity;RNA binding;su…	amine transport;amino acid transport;carbohydrate metabolic process;establishment of localization;metabolic process;organic acid transport;primary metabolic process;response to chemical stimulus;response to stimulus;transport	cell part;cell surface;cytoplasm;cytoplasmic membrane-bounded vesicle;extracellular organelle;intracellular membrane-bounded organelle;intracellular organelle;membrane;nucleoplasm;nucleus;organelle;plasma membrane;vesicle	Protein digestion and absorption		10	10	10	28.9	58.336	0	61.919	0.0135912	0.994945	0.0122395	0.0137228		816000000	604350000	107480000	104170000	115270000	175780000	347960000	176990000	94478000	119870000	252930000	137080000	10663000	21419000	46572000	24161000	10133000	34496000	48453000	15751000	94478000	80665700	178519000	96245100	10663000	19144300	42104100	23441100	10896600	31581600
P80313;A0A0N4SV00;A0A0N4SUI8;A0A0N4SV22	T-complex protein 1 subunit eta	Cct7	adenyl nucleotide binding;adenyl ribonucleotide binding;ATP binding;binding;identical protein binding;nucleotide binding;protein binding;purine nucleotide binding;purine ribonucleoside triphosphate binding;purine ribonucleotide binding;ribonucleotide binding	cell recognition;cellular metabolic process;cellular process;macromolecule metabolic process;metabolic process;primary metabolic process;protein folding;protein metabolic process	cell body;cell part;extracellular organelle;intracellular membrane-bounded organelle;intracellular organelle;macromolecular complex;mitochondrion;organelle;protein complex;vesicle			25	25	25	63.6	59.652	0	267.05	0.011189	0.993177	0.0126843	0.013124		1441800000	1397800000	21900000	22075000	149270000	290860000	503620000	498040000	149270000	287060000	483380000	478110000	NaN	1245200	10272000	10857000	NaN	2556300	9973400	9072400	149270000	193175000	341172000	335685000	NaN	1112960	9286550	10533500	NaN	2340330
Q91W90;E9PXX7;A0A0R4J1Y7	Thioredoxin domain-containing protein 5	Txndc5	catalytic activity;intramolecular oxidoreductase activity;intramolecular oxidoreductase activity, interconverting keto- and enol-groups;intramolecular oxidoreductase activity, transposing S-S bonds;isomerase activity;protein disulfide isomerase activity	biological regulation;cellular component organization;cellular homeostasis;cellular membrane organization;cellular metabolic process;cellular process;endocytosis;establishment of localization;homeostatic process;macromolecule metabolic process;membrane invagination;membrane organization;metabolic process;primary metabolic process;protein folding;protein metabolic process;response to stimulus;resp…	cell part;extracellular organelle;organelle;vesicle	Protein processing in endoplasmic reticulum		14	14	14	36.9	46.415	0	323.31	0.00643897	0.991377	0.0208931	0.0127125		1650300000	1544300000	29059000	76942000	356560000	486270000	302290000	505150000	332710000	457390000	288700000	465460000	9641200	18082000	1947400	33011000	14207000	10798000	11642000	6672000	332710000	307797000	203766000	326804000	9641200	16161700	1760580	32027400	15277700	9885740
Q8CI51;D9J2Z9;D9J300;D9J301;D9J302;Q9CRA2;D9J303;F8WJI6;E9Q8P5;A0A0G2JEJ0;A0A0G2JGZ5	PDZ and LIM domain protein 5	Pdlim5	binding;cation binding;ion binding;metal ion binding;transition metal ion binding;zinc ion binding	biological regulation	cell part;cell projection;cytoskeleton;cytosol;intracellular non-membrane-bounded organelle;intracellular organelle;membrane;neuron projection;organelle		LIM;PDZ	17	17	17	44.5	63.299	0	229.8	0.0151759	0.990363	0.0101299	0.0124029		683710000	511640000	76412000	95653000	134820000	197480000	151800000	199600000	92958000	155050000	115860000	147760000	19526000	22661000	15024000	29741000	22341000	19767000	20911000	22095000	92958000	104340000	81774600	103744000	19526000	20254400	13582700	28854800	24024700	18097000
P57759;F8WJI4;F8WIM7;D6RG87	Endoplasmic reticulum resident protein 29	Erp29		biological regulation;cellular metabolic process;cellular process;establishment of localization;Golgi vesicle transport;macromolecule metabolic process;macromolecule modification;metabolic process;phosphorus metabolic process;primary metabolic process;protein metabolic process;protein modification process;protein phosphorylation;protein transport;regulation of protein modification process;regulat…	cell part;cell surface;cytoplasmic membrane-bounded vesicle;endoplasmic reticulum;extracellular organelle;intracellular membrane-bounded organelle;intracellular organelle;membrane;organelle;vesicle	Protein processing in endoplasmic reticulum		9	9	9	51.9	28.823	0	145.33	0.0132592	0.989041	0.0078578	0.00992108		415400000	390120000	11317000	13963000	91069000	80626000	129190000	114520000	76497000	80626000	126960000	106040000	6132000	NaN	1112600	4407100	8439500	NaN	1116100	4072900	76497000	54256700	89609000	74451600	6132000	NaN	1005860	4275790	9075520	NaN
Q6GQT9	Nodal modulator 1	Nomo1	binding;carbohydrate binding		cell part;membrane			20	20	20	31	133.42	0	113.1	0.00148009	0.999153	0.00161505	0.00170192		179100000	159060000	10285000	9757700	32118000	65894000	31102000	49991000	29702000	53576000	31102000	44681000	967690	5138700	NaN	3171300	1447800	7178800	NaN	2138000	29702000	36053600	21952000	31370900	967690	4592970	NaN	3076810	1556910	6572300
P43406;A2AKI5;F6W6Q6	Integrin alpha-V;Integrin alpha-V heavy chain;Integrin alpha-V light chain	Itgav	binding;calcium channel activity;cation binding;cation channel activity;cation transmembrane transporter activity;channel activity;cytokine binding;enzyme binding;extracellular matrix binding;fibronectin binding;gated channel activity;growth factor binding;ion binding;ion channel activity;ion transmembrane transporter activity;metal ion binding;passive transmembrane transporter activity;protease …	anatomical structure development;anatomical structure formation involved in morphogenesis;anatomical structure morphogenesis;biological adhesion;biological regulation;cell activation;cell adhesion;cell differentiation;cell growth;cell junction organization;cell morphogenesis;cell motility;cellular component assembly;cellular component morphogenesis;cellular component movement;cellular component o…	cell part;cell surface;extracellular organelle;macromolecular complex;membrane;organelle;plasma membrane;protein complex;receptor complex;vesicle	Arrhythmogenic right ventricular cardiomyopathy (ARVC);Cell adhesion molecules (CAMs);Dilated cardiomyopathy;ECM-receptor interaction;Focal adhesion;Hypertrophic cardiomyopathy (HCM);Pathways in cancer;Phagosome;Regulation of actin cytoskeleton;Small cell lung cancer	Int_alpha	10	10	10	14.8	115.36	0	19.213	7.95058e-05	1	0.000248432	0.000155497		69160000	49519000	11950000	7690300	15270000	29604000	6373900	17911000	11775000	19824000	6373900	11547000	1182200	2363800	NaN	3013200	2313300	7416800	NaN	3351300	11775000	13340400	4498730	8107250	1182200	2112770	NaN	2923420	2487640	6790200
P29758	Ornithine aminotransferase, mitochondrial	Oat	binding;catalytic activity;cofactor binding;ornithine-oxo-acid transaminase activity;pyridoxal phosphate binding;transaminase activity;transferase activity;transferase activity, transferring nitrogenous groups;vitamin B6 binding;vitamin binding	amine metabolic process;biosynthetic process;cellular amino acid metabolic process;cellular component assembly;cellular component organization;cellular ketone metabolic process;cellular metabolic process;cellular nitrogen compound metabolic process;cellular process;heterocycle metabolic process;macromolecular complex assembly;metabolic process;nitrogen compound metabolic process;organic acid meta…	cell part;intracellular membrane-bounded organelle;intracellular organelle;mitochondrion;organelle	Arginine and proline metabolism		18	18	18	69	48.354	0	205.36	0.00351185	1	-0.00164127	-0.00218894		2262000000	1875700000	190890000	195430000	641610000	598580000	565680000	456180000	508780000	495480000	489280000	382190000	69595000	48848000	34156000	41097000	63232000	54253000	42252000	32885000	508780000	333430000	345336000	268339000	69595000	43660400	30879200	39872500	67997300	49669500
Q9D832	DnaJ homolog subfamily B member 4	Dnajb4	binding;chaperone binding;protein binding	cellular metabolic process;cellular process;macromolecule metabolic process;metabolic process;primary metabolic process;protein folding;protein metabolic process	cell part;cytoplasm;cytosol;extracellular organelle;membrane;nucleoplasm;organelle;plasma membrane;vesicle		DnaJ	5	5	4	27	37.781	0	43.887	0.00184254	1	-0.00271606	-0.00253458		102690000	50112000	23863000	28714000	21535000	23340000	25748000	32066000	13975000	12382000	10509000	13247000	5179200	5278500	4456700	10272000	2381000	5679600	10783000	8547400	13975000	8332380	7417310	9300830	5179200	4717930	4029140	9965940	2560440	5199760
P26645	Myristoylated alanine-rich C-kinase substrate	Marcks	binding;enzyme binding;kinase binding;protein binding;protein kinase binding;protein kinase C binding		cell cortex;cell part;centrosome;cytoplasm;extracellular organelle;intracellular membrane-bounded organelle;intracellular non-membrane-bounded organelle;intracellular organelle;membrane;microtubule organizing center;nucleus;organelle;vesicle	Fc gamma R-mediated phagocytosis		7	7	7	38.2	29.661	0	300.19	0.00771185	0.992072	-0.00763988	-0.00831282		443540000	393080000	25154000	25305000	169800000	96675000	85547000	91518000	143520000	89662000	68376000	91518000	12634000	2812900	8320900	NaN	13641000	4199200	8850800	NaN	143520000	60337400	48260100	64255600	12634000	2514170	7522630	NaN	14669000	3844430
P10107;A0A494BBD8	Annexin A1	Anxa1	ATPase activity;ATPase activity, coupled;binding;binding, bridging;calcium ion binding;calcium-dependent phospholipid binding;calcium-dependent protein binding;catalytic activity;cation binding;DNA binding;DNA-dependent ATPase activity;double-stranded DNA-dependent ATPase activity;enzyme inhibitor activity;enzyme regulator activity;helicase activity;hydrolase activity;hydrolase activity, acting o…	anatomical structure development;biological regulation;cell activation;cell differentiation;cell motility;cellular component movement;cellular metabolic process;cellular nitrogen compound metabolic process;cellular process;developmental process;DNA geometric change;DNA metabolic process;establishment of localization;homeostatic process;hormone transport;immune system process;lipid transport;locom…	cell part;cell projection;cell surface;cilium;cytoplasm;cytoskeleton;cytosol;endosome;extracellular organelle;extracellular space;intracellular membrane-bounded organelle;intracellular non-membrane-bounded organelle;intracellular organelle;lysosome;macromolecular complex;membrane;nucleus;organelle;plasma membrane;protein complex;vacuole;vesicle		ANX	25	25	25	70.5	38.734	0	323.31	0.0179398	0.987804	-0.00952101	-0.0123195		3508300000	2906600000	270460000	331250000	363890000	1015400000	1348900000	780110000	307290000	853900000	1098100000	647330000	29357000	83864000	104130000	73472000	27248000	77656000	146670000	59313000	307290000	574626000	775045000	454496000	29357000	74957700	94140200	71282800	29301500	71095300
Q8BG05;A2AL12;A2AL13	Heterogeneous nuclear ribonucleoprotein A3	Hnrnpa3	binding;nucleic acid binding;nucleotide binding;RNA binding	cellular metabolic process;cellular nitrogen compound metabolic process;cellular process;macromolecule metabolic process;metabolic process;mRNA metabolic process;mRNA processing;nitrogen compound metabolic process;nucleobase-containing compound metabolic process;primary metabolic process;RNA metabolic process;RNA processing;RNA splicing	cell part;macromolecular complex;ribonucleoprotein complex;spliceosomal complex	Spliceosome	RRM	24	24	24	57.8	39.652	0	323.31	0.0140066	0.999381	-0.0126467	-0.0141651		3218800000	2990900000	94651000	133260000	697140000	708470000	1015800000	797330000	640090000	659070000	929640000	762050000	25115000	29160000	34413000	20399000	31942000	20241000	51763000	14883000	640090000	443516000	656145000	535042000	25115000	26063200	31111600	19791200	34349200	18531000
Q3U1J4;A0A494B987;A0A494BAF6;A0A494BBJ6	DNA damage-binding protein 1	Ddb1	binding;damaged DNA binding;DNA binding;nucleic acid binding	biological regulation;catabolic process;cellular component organization;cellular metabolic process;cellular nitrogen compound metabolic process;cellular process;chromatin modification;chromatin organization;chromosome organization;DNA metabolic process;DNA repair;histone modification;homeostatic process;interspecies interaction between organisms;macromolecule metabolic process;macromolecule modif…	cell part;cytoplasm;extracellular organelle;extracellular space;intracellular membrane-bounded organelle;intracellular organelle;macromolecular complex;nucleoplasm;nucleus;organelle;protein complex;ubiquitin ligase complex;vesicle	Nucleotide excision repair;Ubiquitin mediated proteolysis		17	17	17	18.9	126.85	0	56.835	0.0248293	0.998589	-0.0115428	-0.0153392		305780000	282180000	12815000	10782000	65826000	60328000	79934000	99691000	62070000	58260000	74614000	87238000	2113300	920549	2857200	5755800	1642600	1147500	2463000	6697100	62070000	39205700	52663000	61250600	2113300	822787	2583090	5584300	1766390	1050550
P14211	Calreticulin	Calr	androgen receptor binding;binding;calcium ion binding;carbohydrate binding;cation binding;enzyme binding;glycoprotein binding;hormone binding;hormone receptor binding;integrin binding;ion binding;iron ion binding;metal ion binding;mRNA binding;nuclear hormone receptor binding;nucleic acid binding;peptide binding;protein binding;protein complex binding;receptor binding;RNA binding;steroid hormone …	aging;biological regulation;cell differentiation;cellular component assembly;cellular component organization;cellular localization;cellular macromolecular complex assembly;cellular metabolic process;cellular process;cytoskeleton organization;developmental process;establishment of localization;localization;macromolecular complex assembly;macromolecule metabolic process;metabolic process;multicellu…	cell part;cytoplasm;cytoplasmic membrane-bounded vesicle;cytosol;endoplasmic reticulum;extracellular matrix;extracellular organelle;extracellular region;extracellular space;Golgi apparatus;intracellular membrane-bounded organelle;intracellular organelle;macromolecular complex;membrane;MHC class I peptide loading complex;nucleus;organelle;polysome;protein complex;ribonucleoprotein complex;vesicle	Antigen processing and presentation;Chagas disease (American trypanosomiasis);Phagosome;Protein processing in endoplasmic reticulum		23	23	23	71.2	47.994	0	323.31	0.0254049	1	-0.0118217	-0.0157049		12722000000	9473000000	1587400000	1661700000	3456200000	3481800000	2784600000	2999500000	2623200000	2644600000	2042100000	2163200000	408280000	389360000	364330000	469370000	424720000	447840000	378210000	366950000	2623200000	1779660000	1441320000	1518800000	408280000	348010000	329378000	455385000	456728000	410005000
Q5FWK3;A2AH25	Rho GTPase-activating protein 1	Arhgap1	enzyme activator activity;enzyme regulator activity;GTPase activator activity;GTPase regulator activity;nucleoside-triphosphatase regulator activity	biological regulation;cellular process;response to stimulus;signal transduction	cell leading edge;cell part;cell projection;cytoplasm;extracellular organelle;membrane;organelle;plasma membrane;vesicle		RhoGAP;SEC14	6	6	6	22.6	50.41	0	30.102	0.0174214	1	-0.0140958	-0.0163267		86396000	74313000	5761500	6321500	12016000	41396000	21973000	11011000	8199300	38236000	18742000	9135800	1510600	1584600	1826300	1026600	2306100	1575900	1404200	848620	8199300	25730600	13228200	6414320	1510600	1416320	1651090	996012	2479890	1442760
A0A0A0MQF6;P16858;S4R1W1;S4R257;S4R1W8;S4R1N5;A0A0R4J0X7;S4R2G5;Q64467	Glyceraldehyde-3-phosphate dehydrogenase	Gapdh;Gm3839	binding;catalytic activity;coenzyme binding;cofactor binding;cytoskeletal protein binding;enzyme binding;glyceraldehyde-3-phosphate dehydrogenase (NAD+) (phosphorylating) activity;microtubule binding;NAD binding;NADP binding;nucleotide binding;oxidoreductase activity;oxidoreductase activity, acting on the aldehyde or oxo group of donors;oxidoreductase activity, acting on the aldehyde or oxo group…	alcohol metabolic process;biological regulation;carbohydrate metabolic process;catabolic process;cell death;cell motility;cellular component movement;cellular component organization;cellular metabolic process;cellular process;cytoskeleton organization;death;generation of precursor metabolites and energy;locomotion;macromolecule metabolic process;macromolecule modification;metabolic process;organe…	cell part;cell projection;cilium;cytoplasm;cytoskeleton;cytosol;intracellular membrane-bounded organelle;intracellular non-membrane-bounded organelle;intracellular organelle;nucleus;organelle	Alzheimer's disease;Glycolysis / Gluconeogenesis	Gp_dh_N	18	18	1	70.8	38.653	0	323.31	0.0289455	1	-0.013947	-0.0183818		11470000000	10570000000	408860000	490270000	2107000000	3162100000	3223100000	2977500000	1897500000	2903700000	2959800000	2809500000	100790000	145850000	115580000	88041000	108650000	112600000	147730000	79899000	1897500000	1954020000	2089040000	1972570000	100790000	130361000	104492000	85417800	116838000	103087000
P16045;A0A2R8VHJ0	Galectin-1	Lgals1	binding;carbohydrate binding;disaccharide binding;galactose binding;galactoside binding;lactose binding;molecular transducer activity;monosaccharide binding;signal transducer activity;sugar binding	biological adhesion;biological regulation;cell activation;cell adhesion;cell death;cell differentiation;cellular homeostasis;cellular process;death;developmental process;homeostatic process;immune system process;multicellular organismal process;response to chemical stimulus;response to drug;response to stimulus;response to stress;signal transduction	cell part;cell surface;cytoplasm;extracellular matrix;extracellular organelle;extracellular space;intracellular;intracellular membrane-bounded organelle;intracellular organelle;nucleus;organelle;proteinaceous extracellular matrix;vesicle		Gal-bind_lectin;GLECT	7	7	7	86.7	14.866	0	195.92	0.125324	0.995346	-0.0163727	-0.0253152		4223300000	3521900000	347170000	354220000	542480000	1139800000	1147900000	1393100000	443830000	941160000	964250000	1172700000	49164000	104200000	91294000	108120000	49495000	94421000	92396900	112290000	443830000	633347000	680573000	823363000	49164000	93134000	82535700	104898000	53225100	86443900
P42227;B7ZC18	Signal transducer and activator of transcription 3;Signal transducer and activator of transcription	Stat3	binding;DNA binding;enzyme binding;kinase binding;ligand-dependent nuclear receptor activity;molecular transducer activity;nucleic acid binding;nucleic acid binding transcription factor activity;phosphatase binding;protein binding;protein dimerization activity;protein kinase binding;protein phosphatase binding;receptor activity;regulatory region DNA binding;regulatory region nucleic acid binding;…	behavior;biological regulation;biosynthetic process;cell differentiation;cell proliferation;cellular metabolic process;cellular nitrogen compound metabolic process;cellular process;developmental process;establishment of localization;homeostatic process;macromolecule metabolic process;metabolic process;multicellular organismal process;nitrogen compound metabolic process;nuclear transport;nucleobas…	cell part;cytoplasm;cytosol;intracellular membrane-bounded organelle;intracellular organelle;membrane;nucleoplasm;nucleus;organelle;plasma membrane	Acute myeloid leukemia;Adipocytokine signaling pathway;Chemokine signaling pathway;Hepatitis C;Jak-STAT signaling pathway;ko05152;Measles;Pancreatic cancer;Pathways in cancer;Toxoplasmosis	SH2;STAT_int	13	13	13	29.4	88.053	0	36.082	0.0256012	0.992828	-0.026937	-0.0284915		179870000	173010000	3965500	2897600	19563000	56524000	61173000	42610000	16371000	56524000	58168000	41944000	1606600	NaN	1693100	NaN	1585700	NaN	1311900	665850	16371000	38037400	41055300	29449200	1606600	NaN	1530670	NaN	1705200	NaN
P35564	Calnexin	Canx	binding;calcium ion binding;carbohydrate binding;cation binding;ion binding;metal ion binding	aging;cellular component organization;cellular membrane organization;cellular metabolic process;cellular process;developmental process;endocytosis;establishment of localization;macromolecule metabolic process;membrane invagination;membrane organization;metabolic process;primary metabolic process;protein folding;protein metabolic process;transport;vesicle-mediated transport	cell body;cell part;cell projection;cytoplasmic membrane-bounded vesicle;endoplasmic reticulum;extracellular organelle;intracellular membrane-bounded organelle;intracellular non-membrane-bounded organelle;intracellular organelle;macromolecular complex;membrane;neuron projection;neuronal cell body;organelle;protein complex;ribonucleoprotein complex;ribosome;vesicle	Antigen processing and presentation;Phagosome;Protein processing in endoplasmic reticulum		21	21	21	43.1	67.277	0	323.31	0.171866	0.996119	-0.0188723	-0.0294636		2072500000	1759800000	155580000	157070000	502560000	469430000	724020000	376460000	429820000	387510000	629060000	313430000	38297000	41260000	45378000	31782000	34449000	40663000	49583000	31244000	429820000	260772000	443994000	220062000	38297000	36878200	41024600	30835000	37045200	37227600
P29341;Q9D4E6;Q62029;A0A2I3BR37;F6ZAX1;A2A5N3	Polyadenylate-binding protein 1	Pabpc1	binding;mRNA binding;nucleic acid binding;nucleotide binding;poly(A) RNA binding;poly(U) RNA binding;poly-purine tract binding;poly-pyrimidine tract binding;protein binding;protein C-terminus binding;RNA binding;single-stranded RNA binding	biological regulation;catabolic process;cell maturation;cellular metabolic process;cellular nitrogen compound metabolic process;cellular process;developmental maturation;developmental process;gene silencing;macromolecule metabolic process;metabolic process;mRNA metabolic process;mRNA processing;nitrogen compound metabolic process;nucleobase-containing compound metabolic process;primary metabolic …	cell part;cytoplasm;extracellular organelle;intracellular membrane-bounded organelle;intracellular non-membrane-bounded organelle;intracellular organelle;macromolecular complex;membrane;nucleus;organelle;ribonucleoprotein complex;spliceosomal complex;vesicle	mRNA surveillance pathway;RNA degradation;RNA transport	PolyA;RRM	24	24	17	53.3	70.67	0	323.31	0.0662719	0.994011	-0.0224285	-0.0313452		2681500000	2348600000	175910000	156980000	473520000	551800000	548180000	1108000000	400450000	466870000	461490000	1019800000	42372000	41091000	42296000	40794000	30702000	43839000	44395000	47406000	400450000	314177000	325722000	716010000	42372000	36727200	38238300	39578500	33015800	40135300
Q8R180;A0A2I3BPM1	ERO1-like protein alpha	Ero1l	catalytic activity;disulfide oxidoreductase activity;intramolecular oxidoreductase activity;intramolecular oxidoreductase activity, interconverting keto- and enol-groups;intramolecular oxidoreductase activity, transposing S-S bonds;isomerase activity;oxidoreductase activity;oxidoreductase activity, acting on a sulfur group of donors;oxidoreductase activity, acting on a sulfur group of donors, dis…	amine metabolic process;biological regulation;cell death;cell differentiation;cellular amino acid metabolic process;cellular component organization;cellular homeostasis;cellular ion homeostasis;cellular ketone metabolic process;cellular metabolic process;cellular nitrogen compound metabolic process;cellular process;death;developmental process;establishment of localization;extracellular matrix org…	cell part;endoplasmic reticulum;intracellular membrane-bounded organelle;intracellular organelle;membrane;organelle	Protein processing in endoplasmic reticulum;Vibrio cholerae infection		7	7	7	25.2	54.084	0	164.84	0.0375785	0.995084	-0.0272517	-0.0324041		112920000	85858000	12040000	15021000	12581000	19656000	47743000	32939000	12581000	14863000	32444000	25971000	NaN	2129600	6525500	4117100	NaN	2663500	8774100	2850800	12581000	10002000	22899100	18234500	NaN	1903440	5899470	3994430	NaN	2438480
P68254	14-3-3 protein theta	Ywhaq		anatomical structure development;biological regulation;developmental process	cell part;cytosol;extracellular organelle;macromolecular complex;membrane;organelle;protein complex;vesicle	Cell cycle;Neurotrophin signaling pathway;Oocyte meiosis	14_3_3	16	12	12	50.2	27.778	0	323.31	0.0561928	0.986527	-0.0285811	-0.0370194		743470000	720050000	12157000	11263000	90871000	212880000	214390000	225330000	90871000	210230000	206260000	212700000	NaN	1133700	4254000	6252500	NaN	1524000	3876500	6378800	90871000	141473000	145579000	149339000	NaN	1013300	3845890	6066200	NaN	1395250
P62983;A0A0A6YW67;E9Q9J0;E9Q4P0;E9Q5F6;E9QNP0;Q5SX22;P62984;P0CG49;P0CG50	Ubiquitin-40S ribosomal protein S27a;Ubiquitin;40S ribosomal protein S27a;Ubiquitin-60S ribosomal protein L40;Ubiquitin;60S ribosomal protein L40;Polyubiquitin-B;Ubiquitin;Polyubiquitin-C;Ubiquitin;Ubiquitin-related 1;Ubiquitin-related 2	Rps27a;Gm8797;Uba52;Kxd1;Ubc;Ubb	binding;cation binding;enzyme binding;ion binding;metal ion binding;protease binding;protein binding;structural constituent of ribosome;structural molecule activity	anatomical structure development;anatomical structure morphogenesis;biological regulation;biosynthetic process;cell development;cellular component morphogenesis;cellular component movement;cellular component organization;cellular homeostasis;cellular ion homeostasis;cellular metabolic process;cellular process;cytoskeleton-dependent intracellular transport;developmental process;establishment of lo…	cell body;cell part;cell projection;cytoplasm;cytosol;extracellular organelle;intracellular membrane-bounded organelle;intracellular non-membrane-bounded organelle;intracellular organelle;macromolecular complex;membrane;mitochondrion;neuron projection;neuronal cell body;nucleolus;nucleoplasm;organelle;ribonucleoprotein complex;ribosome;small ribosomal subunit;vesicle	Parkinson's disease;PPAR signaling pathway;Ribosome	UBQ	7	7	7	50.6	17.951	0	167.71	0.25434	0.985733	-0.0262642	-0.0410486		4773700000	2503100000	1118700000	1152000000	1104400000	1362700000	1297300000	1009300000	604810000	705140000	639340000	553790000	259970000	338990000	314160000	229570000	239600000	318590000	343810000	225940000	604810000	474519000	451250000	388821000	259970000	302990000	284021000	222730000	257657000	291674000
P35762;A0A140LJL0	CD81 antigen	Cd81	antigen binding;binding;MHC class II protein complex binding;MHC protein complex binding	biological regulation;biosynthetic process;cellular lipid metabolic process;cellular metabolic process;cellular process;lipid metabolic process;localization;macromolecule metabolic process;macromolecule modification;metabolic process;phosphorus metabolic process;primary metabolic process;protein metabolic process;protein modification process;protein phosphorylation;regulation of protein modificat…	cell part;extracellular organelle;membrane;organelle;vesicle	B cell receptor signaling pathway;Hepatitis C;Malaria		3	3	3	27.5	25.814	0	55.285	0.0361304	0.988479	-0.0396657	-0.0411337		203930000	126630000	41443000	35855000	37270000	53998000	51521000	61140000	18493000	30470000	34304000	43365000	12742000	9919400	6731600	9414400	6035600	13609000	10485000	8360600	18493000	20504600	24211900	30446900	12742000	8865970	6085800	9133890	6490460	12459300
P08249;A0A0G2JF23;A0A0G2JGY4	Malate dehydrogenase, mitochondrial	Mdh2	catalytic activity;L-malate dehydrogenase activity;malate dehydrogenase (NADP+) activity;malate dehydrogenase activity;oxidoreductase activity;oxidoreductase activity, acting on CH-OH group of donors;oxidoreductase activity, acting on the CH-OH group of donors, NAD or NADP as acceptor	carbohydrate metabolic process;catabolic process;cellular ketone metabolic process;cellular metabolic process;cellular nitrogen compound metabolic process;cellular process;cofactor metabolic process;heterocycle metabolic process;macromolecule metabolic process;macromolecule modification;metabolic process;nitrogen compound metabolic process;nucleobase-containing compound metabolic process;nucleoba…	cell part;extracellular organelle;intracellular membrane-bounded organelle;intracellular organelle;membrane;mitochondrion;nucleoplasm;nucleus;organelle;plasma membrane;vesicle	Carbon fixation in photosynthetic organisms;Citrate cycle (TCA cycle);Glyoxylate and dicarboxylate metabolism;Pyruvate metabolism		15	15	15	55.3	35.611	0	323.31	0.0666288	0.987374	-0.0328131	-0.0427157		5799100000	5354200000	214930000	229960000	1071800000	1294900000	1936500000	1495800000	948420000	1184100000	1850200000	1371500000	67620000	55694000	36317000	68512000	55801000	55165000	49956000	55826000	948420000	796832000	1305880000	962942000	67620000	49779300	32832900	66470600	60006300	50504400
Q8BFR5;A0A0U1RNQ6;A0A0U1RPC4	Elongation factor Tu, mitochondrial	Tufm	binding;catalytic activity;GTP binding;GTPase activity;guanyl nucleotide binding;guanyl ribonucleotide binding;hydrolase activity;hydrolase activity, acting on acid anhydrides;hydrolase activity, acting on acid anhydrides, in phosphorus-containing anhydrides;nucleic acid binding;nucleoside-triphosphatase activity;nucleotide binding;purine nucleotide binding;purine ribonucleoside triphosphate bind…	biosynthetic process;cellular metabolic process;cellular process;macromolecule metabolic process;metabolic process;translational elongation	cell part;extracellular organelle;intracellular membrane-bounded organelle;intracellular non-membrane-bounded organelle;intracellular organelle;membrane;mitochondrion;organelle;vesicle	Plant-pathogen interaction		16	16	16	51.1	49.508	0	186.21	0.0580833	0.99014	-0.0342031	-0.042778		557150000	544280000	6349800	6523400	148430000	155530000	128920000	124270000	144890000	152210000	126030000	121150000	2063300	1857900	1176200	1478800	1471800	1469000	1714900	1641200	144890000	102429000	88952600	85060500	2063300	1660590	1063360	1434740	1582720	1344890
Q9DBG6;A2ACG7	Dolichyl-diphosphooligosaccharide--protein glycosyltransferase subunit 2	Rpn2	binding;catalytic activity;ribonucleoprotein binding;ribosome binding;transferase activity;transferase activity, transferring glycosyl groups	aging;carbohydrate metabolic process;cellular metabolic process;cellular process;developmental process;macromolecule metabolic process;macromolecule modification;metabolic process;primary metabolic process;protein glycosylation;protein metabolic process;protein modification process;response to chemical stimulus;response to drug;response to stimulus	cell part;endoplasmic reticulum;intracellular membrane-bounded organelle;intracellular organelle;macromolecular complex;membrane;nucleus;organelle;protein complex	N-Glycan biosynthesis;Protein processing in endoplasmic reticulum;Various types of N-glycan biosynthesis		25	25	25	62.4	69.062	0	323.31	0.0849889	0.989239	-0.0343757	-0.046434		1884800000	1674100000	113640000	97063000	425930000	426540000	482920000	549380000	361660000	387290000	437380000	487750000	35618000	17499000	24510000	29878000	28651000	21758000	21034000	31753000	361660000	260624000	308705000	342454000	35618000	15640600	22158600	28987800	30810200	19919800
Q9D379;E9PWK1;F6YTS6;D3Z4M3	Epoxide hydrolase 1	Ephx1	catalytic activity;cis-stilbene-oxide hydrolase activity;ether hydrolase activity;hydrolase activity;hydrolase activity, acting on ether bonds	catabolic process;cellular aromatic compound metabolic process;cellular metabolic process;cellular process;metabolic process;response to chemical stimulus;response to stimulus	cell part;membrane	Bile secretion;Metabolism of xenobiotics by cytochrome P450		12	12	12	44.8	52.576	0	110.72	0.0291099	0.993949	-0.0629258	-0.0479519		530640000	516780000	4624800	9239700	93742000	93638000	261730000	81533000	89829000	92525100	253530000	80891000	2918300	1113300	1706500	642270	994940	NaN	6489300	NaN	89829000	62264100	178943000	56794300	2918300	995068	1542790	623133	1069920	NaN
Q5SWZ5;F6S5I0;F6RND9;P97434;F6XZM9	Myosin phosphatase Rho-interacting protein	Mprip			cell part;cytoplasm;cytoskeleton;intracellular non-membrane-bounded organelle;intracellular organelle;organelle		PH	7	7	7	4.1	257.28	0	11.059	0.0945068	0.992205	-0.0372677	-0.0505077		521360000	448060000	35960000	37336000	94778000	87369000	250800000	88415000	69895000	69714000	237600000	70850000	11717000	8582400	7019400	9413100	13166000	9073000	6175000	8151200	69895000	46913500	167699000	49744400	11717000	7670960	6345990	9132630	14158200	8306480
P63101;A0A2I3BQ03;D3YXN6;D3YXF4;D3YW45	14-3-3 protein zeta/delta	Ywhaz	binding;enzyme binding;identical protein binding;kinase binding;protein binding;protein domain specific binding;protein kinase binding;transcription factor binding	amine transport;biological regulation;cellular component assembly;cellular component organization;cellular process;establishment of localization;Golgi organization;hormone transport;organelle organization;protein targeting;protein transport;response to chemical stimulus;response to drug;response to stimulus;secretion;transport	cell leading edge;cell part;cytoplasmic membrane-bounded vesicle;cytosol;extracellular organelle;extracellular space;intracellular membrane-bounded organelle;intracellular organelle;lysosome;macromolecular complex;membrane;mitochondrion;nucleus;organelle;protein complex;vacuole;vesicle	Cell cycle;Neurotrophin signaling pathway;Oocyte meiosis	14_3_3	16	16	12	57.6	27.771	0	323.31	0.0986022	0.989086	-0.0379958	-0.051684		4659400000	4148500000	254010000	256910000	807800000	1272000000	1659100000	920550000	721320000	1169600000	1422600000	834910000	43631000	58736000	119080000	37953000	42852000	43610000	117370000	47687000	721320000	787074000	1004080000	586198000	43631000	52498300	107656000	36822200	46081400	39925600
Q8R3X6;Q9R087	Glypican-6;Secreted glypican-6	Gpc6		cell motility;cellular component movement;cellular process;locomotion	cell part;extracellular matrix;extracellular space;intracellular membrane-bounded organelle;intracellular organelle;nucleus;organelle;proteinaceous extracellular matrix			3	2	2	8.8	64.34	0	15.735	0.0439758	0.990819	-0.0513172	-0.0518235		51711000	24919000	12147000	14645000	15516000	9369300	14727000	12099000	6557800	4428400	9247700	4684800	3121200	3069300	3250000	3509700	5836700	1871700	2229800	3904200	6557800	2980060	6527080	3289240	3121200	2743340	2938210	3405130	6276570	1713570
A0A0R4J0Z1;P08003	Protein disulfide-isomerase A4	Pdia4	catalytic activity;intramolecular oxidoreductase activity;intramolecular oxidoreductase activity, interconverting keto- and enol-groups;intramolecular oxidoreductase activity, transposing S-S bonds;isomerase activity;protein disulfide isomerase activity	biological regulation;cellular homeostasis;cellular metabolic process;cellular process;homeostatic process;macromolecule metabolic process;metabolic process;primary metabolic process;protein folding;protein metabolic process;response to stimulus;response to stress	cell part;cell surface;cytoplasmic membrane-bounded vesicle;endoplasmic reticulum;intracellular membrane-bounded organelle;intracellular organelle;macromolecular complex;organelle;protein complex;vesicle	Protein processing in endoplasmic reticulum;Vibrio cholerae infection		30	30	30	47.9	72.369	0	323.31	0.146958	0.981356	-0.0395198	-0.056644		2636000000	2096200000	278870000	260930000	699420000	648440000	613940000	674160000	552720000	535150000	478430000	529860000	80975000	52778000	67131000	74051000	65716000	60513000	68386000	70253000	552720000	360125000	337678000	372019000	80975000	47173000	60690700	71844600	70668500	55400600
A0A1W2P6F6;A0A1W2P7Q9;Q60605;A0A1W2P6G5;Q8CI43	Myosin light polypeptide 6	Myl6	actin-dependent ATPase activity;ATPase activity;ATPase activity, coupled;binding;calcium ion binding;catalytic activity;cation binding;hydrolase activity;hydrolase activity, acting on acid anhydrides;hydrolase activity, acting on acid anhydrides, in phosphorus-containing anhydrides;ion binding;metal ion binding;motor activity;nucleoside-triphosphatase activity;pyrophosphatase activity;structural …	anatomical structure development;cellular component movement;cellular process;developmental process;metabolic process;multicellular organismal process;muscle contraction	cell part;extracellular organelle;macromolecular complex;membrane;organelle;protein complex;vesicle	Vascular smooth muscle contraction	EFh	9	9	9	55.3	17.005	0	89.995	0.0548245	0.976175	-0.0636539	-0.0641501		1166700000	984510000	113110000	69057000	271940000	275310000	306980000	312430000	233270000	241000000	234170000	276070000	24608000	13601000	45407000	13983000	14068000	20713000	27405000	22382000	233270000	162179000	165278000	193831000	24608000	12156600	41050900	13566400	15128200	18963100
Q9DBG3;H3BKM0;H3BIY9;H3BJ06	AP-2 complex subunit beta;AP complex subunit beta	Ap2b1	binding;clathrin binding;protein binding;protein transporter activity;substrate-specific transporter activity;transporter activity	cellular component organization;cellular membrane organization;cellular process;endocytosis;establishment of localization;membrane invagination;membrane organization;protein transport;transport;vesicle-mediated transport	AP-type membrane coat adaptor complex;cell part;intracellular membrane-bounded organelle;intracellular organelle;macromolecular complex;membrane;organelle;plasma membrane;protein complex	Endocrine and other factor-regulated calcium reabsorption;Endocytosis;Huntington's disease	Alpha_adaptinC2;B2-adapt-app_C	33	33	20	44.5	104.58	0	156.01	0.141501	0.972058	-0.0476298	-0.0659851		1038800000	1033600000	2635400	2599400	158140000	240740000	286290000	353620000	158140000	239220000	284260000	351930000	NaN	846080	1010400	736530	NaN	671710	1016800	953320	158140000	160981000	200632000	247093000	NaN	756227	913467	714584	NaN	614961
O35887;G3UWV3;G3V004;G3UXA3;G3UWR0;G3UY49;G3UXA8	Calumenin	Calu	binding;calcium ion binding;cation binding;ion binding;metal ion binding		cell part;cytoplasmic membrane-bounded vesicle;endoplasmic reticulum;extracellular region;intracellular membrane-bounded organelle;intracellular organelle;membrane;organelle;vesicle		EFh	10	10	1	42.9	37.063	0	107.81	0.0931117	0.962147	-0.0576358	-0.0706182		695640000	615750000	36730000	43168000	191950000	161450000	179460000	162780000	168760000	142920000	165640000	138420000	10404000	9111800	6980400	14437000	12783000	9422500	6836100	9922800	168760000	96177000	116910000	97185900	10404000	8144130	6310730	14006800	13746400	8626450
Q01853	Transitional endoplasmic reticulum ATPase	Vcp	adenyl nucleotide binding;adenyl ribonucleotide binding;ADP binding;ATP binding;binding;catalytic activity;enzyme activator activity;enzyme binding;enzyme regulator activity;hydrolase activity;lipid binding;nucleotide binding;peptidase activator activity;peptidase regulator activity;phosphatase binding;polyubiquitin binding;protein binding;protein domain specific binding;protein phosphatase bindi…	biological regulation;biosynthetic process;carbohydrate metabolic process;catabolic process;cellular component assembly;cellular component organization;cellular metabolic process;cellular nitrogen compound metabolic process;cellular process;DNA metabolic process;DNA repair;establishment of localization;Golgi vesicle transport;macromolecular complex assembly;macromolecule metabolic process;macromo…	cell part;cytoplasm;cytosol;endoplasmic reticulum;extracellular organelle;intracellular membrane-bounded organelle;intracellular organelle;lipid particle;macromolecular complex;membrane;nucleoplasm;nucleus;organelle;proteasome complex;protein complex;ubiquitin ligase complex;vesicle	Protein processing in endoplasmic reticulum	AAA;CDC48_2;CDC48_N	50	50	50	74.9	89.321	0	323.31	0.0801623	0.954041	-0.0656285	-0.0743359		6538200000	5838200000	312710000	387380000	973720000	1780300000	2093100000	1691100000	891140000	1570900000	1852100000	1524000000	38629000	103020000	107090000	106480000	43945000	106340000	133930000	60649000	891140000	1057130000	1307220000	1070010000	38629000	92079400	96816300	103307000	47256800	97356000
Q8BGJ5;Q922I7;Q8CB58;P17225;E9QMW9;F7DCW4;E9Q0W3;E9Q279;F7AXP1	Polypyrimidine tract-binding protein 1	Ptbp1	binding;nucleic acid binding;nucleotide binding;pre-mRNA binding;RNA binding	biological regulation;cellular metabolic process;cellular nitrogen compound metabolic process;cellular process;macromolecule metabolic process;metabolic process;mRNA metabolic process;mRNA processing;nitrogen compound metabolic process;nucleobase-containing compound metabolic process;primary metabolic process;RNA metabolic process;RNA processing;RNA splicing	cell part;extracellular organelle;intracellular membrane-bounded organelle;intracellular organelle;membrane;nucleus;organelle;vesicle		RRM	18	18	18	56.5	56.891	0	306.41	0.14218	0.955728	-0.0559711	-0.0753775		3081600000	3024900000	27579000	29174000	416410000	879390000	902850000	882970000	404060000	863990000	895240000	861590000	5784800	8782400	3977500	10192000	6562500	6624400	3636900	11192000	404060000	581416000	631865000	604930000	5784800	7849720	3595920	9888320	7057070	6064740
P35279;P61294	Ras-related protein Rab-6A;Ras-related protein Rab-6B	Rab6a;Rab6b	ATPase activator activity;ATPase regulator activity;binding;catalytic activity;cytoskeletal protein binding;enzyme activator activity;enzyme regulator activity;GTP binding;GTPase activity;guanyl nucleotide binding;guanyl ribonucleotide binding;hydrolase activity;hydrolase activity, acting on acid anhydrides;hydrolase activity, acting on acid anhydrides, in phosphorus-containing anhydrides;myosin …	biological regulation;cellular localization;cellular metabolic process;cellular process;endosome transport;establishment of localization;Golgi vesicle transport;immune system process;localization;macromolecule metabolic process;macromolecule modification;metabolic process;one-carbon metabolic process;peptidyl-amino acid modification;primary metabolic process;protein alkylation;protein metabolic p…	cell part;cytoplasmic membrane-bounded vesicle;cytosol;extracellular organelle;Golgi apparatus;intracellular membrane-bounded organelle;intracellular organelle;membrane;organelle;vesicle		RAB	8	8	4	45.2	23.59	0	175.31	0.221735	0.948417	-0.0567727	-0.0814304		769980000	653430000	56245000	60301000	182870000	220090000	180220000	186800000	157010000	185750000	152640000	158030000	12578000	17809000	13753000	15384000	13286000	16533000	13823000	13381000	157010000	124999000	107734000	110954000	12578000	15917700	12433600	14925600	14287300	15136200
P61358;A2A4Q0	60S ribosomal protein L27	Rpl27	structural constituent of ribosome;structural molecule activity	biosynthetic process;cellular metabolic process;cellular process;macromolecule metabolic process;metabolic process;primary metabolic process;protein metabolic process;translation	cell part;intracellular non-membrane-bounded organelle;intracellular organelle;macromolecular complex;organelle;ribonucleoprotein complex;ribosome	Ribosome	KOW	3	3	3	27.9	15.798	0	53.093	0.164689	0.948311	-0.0609689	-0.0828346		598350000	541140000	30145000	27064000	188440000	180070000	150280000	79564000	172190000	164700000	132180000	72086000	9333700	8087100	9260900	3211500	6919400	7284200	8846300	4266400	172190000	110834000	93293300	50612200	9333700	7228260	8372450	3115810	7440860	6668800
P62908;D3YV43;A0A140LI77	40S ribosomal protein S3	Rps3	binding;carbon-oxygen lyase activity;catalytic activity;damaged DNA binding;DNA binding;DNA N-glycosylase activity;DNA-(apurinic or apyrimidinic site) lyase activity;enzyme binding;hydrolase activity;hydrolase activity, acting on glycosyl bonds;hydrolase activity, hydrolyzing N-glycosyl compounds;kinase binding;lyase activity;mRNA binding;NF-kappaB binding;nucleic acid binding;oxidized base lesio…	biological regulation;biosynthetic process;catabolic process;cell death;cell division;cellular component organization;cellular metabolic process;cellular nitrogen compound metabolic process;cellular process;cytoplasmic translation;death;DNA metabolic process;DNA repair;macromolecule metabolic process;metabolic process;mitosis;nitrogen compound metabolic process;nuclear division;nucleobase-contain…	cell part;cytoplasm;cytosol;extracellular organelle;intracellular membrane-bounded organelle;intracellular non-membrane-bounded organelle;intracellular organelle;macromolecular complex;membrane;nucleolus;nucleus;organelle;protein complex;ribonucleoprotein complex;small ribosomal subunit;vesicle	Ribosome	KH	13	13	13	61.3	26.674	0	301.04	0.0422759	0.951159	-0.145143	-0.0831193		2776100000	2737000000	7656100	31397000	723370000	660490000	629190000	763040000	711130000	648230000	629190000	748490000	1709300	10392000	NaN	10471000	10534000	1867400	NaN	4079300	711130000	436222000	444086000	525521000	1709300	9288380	NaN	10159000	11327900	1709630
Q8CBB6;Q8CGP2;Q8CGP1;Q6ZWY9;Q64525;Q64478;Q64475;P10854;P10853;Q9D2U9;Q8CGP0;Q64524;P70696	Histone H2B;Histone H2B type 1-P;Histone H2B type 1-K;Histone H2B type 1-C/E/G;Histone H2B type 2-B;Histone H2B type 1-H;Histone H2B type 1-B;Histone H2B type 1-M;Histone H2B type 1-F/J/L;Histone H2B type 3-A;Histone H2B type 3-B;Histone H2B type 2-E;Histone H2B type 1-A	Hist1h2br;Hist1h2bp;Hist1h2bk;Hist1h2bc;Hist2h2bb;Hist1h2bh;Hist1h2bb;Hist1h2bm;Hist1h2bf;Hist3h2ba;Hist3h2bb;Hist2h2be;Hist1h2ba	binding;DNA binding;nucleic acid binding	biological regulation;cell motility;cellular component assembly;cellular component disassembly;cellular component movement;cellular component organization;cellular macromolecular complex assembly;cellular process;chromatin modification;chromatin organization;chromosome organization;immune system process;locomotion;macromolecular complex assembly;macromolecule metabolic process;metabolic process;m…	cell part;extracellular organelle;extracellular space;intracellular membrane-bounded organelle;intracellular organelle;macromolecular complex;nucleoplasm;nucleosome;nucleus;organelle;vesicle	Systemic lupus erythematosus	H2B	6	6	6	38.8	14.888	0	276.63	0.0532704	0.952867	-0.106905	-0.0837133		22926000000	22882000000	14867000	28355000	5158700000	6305300000	4651000000	6810700000	5125400000	6301500000	4651000000	6804600000	11642000	3822700	NaN	2871900	21661000	NaN	NaN	3224400	5125400000	4240550000	3282700000	4777570000	11642000	3416730	NaN	2786330	23293400	NaN
Q8VIJ6	Splicing factor, proline- and glutamine-rich	Sfpq	binding;core promoter binding;DNA binding;enzyme binding;histone deacetylase binding;nucleic acid binding;nucleotide binding;protein binding;regulatory region DNA binding;regulatory region nucleic acid binding;sequence-specific DNA binding;transcription regulatory region DNA binding;transcription regulatory region sequence-specific DNA binding	biological regulation;biosynthetic process;cellular component organization;cellular metabolic process;cellular nitrogen compound metabolic process;cellular process;chromatin modification;chromatin organization;chromosome organization;DNA metabolic process;DNA recombination;DNA repair;histone modification;macromolecule metabolic process;macromolecule modification;metabolic process;mRNA metabolic p…	cell part;cytoplasm;intracellular membrane-bounded organelle;intracellular organelle;nucleoplasm;nucleus;organelle		RRM	16	16	15	27.5	75.441	0	323.31	0.0579649	0.956521	-0.106055	-0.0869344		1598600000	1520900000	50562000	27087000	454230000	355880000	357090000	431350000	427630000	338180000	348860000	406230000	19609000	4593400	4874000	12146000	6993700	13103000	3353000	12977000	427630000	227576000	246227000	285218000	19609000	4105580	4406410	11784100	7520760	11996000
Q9DBC7;A2AI69	cAMP-dependent protein kinase type I-alpha regulatory subunit;cAMP-dependent protein kinase type I-alpha regulatory subunit, N-terminally processed	Prkar1a	adenyl nucleotide binding;adenyl ribonucleotide binding;AMP binding;binding;cAMP binding;cAMP-dependent protein kinase inhibitor activity;cAMP-dependent protein kinase regulator activity;cyclic nucleotide binding;enzyme binding;enzyme inhibitor activity;enzyme regulator activity;kinase binding;kinase inhibitor activity;kinase regulator activity;nucleotide binding;protein binding;protein kinase A …	anatomical structure development;anatomical structure formation involved in morphogenesis;anatomical structure morphogenesis;biological regulation;cell proliferation;cellular component organization;cellular metabolic process;cellular process;cytoskeleton organization;developmental process;macromolecule metabolic process;macromolecule modification;meiosis;metabolic process;organelle organization;p…	cell part;cytoplasm;macromolecular complex;membrane;plasma membrane;protein complex;synapse	Apoptosis;Insulin signaling pathway	cNMP;RIIa	7	7	7	29.1	43.185	0	149.84	0.148576	0.958646	-0.0682049	-0.0889316		276840000	165540000	58323000	52977000	36332000	67292000	101690000	71523000	24096000	44399000	55197000	41846000	7323600	10215000	23402000	14757000	4912100	12678000	23093000	14920000	24096000	29878000	38958300	29380400	7323600	9130180	21156900	14317300	5282290	11606900
P62874;H3BKR2;H3BLF7	Guanine nucleotide-binding protein G(I)/G(S)/G(T) subunit beta-1	Gnb1	binding;catalytic activity;cytoskeletal protein binding;enzyme binding;GTPase activity;GTPase binding;hydrolase activity;hydrolase activity, acting on acid anhydrides;hydrolase activity, acting on acid anhydrides, in phosphorus-containing anhydrides;molecular transducer activity;nucleoside-triphosphatase activity;protein binding;protein complex binding;pyrophosphatase activity;signal transducer a…	anatomical structure development;biological regulation;cell death;cell proliferation;cellular homeostasis;cellular ion homeostasis;cellular process;death;detection of stimulus;developmental process;homeostatic process;metabolic process;multicellular organismal process;neurological system process;response to abiotic stimulus;response to chemical stimulus;response to external stimulus;response to s…	cell body;cell part;cell projection;cilium;extracellular organelle;macromolecular complex;membrane;neuron projection;organelle;photoreceptor inner segment;plasma membrane;protein complex;vesicle	Chemokine signaling pathway;Phototransduction;Taste transduction	WD40	12	9	8	57.1	37.377	0	234.11	0.0494063	0.960442	-0.140212	-0.0902288		432880000	386270000	18010000	28598000	118300000	83952000	112690000	117930000	105770000	78077000	99530900	102890000	6202600	1434800	5404300	13076000	6328300	4441000	7758600	1961900	105770000	52541400	70249400	72240000	6202600	1282430	4885840	12686400	6805220	4065810
Q9DBJ1;O70250	Phosphoglycerate mutase 1	Pgam1	2,3-bisphosphoglycerate-dependent phosphoglycerate mutase activity;binding;bisphosphoglycerate 2-phosphatase activity;bisphosphoglycerate mutase activity;bisphosphoglycerate phosphatase activity;catalytic activity;cofactor binding;enzyme binding;hydrolase activity;hydrolase activity, acting on ester bonds;intramolecular transferase activity;intramolecular transferase activity, phosphotransferases…	alcohol metabolic process;biological regulation;biosynthetic process;carbohydrate metabolic process;catabolic process;cellular metabolic process;cellular process;generation of precursor metabolites and energy;metabolic process;multicellular organismal process;muscle contraction;primary metabolic process;response to chemical stimulus;response to stimulus;small molecule metabolic process	cell part;cytoplasm;cytosol;extracellular organelle;intracellular membrane-bounded organelle;intracellular organelle;membrane;nucleus;organelle;vesicle	Glycolysis / Gluconeogenesis;Methane metabolism	PGAM	13	13	13	66.1	28.832	0	115.84	0.115927	0.963235	-0.0767093	-0.0918474		795580000	748570000	20946000	26060000	153500000	230730000	249260000	162090000	144000000	220840000	235940000	147790000	4226100	6094500	6157800	7534500	5272700	3795500	7158000	6766700	144000000	148613000	166528000	103765000	4226100	5447270	5567050	7310000	5670060	3474840
Q7TMM9	Tubulin beta-2A chain	Tubb2a	binding;catalytic activity;GTP binding;GTPase activity;guanyl nucleotide binding;guanyl ribonucleotide binding;hydrolase activity;hydrolase activity, acting on acid anhydrides;hydrolase activity, acting on acid anhydrides, in phosphorus-containing anhydrides;nucleoside-triphosphatase activity;nucleotide binding;purine nucleotide binding;purine ribonucleoside triphosphate binding;purine ribonucleo…	cellular component assembly;cellular component organization;cellular macromolecular complex assembly;cellular process;macromolecular complex assembly;protein complex assembly;protein polymerization	cell part;cytoplasm;extracellular organelle;intracellular membrane-bounded organelle;intracellular organelle;macromolecular complex;nucleus;organelle;protein complex;vesicle	Gap junction;Pathogenic Escherichia coli infection;Phagosome	Tubulin;Tubulin_C	25	7	2	77.8	49.906	0	51.52	0.0984374	0.962335	-0.0847945	-0.0939977		676640000	666980000	4129100	5532100	40991000	230470000	253370000	151810000	40991000	226150000	249720000	150120000	NaN	2791000	1591500	678660	NaN	1528700	2062400	1008900	40991000	152186000	176254000	105401000	NaN	2494600	1438820	658439	NaN	1399550
Q9D1D4;A0A1Y7VM54	Transmembrane emp24 domain-containing protein 10	Tmed10	binding;protein binding;SNARE binding;syntaxin binding	anatomical structure development;cellular component assembly;cellular component organization;cellular membrane organization;cellular process;developmental process;establishment of localization;exocytosis;Golgi organization;Golgi vesicle transport;macromolecular complex assembly;membrane organization;organelle organization;protein complex assembly;protein transport;response to chemical stimulus;re…	cell part;cytoplasmic membrane-bounded vesicle;endoplasmic reticulum;extracellular organelle;Golgi apparatus;intracellular membrane-bounded organelle;intracellular organelle;macromolecular complex;membrane;organelle;plasma membrane;protein complex;vesicle			7	7	7	35.6	24.911	0	183.33	0.129643	0.967412	-0.0767446	-0.094455		981050000	905690000	37098000	38260000	219770000	241300000	198150000	321840000	203050000	223410000	177970000	301260000	7253600	9054800	11547000	11106000	9463300	8831000	8635600	9466400	203050000	150342000	125612000	211517000	7253600	8093190	10439200	10775100	10176500	8084920
P46935;A0A571BDN7;A0A571BEP7;Q3V335;V9GWV8;V9GXK3;V9GXS6	E3 ubiquitin-protein ligase NEDD4	Nedd4	amine binding;amino acid binding;binding;carboxylic acid binding;catalytic activity;channel inhibitor activity;channel regulator activity;ion channel inhibitor activity;ligase activity;phosphoprotein binding;phosphoserine binding;phosphothreonine binding;proline-rich region binding;protein binding;protein phosphorylated amino acid binding;sodium channel inhibitor activity;sodium channel regulator…	anatomical structure development;anatomical structure morphogenesis;biological regulation;catabolic process;cell activation;cellular component organization;cellular homeostasis;cellular ion homeostasis;cellular membrane organization;cellular metabolic process;cellular process;developmental process;endocytosis;establishment of localization;homeostatic process;immune system process;interspecies int…	cell cortex;cell part;cytoplasm;cytosol;extracellular organelle;Golgi apparatus;intracellular membrane-bounded organelle;intracellular organelle;macromolecular complex;membrane;nucleus;organelle;plasma membrane;protein complex;ubiquitin ligase complex;vesicle	Endocytosis;Ubiquitin mediated proteolysis	C2;HECTc;WW	21	21	18	39.2	102.71	0	237.83	0.139148	0.975759	-0.0786066	-0.0977534		483360000	422350000	33389000	27624000	138890000	150510000	106420000	87537000	120190000	128800000	93090900	80277000	9715500	9930600	8053400	3423100	8991500	11782000	5279200	3837500	120190000	86675000	65704000	56363200	9715500	8875980	7280790	3321110	9669120	10786600
P80314;A0A1W2P7B7;A0A1W2P6Q3;A0A1W2P828;A0A1W2P871;A0A1W2P8B6	T-complex protein 1 subunit beta	Cct2	adenyl nucleotide binding;adenyl ribonucleotide binding;ATP binding;binding;enzyme binding;nucleotide binding;protein binding;purine nucleotide binding;purine ribonucleoside triphosphate binding;purine ribonucleotide binding;ribonucleotide binding;ubiquitin protein ligase binding	cell recognition;cellular component assembly;cellular component organization;cellular macromolecular complex assembly;cellular metabolic process;cellular process;macromolecular complex assembly;macromolecule metabolic process;metabolic process;primary metabolic process;protein complex assembly;protein folding;protein metabolic process	cell body;cell part;cytoplasm;extracellular organelle;macromolecular complex;organelle;protein complex;vesicle			31	31	31	71.4	57.477	0	323.31	0.0929391	0.966679	-0.101997	-0.103741		2844500000	2674500000	65591000	104360000	436770000	765330000	888620000	753730000	410780000	718450000	835370000	709910000	11935000	30287000	19429000	26191000	14056000	16598000	33822000	17629000	410780000	483476000	589609000	498434000	11935000	27070500	17565100	25410600	15115300	15195700
P09103;E9Q8G8	Protein disulfide-isomerase	P4hb	catalytic activity;intramolecular oxidoreductase activity;intramolecular oxidoreductase activity, interconverting keto- and enol-groups;intramolecular oxidoreductase activity, transposing S-S bonds;isomerase activity;oxidoreductase activity;oxidoreductase activity, acting on paired donors, with incorporation or reduction of molecular oxygen;oxidoreductase activity, acting on paired donors, with i…	amine metabolic process;biological regulation;cellular amino acid metabolic process;cellular homeostasis;cellular ketone metabolic process;cellular metabolic process;cellular nitrogen compound metabolic process;cellular process;heterocycle metabolic process;homeostatic process;macromolecule metabolic process;macromolecule modification;metabolic process;nitrogen compound metabolic process;organic …	cell part;cytoplasmic membrane-bounded vesicle;endoplasmic reticulum;extracellular organelle;intracellular membrane-bounded organelle;intracellular organelle;macromolecular complex;membrane;organelle;plasma membrane;protein complex;vesicle	Protein processing in endoplasmic reticulum		36	36	36	72.7	57.058	0	323.31	0.149201	0.967756	-0.0836163	-0.104015		11798000000	10054000000	799850000	943860000	2471000000	3899900000	2343400000	3083800000	2070000000	3350600000	2094500000	2539400000	188470000	276630000	120330000	326040000	212620000	272700000	128570000	218350000	2070000000	2254760000	1478310000	1782930000	188470000	247252000	108786000	316325000	228644000	249661000
P47962;D3YYV8	60S ribosomal protein L5	Rpl5	5S rRNA binding;binding;nucleic acid binding;RNA binding;rRNA binding;structural constituent of ribosome;structural molecule activity	biosynthetic process;cellular metabolic process;cellular nitrogen compound metabolic process;cellular process;macromolecule metabolic process;metabolic process;nitrogen compound metabolic process;nucleobase-containing compound metabolic process;primary metabolic process;protein metabolic process;ribosomal large subunit biogenesis;RNA metabolic process;RNA processing;rRNA processing;translation	cell part;cytoplasm;extracellular organelle;intracellular membrane-bounded organelle;intracellular non-membrane-bounded organelle;intracellular organelle;macromolecular complex;membrane;nucleolus;nucleus;organelle;ribonucleoprotein complex;vesicle	Ribosome		13	13	13	50.8	34.4	0	129.28	0.0558937	0.969858	-0.171213	-0.104658		1795500000	1754400000	27185000	13865000	454470000	471640000	471810000	397570000	443830000	462340000	459800000	388470000	9390600	1645500	5755700	4717600	1247600	7653000	6253800	4386100	443830000	311128000	324529000	272748000	9390600	1470750	5203520	4577040	1341620	7006440
P35700;B1AXW5;B1AXW6;B1AXW4	Peroxiredoxin-1	Prdx1	antioxidant activity;binding;catalytic activity;cation binding;heme binding;identical protein binding;ion binding;iron ion binding;metal ion binding;oxidoreductase activity;oxidoreductase activity, acting on paired donors, with incorporation or reduction of molecular oxygen;oxidoreductase activity, acting on peroxide as acceptor;peroxidase activity;peroxiredoxin activity;protein binding;tetrapyrr…	biological regulation;catabolic process;cell killing;cell proliferation;cellular metabolic process;cellular process;homeostatic process;immune system process;metabolic process;regulation of transport;response to chemical stimulus;response to oxidative stress;response to stimulus;response to stress	cell part;cytoplasm;cytoplasmic membrane-bounded vesicle;cytosol;extracellular organelle;extracellular space;intracellular membrane-bounded organelle;intracellular non-membrane-bounded organelle;intracellular organelle;mitochondrion;nucleolus;nucleus;organelle;vesicle	Peroxisome		18	18	17	82.9	22.176	0	323.31	0.182698	0.970731	-0.0800552	-0.104952		5845600000	5141700000	326240000	377670000	1323100000	1605500000	1703800000	1213200000	1158400000	1414200000	1472600000	1096500000	79084000	102480000	108190000	66570000	85614000	88815000	123010000	50154000	1158400000	951676000	1039370000	769862000	79084000	91596700	97810700	64586500	92066100	81311500
Q60715	Prolyl 4-hydroxylase subunit alpha-1	P4ha1	binding;carboxylic acid binding;catalytic activity;cation binding;dioxygenase activity;ion binding;iron ion binding;L-ascorbic acid binding;metal ion binding;oxidoreductase activity;oxidoreductase activity, acting on paired donors, with incorporation or reduction of molecular oxygen;oxidoreductase activity, acting on paired donors, with incorporation or reduction of molecular oxygen, 2-oxoglutara…	amine metabolic process;cellular amino acid metabolic process;cellular component organization;cellular ketone metabolic process;cellular metabolic process;cellular nitrogen compound metabolic process;cellular process;extracellular matrix organization;extracellular structure organization;heterocycle metabolic process;macromolecule metabolic process;macromolecule modification;metabolic process;nitr…	cell part;endoplasmic reticulum;intracellular membrane-bounded organelle;intracellular organelle;macromolecular complex;membrane;mitochondrion;organelle;protein complex	Arginine and proline metabolism	P4Hc	21	21	7	55.4	60.909	0	323.31	0.122831	0.973883	-0.0925374	-0.106472		2043700000	1578600000	202880000	262180000	478480000	467520000	469860000	627840000	361100000	402910000	360780000	453840000	56954000	39912000	43971000	96735000	60432000	24694000	65104000	77262000	361100000	271135000	254640000	318645000	56954000	35673400	39752600	93852700	64986300	22607700
Q9CQD1	Ras-related protein Rab-5A	Rab5a	binding;catalytic activity;GDP binding;GTP binding;GTPase activity;guanyl nucleotide binding;guanyl ribonucleotide binding;hydrolase activity;hydrolase activity, acting on acid anhydrides;hydrolase activity, acting on acid anhydrides, in phosphorus-containing anhydrides;nucleoside-triphosphatase activity;nucleotide binding;purine nucleotide binding;purine ribonucleoside triphosphate binding;purin…	biological regulation;cellular component organization;cellular membrane organization;cellular metabolic process;cellular process;endocytosis;endosome transport;establishment of localization;macromolecule metabolic process;membrane invagination;membrane organization;metabolic process;protein transport;regulation of transport;response to stimulus;signal transduction;transport;vesicle-mediated trans…	cell body;cell part;cell projection;cytoplasm;cytoplasmic membrane-bounded vesicle;cytoskeleton;cytosol;endosome;extracellular organelle;intracellular membrane-bounded organelle;intracellular non-membrane-bounded organelle;intracellular organelle;macromolecular complex;membrane;neuron projection;neuronal cell body;organelle;plasma membrane;protein complex;vesicle	Amoebiasis;Amyotrophic lateral sclerosis (ALS);Endocytosis;ko05152;Phagosome;Vasopressin-regulated water reabsorption	RAB	8	8	5	60	23.598	0	28.939	0.181811	0.972274	-0.0841188	-0.108992		311220000	278880000	15445000	16892000	81878000	114650000	27746000	86947000	72689000	104180000	27746000	74263000	4950600	5983900	NaN	6670300	4238000	4481000	NaN	6013800	72689000	70107200	19583300	52140700	4950600	5348410	NaN	6471550	4557390	4102430
Q91YQ5;A0A0N4SUJ8	Dolichyl-diphosphooligosaccharide--protein glycosyltransferase subunit 1	Rpn1	catalytic activity;dolichyl-diphosphooligosaccharide-protein glycotransferase activity;oligosaccharyl transferase activity;transferase activity;transferase activity, transferring glycosyl groups;transferase activity, transferring hexosyl groups	carbohydrate metabolic process;cellular metabolic process;cellular process;macromolecule metabolic process;macromolecule modification;metabolic process;peptidyl-amino acid modification;primary metabolic process;protein glycosylation;protein metabolic process;protein modification process	cell part;cytoplasmic membrane-bounded vesicle;endoplasmic reticulum;intracellular membrane-bounded organelle;intracellular organelle;membrane;organelle;vesicle	N-Glycan biosynthesis;Protein processing in endoplasmic reticulum;Various types of N-glycan biosynthesis		25	25	25	53.5	68.527	0	323.31	0.148361	0.974471	-0.0903201	-0.109965		2856400000	2528700000	146010000	181700000	631090000	876640000	571580000	777130000	568140000	775021000	507930000	677640000	28443000	54365000	30301000	59466000	34513000	47245000	33355000	40017000	568140000	521545000	358500000	475777000	28443000	48591500	27394100	57694200	37114000	43253500
P14901	Heme oxygenase 1	Hmox1	binding;catalytic activity;cation binding;heme binding;heme oxygenase (decyclizing) activity;hydrolase activity;hydrolase activity, acting on ester bonds;identical protein binding;ion binding;iron ion binding;lipase activity;metal ion binding;molecular transducer activity;oxidoreductase activity;oxidoreductase activity, acting on paired donors, with incorporation or reduction of molecular oxygen;…	anatomical structure formation involved in morphogenesis;biological regulation;catabolic process;cell communication;cellular component assembly;cellular component organization;cellular homeostasis;cellular ion homeostasis;cellular metabolic process;cellular nitrogen compound metabolic process;cellular process;cofactor metabolic process;developmental process;heterocycle metabolic process;homeostat…	cell part;cytosol;endoplasmic reticulum;intracellular membrane-bounded organelle;intracellular non-membrane-bounded organelle;intracellular organelle;membrane;nucleolus;nucleus;organelle	Mineral absorption;Porphyrin and chlorophyll metabolism		9	9	9	43.6	32.928	0	44.974	0.201903	0.971513	-0.0873771	-0.114586		672270000	242970000	219520000	209790000	131390000	224980000	225220000	90669000	47635000	73814000	106290000	15234000	47574000	84432000	61294000	31525000	36186000	66737000	57643000	43910000	47635000	49672600	75020000	10695900	47574000	75465400	55413700	30585700	38913100	61098800
Q60932	Voltage-dependent anion-selective channel protein 1	Vdac1	anion channel activity;anion transmembrane transporter activity;binding;channel activity;enzyme binding;gated channel activity;ion channel activity;ion transmembrane transporter activity;kinase binding;nucleotide binding;passive transmembrane transporter activity;porin activity;protein binding;protein kinase binding;substrate-specific channel activity;substrate-specific transmembrane transporter …	behavior;cell communication;cell death;cell differentiation;cell-cell signaling;cellular process;death;developmental process;multicellular organismal process;neurological system process;response to stimulus;response to stress;signaling	cell part;extracellular organelle;intracellular membrane-bounded organelle;intracellular non-membrane-bounded organelle;intracellular organelle;macromolecular complex;membrane;mitochondrion;nucleus;organelle;plasma membrane;protein complex;vesicle	Calcium signaling pathway;Huntington's disease;Parkinson's disease		14	14	3	67.6	32.351	0	323.31	0.11609	0.969293	-0.12466	-0.126983		1878500000	1801600000	39771000	37200000	342270000	655020000	507050000	374190000	325310000	623650000	500370000	352240000	10076000	20054000	3543900	7124100	6889800	11322000	3132300	14828000	325310000	419681000	353164000	247311000	10076000	17924300	3203910	6911830	7409030	10365500
P18760;F8WGL3;A0A494B9A7	Cofilin-1	Cfl1		anatomical structure morphogenesis;biological regulation;cell motility;cellular component disassembly;cellular component movement;cellular component organization;cellular metabolic process;cellular process;cytokinesis;cytoskeleton organization;developmental process;establishment of localization;establishment or maintenance of cell polarity;locomotion;macromolecule metabolic process;macromolecule …	cell part;cell projection;cytoplasm;cytoskeleton;cytosol;extracellular organelle;extracellular region;extracellular space;intracellular non-membrane-bounded organelle;intracellular organelle;membrane;organelle;vesicle	Axon guidance;Fc gamma R-mediated phagocytosis;Regulation of actin cytoskeleton	ADF	13	13	12	74.7	18.559	0	323.31	0.295237	0.969712	-0.0958509	-0.131758		6139000000	4960200000	548680000	630060000	993180000	1651300000	1741600000	1752900000	794210000	1344100000	1402200000	1419700000	97524000	168420000	162150000	182960000	101440000	138730000	177240000	150280000	794210000	904503000	989680000	996784000	97524000	150534000	146594000	177509000	109085000	127010000
A0A0J9YTY0;A0A0J9YUL3;Q8C1B7;A0A0J9YVA6;A0A0J9YUV6;Q9R1T4	Septin-11	2022-09-11	binding;GTP binding;guanyl nucleotide binding;guanyl ribonucleotide binding;nucleotide binding;purine nucleotide binding;purine ribonucleoside triphosphate binding;purine ribonucleotide binding;ribonucleotide binding	cell cycle;cell division;cellular component assembly;cellular component organization;cellular process;macromolecular complex assembly;protein complex assembly	cell part;cell projection;cytoplasm;cytoplasmic membrane-bounded vesicle;extracellular organelle;intracellular membrane-bounded organelle;intracellular non-membrane-bounded organelle;intracellular organelle;kinetochore;macromolecular complex;midbody;neuron projection;organelle;protein complex;septin complex;synapse;vesicle			14	14	13	44	48.978	0	157.91	0.0896924	0.970928	-0.163857	-0.132549		705500000	634390000	25502000	45613000	187440000	166900000	146530000	204640000	173280000	155370000	125760000	179990000	8513100	6565300	4979000	17604000	5646700	4967700	15798000	7042400	173280000	104555000	88762100	126373000	8513100	5868070	4501340	17079500	6072250	4548010
Q61398;D3YUE2;A0A0G2JE29;D3YZE3;D3YWH0	Procollagen C-endopeptidase enhancer 1	Pcolce	binding;carbohydrate binding;collagen binding;enzyme activator activity;enzyme regulator activity;glycosaminoglycan binding;heparin binding;pattern binding;peptidase activator activity;peptidase regulator activity;polysaccharide binding;protein binding	biological regulation;macromolecule metabolic process;metabolic process;primary metabolic process;protein metabolic process;proteolysis	extracellular matrix;extracellular organelle;extracellular space;organelle;vesicle		C345C;CUB	10	10	10	36.5	50.167	0	34.391	0.0728962	0.977469	-0.237527	-0.138191		55397000	0	26094000	29303000	14563000	12582000	5237700	23015000	NaN	NaN	NaN	NaN	11649000	3095900	1177800	19234000	2913900	9485600	4059800	3781300	NaN	NaN	NaN	NaN	11649000	2767120	1064810	18660900	3133500	8684220
E9PZF0;Q01768;Q5NC79	Nucleoside diphosphate kinase;Nucleoside diphosphate kinase B	Gm20390;Nme2	adenyl nucleotide binding;adenyl ribonucleotide binding;ATP binding;binding;catalytic activity;cation binding;deoxyribonuclease activity;GTP binding;guanyl nucleotide binding;guanyl ribonucleotide binding;hydrolase activity;hydrolase activity, acting on ester bonds;identical protein binding;ion binding;kinase activity;magnesium ion binding;metal ion binding;nuclease activity;nucleobase-containing…	anatomical structure development;biological regulation;biosynthetic process;catabolic process;cellular metabolic process;cellular nitrogen compound metabolic process;cellular process;developmental process;DNA metabolic process;establishment of localization;heterocycle metabolic process;macromolecule metabolic process;metabolic process;multicellular organismal process;nitrogen compound metabolic p…	cell part;cell projection;cytoplasm;cytosol;extracellular organelle;intracellular membrane-bounded organelle;intracellular organelle;membrane;mitochondrion;nucleus;organelle;plasma membrane;vesicle	Purine metabolism;Pyrimidine metabolism	NDK	13	13	5	67.4	30.2	0	91.696	0.494248	0.971018	-0.0968623	-0.142119		2725900000	2451100000	133250000	141530000	454700000	742160000	1063900000	465140000	416200000	654430000	953190000	427240000	19075000	47710000	56000000	19738000	19425000	40016000	54658000	18162000	416200000	440394000	672766000	299969000	19075000	42643200	50627600	19149900	20888900	36635300
P52293;A2A600;A2A601;A6PW68;F2Z431;A2A602	Importin subunit alpha-1	Kpna2	protein transporter activity;substrate-specific transporter activity;transporter activity	establishment of localization;nuclear transport;nucleocytoplasmic transport;protein targeting;protein transport;transport	cell part;cytoplasm;intracellular membrane-bounded organelle;intracellular organelle;nucleus;organelle		ARM	11	11	11	43.9	57.927	0	136.92	0.142899	0.957589	-0.147265	-0.151299		135690000	112420000	9529800	13740000	20246000	17044000	46388000	52010000	20246000	14317000	30589000	47267000	NaN	1604000	5828400	2164800	NaN	1123800	9970900	2577600	20246000	9634520	21589900	33186600	NaN	1433660	5269250	2100300	NaN	1028860
P99029;G3UZJ4;H3BJQ7;A0A494BAZ4	Peroxiredoxin-5, mitochondrial	Prdx5	antioxidant activity;binding;caspase inhibitor activity;caspase regulator activity;catalytic activity;cysteine-type endopeptidase inhibitor activity;DNA binding;endopeptidase inhibitor activity;endopeptidase regulator activity;enzyme inhibitor activity;enzyme regulator activity;nucleic acid binding;oxidoreductase activity;oxidoreductase activity, acting on paired donors, with incorporation or red…	biological regulation;catabolic process;cellular metabolic process;cellular nitrogen compound metabolic process;cellular process;cofactor metabolic process;heterocycle metabolic process;metabolic process;nitrogen compound metabolic process;nucleobase-containing compound metabolic process;nucleobase-containing small molecule metabolic process;nucleotide metabolic process;primary metabolic process;…	cell part;cytoplasm;cytosol;extracellular organelle;extracellular space;intracellular membrane-bounded organelle;intracellular organelle;microbody;mitochondrion;nucleus;organelle;peroxisome;vesicle	Peroxisome		10	10	10	51.9	21.897	0	146.77	0.119971	0.957286	-0.16929	-0.153478		784520000	694410000	37761000	52350000	111490000	281430000	242970000	148630000	95514000	246790000	221450000	130660000	4772700	21997000	12936000	10567000	11207000	12647000	8579800	7405600	95514000	166076000	156301000	91737500	4772700	19660900	11695000	10252100	12051600	11578500
Q9D8N0	Elongation factor 1-gamma	Eef1g	binding;nucleic acid binding;RNA binding;translation elongation factor activity;translation factor activity, nucleic acid binding	multi-organism process;response to biotic stimulus;response to stimulus	cell part;cytoplasm;extracellular organelle;intracellular membrane-bounded organelle;intracellular organelle;membrane;nucleus;organelle;vesicle			23	23	23	74.6	50.06	0	323.31	0.473303	0.956432	-0.110237	-0.15827		6050500000	5340200000	340110000	370250000	1232900000	1634100000	1855500000	1328000000	1072600000	1439500000	1656500000	1171500000	83000000	103470000	95158000	85703000	77271000	91092900	103800000	70856000	1072600000	968701000	1169170000	822520000	83000000	92481600	86029000	83149400	83094400	83397000
Q99L45;E0CXJ3	Eukaryotic translation initiation factor 2 subunit 2	Eif2s2	binding;cation binding;ion binding;metal ion binding;nucleic acid binding;RNA binding;translation factor activity, nucleic acid binding;translation initiation factor activity	anatomical structure development;cell proliferation;cellular process;developmental process;embryo development;translational initiation	cell part;cytoplasm	RNA transport	eIF2B_5	8	8	8	28.1	38.092	0	79.291	0.093311	0.947913	-0.24308	-0.160995		229110000	205340000	7225900	16544000	69433000	63727000	47487000	48460000	61689000	59991000	35198000	48460000	3346200	3736700	3879700	NaN	4397700	NaN	8409200	NaN	61689000	40370500	24842900	34024200	3346200	3339870	3507500	NaN	4729120	NaN
P08113;F7C312	Endoplasmin	Hsp90b1	adenyl nucleotide binding;adenyl ribonucleotide binding;ATP binding;binding;enzyme binding;lipoprotein particle receptor binding;low-density lipoprotein particle receptor binding;nucleic acid binding;nucleotide binding;phosphatase binding;protein binding;protein phosphatase binding;purine nucleotide binding;purine ribonucleoside triphosphate binding;purine ribonucleotide binding;receptor binding;…	biological regulation;catabolic process;cellular component assembly;cellular component organization;cellular metabolic process;cellular process;cytoskeleton organization;macromolecule metabolic process;metabolic process;organelle organization;primary metabolic process;protein folding;protein metabolic process;proteolysis;proteolysis involved in cellular protein catabolic process;response to chemi…	cell part;cytoplasmic membrane-bounded vesicle;cytosol;endoplasmic reticulum;extracellular matrix;extracellular organelle;extracellular region;intracellular membrane-bounded organelle;intracellular organelle;macromolecular complex;membrane;midbody;nucleus;organelle;plasma membrane;protein complex;vesicle	NOD-like receptor signaling pathway;Pathways in cancer;Plant-pathogen interaction;Prostate cancer;Protein processing in endoplasmic reticulum	HATPase_c	50	48	48	64.3	92.475	0	323.31	0.369704	0.945833	-0.119902	-0.164072		18988000000	13137000000	3074800000	2775900000	5128900000	4956400000	3757800000	5144900000	3389400000	3475200000	2633800000	3638800000	950610000	682890000	614570000	794770000	788860000	798300000	509390000	711300000	3389400000	2338610000	1858950000	2554830000	950610000	610368000	555611000	771089000	848311000	730856000
O88569;A0A0N4SUM2	Heterogeneous nuclear ribonucleoproteins A2/B1	Hnrnpa2b1	binding;DNA binding;nucleic acid binding;nucleotide binding;RNA binding;sequence-specific DNA binding;single-stranded DNA binding;single-stranded telomeric DNA binding;structure-specific DNA binding;telomeric DNA binding	biological regulation;cellular metabolic process;cellular nitrogen compound metabolic process;cellular process;establishment of localization;macromolecule metabolic process;metabolic process;mRNA metabolic process;mRNA processing;nitrogen compound metabolic process;nucleobase-containing compound metabolic process;nucleobase-containing compound transport;primary metabolic process;RNA metabolic pro…	cell part;cytoplasm;intracellular membrane-bounded organelle;intracellular organelle;macromolecular complex;membrane;nucleoplasm;nucleus;organelle;ribonucleoprotein complex;spliceosomal complex		RRM	25	25	25	69.1	37.402	0	323.31	0.228764	0.936956	-0.142357	-0.170065		6221200000	5470900000	356360000	394020000	1505200000	1345000000	1714500000	1656500000	1301500000	1207100000	1535800000	1426500000	117980000	83219000	71720000	117980000	85809000	54593000	107010000	112060000	1301500000	812309000	1083980000	1001560000	117980000	74381200	64839500	114465000	92275800	49980800
Q60864	Stress-induced-phosphoprotein 1	Stip1			cell part;cytosol;intracellular membrane-bounded organelle;intracellular organelle;nucleus;organelle	Prion diseases	STI1;TPR	17	17	17	33	62.581	0	79.452	0.254192	0.933166	-0.14077	-0.173022		911630000	812100000	46176000	53357000	165170000	269880000	293970000	182600000	141480000	244580000	260860000	165170000	10551000	13846000	17013000	10274000	13140000	11455000	16097000	7157800	141480000	164588000	184116000	115967000	10551000	12375600	15380800	9967880	14130300	10487200
P26041	Moesin	Msn	binding;cell adhesion molecule binding;double-stranded RNA binding;enzyme binding;kinase binding;nucleic acid binding;protein binding;protein kinase binding;receptor binding;RNA binding	anatomical structure development;biological adhesion;biological regulation;cell adhesion;cell development;cell motility;cellular component movement;cellular process;developmental process;immune system process;locomotion;membrane docking	apical part of cell;cell part;cell projection;cytoplasm;cytoskeleton;extracellular organelle;extracellular space;filopodium;intracellular membrane-bounded organelle;intracellular non-membrane-bounded organelle;intracellular organelle;membrane;microvillus;nucleus;organelle;plasma membrane;vesicle	Leukocyte transendothelial migration;Measles;Regulation of actin cytoskeleton	B41	36	36	26	58.2	67.766	0	323.31	0.503099	0.921615	-0.12478	-0.177396		4198900000	3853900000	180520000	164460000	912630000	943270000	1415700000	927230000	858410000	860610000	1287100000	847710000	30145000	44702000	68905000	36003000	24077000	37957000	59680000	43515000	858410000	579141000	908442000	595185000	30145000	39954700	62294600	34930300	25891500	34750200
Q8BHN3	Neutral alpha-glucosidase AB	Ganab	alpha-glucosidase activity;binding;carbohydrate binding;catalytic activity;glucan 1,3-alpha-glucosidase activity;glucosidase activity;hydrolase activity;hydrolase activity, acting on glycosyl bonds;hydrolase activity, hydrolyzing O-glycosyl compounds	carbohydrate metabolic process;metabolic process;oligosaccharide metabolic process;primary metabolic process	cell part;cytoplasmic membrane-bounded vesicle;endoplasmic reticulum;extracellular organelle;Golgi apparatus;intracellular membrane-bounded organelle;intracellular organelle;macromolecular complex;membrane;organelle;protein complex;vesicle	N-Glycan biosynthesis;Protein processing in endoplasmic reticulum		34	34	34	51.4	106.91	0	323.31	0.153989	0.925627	-0.185091	-0.178203		2081400000	1916700000	104170000	60509000	440190000	588140000	599000000	454040000	393420000	550470000	545390000	427400000	32128000	13505000	33308000	12060000	14642000	24160000	20301000	14577000	393420000	370435000	384939000	300081000	32128000	12070800	30112600	11700700	15745500	22118900
P48036;A0A0G2JGQ0	Annexin A5	Anxa5	binding;calcium ion binding;calcium-dependent phospholipid binding;cation binding;ion binding;lipid binding;metal ion binding;phospholipid binding	biological regulation;coagulation;multicellular organismal process;regulation of body fluid levels;response to chemical stimulus;response to stimulus	cell part;extracellular organelle;intracellular;membrane;organelle;vesicle		ANX	18	18	18	68	35.752	0	323.31	0.230598	0.925408	-0.154123	-0.18029		2367500000	2172200000	81485000	113830000	170180000	640470000	907390000	649500000	164640000	598380000	830979000	578230000	2648700	25079000	33111000	42555000	2896400	17006000	43303000	28720000	164640000	402676000	586509000	405980000	2648700	22415600	29934500	41287000	3114680	15569300
Q9EPL8;A0A140LHD0;A0A5F8MQ75	Importin-7	Ipo7	binding;histone binding;protein binding	establishment of localization;immune system process;nuclear transport;nucleocytoplasmic transport;protein targeting;protein transport;response to stimulus;response to stress;transport	cell part;cytoplasm;membrane;nucleoplasm		IBN_N	23	23	22	31.5	119.49	0	117.5	0.314548	0.927603	-0.145732	-0.186049		567620000	528600000	18322000	20699000	60401000	160280000	218440000	128510000	60401000	149410000	200160000	118630000	NaN	5699100	8197300	4919900	NaN	5168900	10080000	4955400	60401000	100544000	141274000	83291200	NaN	5093860	7410890	4773310	NaN	4732210
P52480;A0A1L1SU37;A0A1L1SQV8;A0A1L1SSN6;A0A1L1STV8;A0A1L1SUV0;A0A1L1ST52;A0A1L1SVH2;E9Q509;G3X925;P53657	Pyruvate kinase PKM	Pkm	adenyl nucleotide binding;adenyl ribonucleotide binding;alkali metal ion binding;antigen binding;ATP binding;binding;catalytic activity;cation binding;ion binding;kinase activity;magnesium ion binding;metal ion binding;MHC class II protein complex binding;MHC protein complex binding;nucleotide binding;phosphotransferase activity, alcohol group as acceptor;potassium ion binding;purine nucleotide b…	alcohol metabolic process;anatomical structure development;biosynthetic process;carbohydrate metabolic process;catabolic process;cell death;cellular ketone metabolic process;cellular metabolic process;cellular nitrogen compound metabolic process;cellular process;death;developmental process;generation of precursor metabolites and energy;heterocycle metabolic process;metabolic process;multi-organis…	cell part;cell projection;cilium;cytoplasm;cytosol;extracellular matrix;extracellular organelle;intracellular membrane-bounded organelle;intracellular organelle;membrane;mitochondrion;nucleus;organelle;plasma membrane;vesicle	Carbon fixation in photosynthetic organisms;Glycolysis / Gluconeogenesis;Insulin signaling pathway;Maturity onset diabetes of the young;Purine metabolism;Pyruvate metabolism;Type II diabetes mellitus		35	35	35	71.2	57.844	0	323.31	0.516335	0.9234	-0.134504	-0.189747		11388000000	9995900000	654460000	738100000	1984300000	3254800000	3251000000	2898400000	1721800000	2857900000	2853100000	2563000000	133830000	227660000	192190000	176150000	128660000	169250000	205630000	159190000	1721800000	1923200000	2013730000	1799500000	133830000	203483000	173752000	170901000	138356000	154951000
P62827;Q14AA6;Q61820	GTP-binding nuclear protein Ran	Ran	binding;catalytic activity;GDP binding;GTP binding;GTPase activity;guanyl nucleotide binding;guanyl ribonucleotide binding;hydrolase activity;hydrolase activity, acting on acid anhydrides;hydrolase activity, acting on acid anhydrides, in phosphorus-containing anhydrides;nucleoside-triphosphatase activity;nucleotide binding;protein binding;protein domain specific binding;purine nucleotide binding;…	anatomical structure development;biological regulation;cell development;cell division;cellular component organization;cellular localization;cellular process;cytoskeleton organization;developmental process;establishment of localization;localization;metabolic process;mitosis;nuclear division;nuclear transport;nucleocytoplasmic transport;organelle fission;organelle organization;protein targeting;pro…	cell part;cytoplasm;cytoplasmic membrane-bounded vesicle;endosome;extracellular organelle;intracellular membrane-bounded organelle;intracellular non-membrane-bounded organelle;intracellular organelle;macromolecular complex;membrane;midbody;nucleolus;nucleoplasm;nucleus;organelle;protein complex;vesicle	Ribosome biogenesis in eukaryotes;RNA transport	RAN	10	10	10	51.9	24.423	0	53.664	0.2971	0.922957	-0.155951	-0.193426		2185000000	2033900000	76232000	74906000	465160000	649500000	662650000	407690000	415380000	621200000	609910000	387380000	26875000	17621000	27080000	8718500	22909000	10686000	25658000	11591000	415380000	418032000	430478000	271983000	26875000	15749700	24482100	8458720	24635500	9783200
P17742;A0A1L1SST0;A0A1L1SRX5	Peptidyl-prolyl cis-trans isomerase A;Peptidyl-prolyl cis-trans isomerase A, N-terminally processed	Ppia	binding;catalytic activity;cis-trans isomerase activity;isomerase activity;peptide binding;peptidyl-prolyl cis-trans isomerase activity	biological regulation;cell differentiation;cellular component organization;cellular metabolic process;cellular process;developmental process;macromolecule metabolic process;macromolecule modification;metabolic process;organelle organization;peptidyl-amino acid modification;primary metabolic process;protein folding;protein metabolic process;protein modification process;regulation of transport	cell part;cytosol;extracellular organelle;extracellular space;intracellular membrane-bounded organelle;intracellular organelle;membrane;nucleus;organelle;vesicle			13	13	13	71.3	17.971	0	323.31	0.194932	0.926275	-0.185824	-0.194244		4173200000	3768000000	183580000	221700000	692830000	1310500000	1316100000	853710000	626320000	1171200000	1219800000	750610000	26270000	72123000	54068000	67071000	40238000	67219000	42267000	36025000	626320000	788151000	860941000	527010000	26270000	64463600	48881000	65072600	43270400	61540100
A0A0B4J1E2;Q9CSN1	SNW domain-containing protein 1	Snw1	binding;hormone receptor binding;Notch binding;nuclear hormone receptor binding;protein binding;protein binding transcription factor activity;receptor binding;retinoic acid receptor binding;SMAD binding;transcription coactivator activity;transcription cofactor activity;transcription corepressor activity;transcription factor binding;transcription factor binding transcription factor activity;vitami…	biological regulation;biosynthetic process;cell communication;cell differentiation;cellular metabolic process;cellular nitrogen compound metabolic process;cellular process;developmental process;interspecies interaction between organisms;macromolecule metabolic process;metabolic process;mRNA metabolic process;mRNA processing;multi-organism process;nitrogen compound metabolic process;nucleobase-con…	cell part;intracellular membrane-bounded organelle;intracellular organelle;macromolecular complex;nucleoplasm;nucleus;organelle;ribonucleoprotein complex;spliceosomal complex	Notch signaling pathway;Spliceosome		4	4	4	15.3	61.461	0	9.2631	0.123085	0.925984	-0.277946	-0.197571		40446000	28545000	2529800	9371300	4073600	23398000	3796100	9178900	2415000	15273000	2935600	7921400	721540	7059600	NaN	514180	937070	1064900	860420	743330	2415000	10277900	2071960	5561680	721540	6309880	NaN	498860	1007690	974933
Q61699;E9Q0U7;D3Z3I9;A0A0J9YTZ7;D3Z027	Heat shock protein 105 kDa	Hsph1	adenyl nucleotide binding;adenyl ribonucleotide binding;alpha-tubulin binding;ATP binding;binding;cytoskeletal protein binding;nucleotide binding;protein binding;purine nucleotide binding;purine ribonucleoside triphosphate binding;purine ribonucleotide binding;ribonucleotide binding;tubulin binding	biological regulation;cellular metabolic process;cellular process;macromolecule metabolic process;metabolic process;primary metabolic process;protein folding;protein metabolic process;regulation of organelle organization;regulation of protein modification process;response to chemical stimulus;response to stimulus;response to stress	cell part;cytoplasm;cytosol;extracellular organelle;extracellular region;intracellular membrane-bounded organelle;intracellular organelle;nucleoplasm;nucleus;organelle;vesicle	Protein processing in endoplasmic reticulum		27	26	26	44.1	96.406	0	323.31	0.415254	0.929644	-0.14786	-0.198335		1127700000	686810000	234650000	206190000	266290000	265480000	315940000	279940000	167930000	160080000	189480000	169320000	60556000	53407000	63781000	52301000	37799000	51988000	62682000	58327000	167930000	107725000	133736000	118881000	60556000	47735200	57662100	50742700	40647600	47595800
A0A0R4J0I9;Q91ZX7;Q3U5J2;D3Z5M3	Prolow-density lipoprotein receptor-related protein 1;Low-density lipoprotein receptor-related protein 1 85 kDa subunit;Low-density lipoprotein receptor-related protein 1 515 kDa subunit;Low-density lipoprotein receptor-related protein 1 intracellular domain	Lrp1	apolipoprotein binding;binding;calcium ion binding;cation binding;ion binding;metal ion binding;protein binding;protein complex binding	aging;alcohol metabolic process;anatomical structure morphogenesis;biological regulation;cell proliferation;cellular component organization;cellular membrane organization;cellular metabolic process;cellular process;developmental process;endocytosis;establishment of localization;lipid metabolic process;macromolecule metabolic process;membrane invagination;membrane organization;metabolic process;pr…	cell body;cell part;cell projection;cytoplasm;cytoplasmic membrane-bounded vesicle;endosome;intracellular membrane-bounded organelle;intracellular non-membrane-bounded organelle;intracellular organelle;macromolecular complex;membrane;neuron projection;neuronal cell body;nucleolus;organelle;protein complex;receptor complex;vesicle	Alzheimer's disease;Malaria	EGF;EGF_CA;LDLa;LY;WR1	41	41	41	14.1	504.77	0	323.31	0.189707	0.933333	-0.195141	-0.198375		1549000000	625290000	539160000	384590000	265250000	519030000	430610000	334150000	134840000	181500000	192530000	116410000	70275000	125650000	159150000	119880000	60135000	211880000	78925000	97857000	134840000	122139000	135889000	81732500	70275000	112306000	143882000	116308000	64666900	193980000
Q9DBH5	Vesicular integral-membrane protein VIP36	Lman2	binding;carbohydrate binding;cation binding;glycoprotein binding;heat shock protein binding;ion binding;mannose binding;metal ion binding;monosaccharide binding;protein binding;sugar binding	biological regulation;cellular process;establishment of localization;Golgi vesicle transport;protein transport;regulation of transport;transport;vesicle-mediated transport	cell part;cell surface;extracellular organelle;extracellular space;Golgi apparatus;intracellular membrane-bounded organelle;intracellular organelle;membrane;organelle;vesicle	Protein processing in endoplasmic reticulum		9	9	9	29.3	40.429	0	33.407	0.262818	0.939536	-0.170892	-0.200627		208850000	189700000	9859200	9290400	41505000	53133000	51229000	62981000	41505000	51006000	45955000	51234000	NaN	2127600	2745500	4633800	NaN	NaN	2528900	7113800	41505000	34324100	32435300	35971800	NaN	1901650	2482110	4495730	NaN	NaN
Q61166	Microtubule-associated protein RP/EB family member 1	Mapre1	binding;cytoskeletal protein binding;microtubule binding;microtubule plus-end binding;protein binding;tubulin binding	biological regulation;cell division;cellular component organization;cellular localization;cellular process;localization;mitosis;nuclear division;organelle fission;organelle organization;regulation of organelle organization	cell part;cell projection;centrosome;cytoplasm;cytoskeleton;Golgi apparatus;intracellular membrane-bounded organelle;intracellular non-membrane-bounded organelle;intracellular organelle;macromolecular complex;microtubule organizing center;organelle;protein complex			9	9	9	59.3	30.016	0	118.96	0.224351	0.926952	-0.193163	-0.208313		260620000	238360000	10849000	11420000	35460000	82487000	74795000	67882000	33637000	70989000	67150000	66580000	1823500	5764500	3292000	1301800	NaN	5733300	4353300	NaN	33637000	47771500	47394800	46746400	1823500	5152310	2976180	1263010	NaN	5248930
A0A1B0GS58;Q9CQM9;A0A1B0GT04;A0A1B0GSD3	Glutaredoxin-3	Glrx3	binding;catalytic activity;cation binding;disulfide oxidoreductase activity;electron carrier activity;ion binding;iron-sulfur cluster binding;metal cluster binding;metal ion binding;oxidoreductase activity;oxidoreductase activity, acting on a sulfur group of donors;protein disulfide oxidoreductase activity	biological regulation;cellular homeostasis;cellular process;homeostatic process	cell cortex;cell part;extracellular organelle;organelle;vesicle			8	8	8	36.9	41.704	0	108.21	0.272037	0.934488	-0.17813	-0.208437		101860000	95555000	3421200	2888800	8929200	29774000	31364000	31798000	7873900	27570000	29693000	30417000	702050	992669	826260	698490	353240	1211100	844360	681810	7873900	18553000	20957500	21356000	702050	887248	746992	677678	379861	1108780
P99027;A0A5F8MPY2	60S acidic ribosomal protein P2	Rplp2	structural constituent of ribosome;structural molecule activity	biosynthetic process;cellular metabolic process;cellular process;macromolecule metabolic process;metabolic process;translational elongation	cell part;extracellular organelle;macromolecular complex;membrane;organelle;ribonucleoprotein complex;vesicle	Ribosome		5	5	5	73	11.651	0	51.901	0.110128	0.937012	-0.383928	-0.209374		1206400000	724470000	423720000	58224000	525760000	411990000	68804000	199860000	264600000	206630000	60446000	192780000	239760000	28770000	4432100	4129300	21398000	176580000	3925800	2945400	264600000	139050000	42663100	135353000	239760000	25714600	4006900	4006260	23010600	161662000
Q9QYB1	Chloride intracellular channel protein 4	Clic4	anion channel activity;anion transmembrane transporter activity;channel activity;chloride channel activity;gated channel activity;ion channel activity;ion transmembrane transporter activity;passive transmembrane transporter activity;substrate-specific channel activity;substrate-specific transmembrane transporter activity;substrate-specific transporter activity;transmembrane transporter activity;t…	anatomical structure formation involved in morphogenesis;anatomical structure morphogenesis;biological regulation;cell death;cell differentiation;cell morphogenesis;cellular component morphogenesis;cellular component organization;cellular homeostasis;cellular ion homeostasis;cellular process;death;developmental process;establishment of localization;growth;homeostatic process;ion transport;multice…	apical part of cell;cell part;cell projection;cell surface;centrosome;cytoplasm;cytosol;extracellular organelle;intracellular;intracellular membrane-bounded organelle;intracellular non-membrane-bounded organelle;intracellular organelle;macromolecular complex;membrane;microtubule organizing center;microvillus;midbody;mitochondrion;organelle;plasma membrane;protein complex;vesicle			8	8	8	57.7	28.729	0	51.667	0.402145	0.937705	-0.160501	-0.21049		249230000	220110000	14170000	14954000	39499000	48536000	87511000	73687000	35760000	48536000	72510000	63303000	1957900	NaN	7901700	6073100	1781000	NaN	7099600	4310800	35760000	32662000	51177900	44445600	1957900	NaN	7143650	5892150	1915220	NaN
Q6GT24;O08709;D3Z0Y2;Q8BG37;A0A0A6YXQ7	Peroxiredoxin-6	Prdx6	antioxidant activity;carboxylic ester hydrolase activity;catalytic activity;glutathione peroxidase activity;hydrolase activity;hydrolase activity, acting on ester bonds;lipase activity;oxidoreductase activity;oxidoreductase activity, acting on paired donors, with incorporation or reduction of molecular oxygen;oxidoreductase activity, acting on peroxide as acceptor;peroxidase activity;peroxiredoxi…	catabolic process;cellular component assembly;cellular component organization;cellular lipid metabolic process;cellular metabolic process;cellular process;lipid metabolic process;metabolic process;primary metabolic process;response to chemical stimulus;response to oxidative stress;response to stimulus;response to stress	cell part;cytoplasm;cytoplasmic membrane-bounded vesicle;cytosol;extracellular organelle;extracellular space;intracellular membrane-bounded organelle;intracellular organelle;lysosome;membrane;mitochondrion;organelle;vacuole;vesicle	Methane metabolism;Phenylalanine metabolism;Phenylpropanoid biosynthesis		11	11	11	67	24.826	0	32.452	0.134621	0.939029	-0.293805	-0.211954		402160000	351800000	15639000	34728000	44704000	124730000	187480000	45253000	36824000	117790000	153280000	43905000	2495500	5461800	11668000	1347400	5384800	1474800	22534000	NaN	36824000	79265900	108186000	30826100	2495500	4881760	10548600	1307250	5790610	1350200
P07901;B7ZC50;A2A6A2;B7ZC49	Heat shock protein HSP 90-alpha	Hsp90aa1	adenyl deoxyribonucleotide binding;adenyl nucleotide binding;adenyl ribonucleotide binding;antigen binding;ATP binding;ATPase activity;binding;catalytic activity;CTP binding;dATP binding;deoxyribonucleotide binding;enzyme regulator activity;GTP binding;guanyl nucleotide binding;guanyl ribonucleotide binding;hydrolase activity;hydrolase activity, acting on acid anhydrides;hydrolase activity, actin…	biological regulation;biosynthetic process;cell death;cell motility;cellular component assembly;cellular component movement;cellular component organization;cellular macromolecular complex assembly;cellular membrane organization;cellular metabolic process;cellular nitrogen compound metabolic process;cellular process;death;establishment of localization;locomotion;macromolecular complex assembly;mac…	cell body;cell part;cell projection;cell surface;cytoplasm;cytoplasmic membrane-bounded vesicle;cytosol;extracellular matrix;extracellular organelle;intracellular;intracellular membrane-bounded organelle;intracellular organelle;macromolecular complex;membrane;mitochondrion;neuron projection;neuronal cell body;nucleoplasm;nucleus;organelle;protein complex;vesicle	Antigen processing and presentation;NOD-like receptor signaling pathway;Pathways in cancer;Plant-pathogen interaction;Progesterone-mediated oocyte maturation;Prostate cancer;Protein processing in endoplasmic reticulum	HATPase_c	49	32	32	62.1	84.787	0	323.31	0.294818	0.929328	-0.18329	-0.217151		5648400000	4448100000	521510000	678760000	1099700000	1626000000	1374400000	1548300000	910200000	1225900000	1084600000	1227400000	87464100	227140000	138280000	198050000	102040000	172910000	151520000	122850000	910200000	824961000	765516000	861768000	87464100	203018000	125014000	192149000	109730000	158302000
Q68FD5;Q5SXR6;F6Z1R4	Clathrin heavy chain 1;Clathrin heavy chain	Cltc	binding;clathrin binding;clathrin light chain binding;double-stranded RNA binding;enzyme binding;kinase binding;nucleic acid binding;protein binding;protein kinase binding;RNA binding;structural molecule activity	cell differentiation;cellular component assembly;cellular component organization;cellular membrane organization;cellular metabolic process;cellular process;cytoskeleton organization;developmental process;endocytosis;establishment of localization;ion transport;macromolecule metabolic process;membrane invagination;membrane organization;metabolic process;mitosis;nuclear division;organelle assembly;o…	cell part;cytoplasm;cytoplasmic membrane-bounded vesicle;extracellular organelle;intracellular membrane-bounded organelle;intracellular non-membrane-bounded organelle;intracellular organelle;macromolecular complex;membrane;mitochondrion;organelle;protein complex;vesicle	Bacterial invasion of epithelial cells;Endocrine and other factor-regulated calcium reabsorption;Endocytosis;Huntington's disease;Lysosome	CLH	81	81	81	63.9	191.55	0	323.31	0.260735	0.934819	-0.197485	-0.221144		5687700000	5214300000	253520000	219890000	1100100000	1470700000	1618800000	1498100000	1019600000	1329100000	1489300000	1376300000	55643000	66510000	61029000	60084000	24788000	75068000	68510000	61777000	1019600000	894408000	1051160000	966312000	55643000	59446700	55174100	58293800	26656100	68725900
Q20BD0;Q80XR6;Q99020	Heterogeneous nuclear ribonucleoprotein A/B	Hnrnpab	binding;DNA binding;nucleic acid binding;nucleotide binding;RNA binding	anatomical structure morphogenesis;biological regulation;biosynthetic process;cell morphogenesis;cellular component morphogenesis;cellular component organization;cellular metabolic process;cellular nitrogen compound metabolic process;cellular process;developmental process;macromolecule metabolic process;metabolic process;nitrogen compound metabolic process;nucleobase-containing compound metabolic…	cell part;cytoplasm;intracellular membrane-bounded organelle;intracellular organelle;macromolecular complex;nucleoplasm;nucleus;organelle;ribonucleoprotein complex		RRM	9	9	9	25.3	36.21	0	117.36	0.273145	0.935431	-0.202522	-0.227955		858200000	799730000	25719000	32748000	161560000	255270000	216010000	225360000	149340000	237330000	203750000	209320000	6514600	12092000	5264900	7956900	5709700	5852200	6988700	8087400	149340000	159710000	143808000	146965000	6514600	10807800	4759810	7719820	6140000	5357780
O35114	Lysosome membrane protein 2	Scarb2	binding;enzyme binding;protein binding;receptor activity	biological adhesion;cell adhesion;cellular process;establishment of localization;protein targeting;protein transport;transport;vacuolar transport	cell part;extracellular organelle;membrane;organelle;vesicle	Lysosome		6	6	6	17.6	54.043	0	146.38	0.192782	0.91741	-0.27104	-0.240847		305460000	252800000	29765000	22897000	60124000	95391000	41877000	108070000	54953000	78765000	29620000	89461000	2333300	6511600	9239500	10530000	2837600	10114000	3017600	8078200	54953000	53004300	20906000	62811300	2333300	5820070	8353100	10216200	3051450	9259530
Q3TYL7;Q9QYJ3	DnaJ homolog subfamily B member 1	Dnajb1	ATPase activator activity;ATPase binding;ATPase regulator activity;binding;chaperone binding;enzyme activator activity;enzyme binding;enzyme regulator activity;heat shock protein binding;Hsp70 protein binding;nucleoside-triphosphatase regulator activity;protein binding;unfolded protein binding	biological regulation;cellular metabolic process;cellular process;macromolecule metabolic process;metabolic process;primary metabolic process;protein folding;protein metabolic process	cell part;cytosol;extracellular organelle;intracellular membrane-bounded organelle;intracellular non-membrane-bounded organelle;intracellular organelle;nucleolus;nucleus;organelle;vesicle	Protein processing in endoplasmic reticulum	DnaJ	4	3	3	19.6	27.123	0	6.3335	0.214889	0.917115	-0.25302	-0.242041		33985000	22048000	7170300	4766800	9229700	7697800	8796700	8260400	5790900	4689000	6688900	4878900	2578900	1589700	1055000	1264300	859970	1419100	1052900	2117300	5790900	3155430	4721060	3425520	2578900	1420880	953788	1226630	924780	1299210
P68372;G3UZR1	Tubulin beta-4B chain	Tubb4b	binding;catalytic activity;double-stranded RNA binding;enzyme binding;GTP binding;GTPase activity;guanyl nucleotide binding;guanyl ribonucleotide binding;hydrolase activity;hydrolase activity, acting on acid anhydrides;hydrolase activity, acting on acid anhydrides, in phosphorus-containing anhydrides;MHC class I protein binding;MHC protein binding;nucleic acid binding;nucleoside-triphosphatase ac…	cellular component assembly;cellular component organization;cellular macromolecular complex assembly;cellular process;cytoskeleton organization;macromolecular complex assembly;organelle assembly;organelle organization;protein complex assembly;protein polymerization	cell body;cell part;cytoplasm;extracellular organelle;intracellular membrane-bounded organelle;intracellular organelle;macromolecular complex;nucleus;organelle;protein complex;vesicle	Gap junction;Pathogenic Escherichia coli infection;Phagosome	Tubulin;Tubulin_C	28	28	1	82	49.83	0	323.31	0.395171	0.912302	-0.198366	-0.246727		13301000000	12759000000	241400000	300620000	1848200000	4131700000	3910600000	3410400000	1768300000	3957700000	3762800000	3270100000	42396000	110430000	67202000	72063000	37559000	63595000	80572000	68204000	1768300000	2663310000	2655800000	2295970000	42396000	98702400	60754900	69915800	40389500	58222200
Q61598;A0A1Y7VL99;A0A1Y7VLG4	Rab GDP dissociation inhibitor beta	Gdi2	enzyme activator activity;enzyme regulator activity;GDP-dissociation inhibitor activity;GTPase activator activity;GTPase regulator activity;nucleoside-triphosphatase regulator activity;Rab GDP-dissociation inhibitor activity;small GTPase regulator activity	biological regulation;cellular process;establishment of localization;protein transport;response to stimulus;signal transduction;transport;vesicle-mediated transport	cell part;extracellular organelle;Golgi apparatus;intracellular membrane-bounded organelle;intracellular organelle;membrane;organelle;vesicle			24	24	21	64.9	50.537	0	323.31	0.358918	0.904955	-0.213146	-0.254151		964210000	903370000	29442000	31399000	140440000	261310000	339630000	222830000	132010000	244950000	319340000	207070000	3671800	9771410	11792000	8372000	4757900	6586000	8497300	7392000	132010000	164837000	225392000	145386000	3671800	8733690	10660700	8122550	5116470	6029590
Q64433;Q9JI95	10 kDa heat shock protein, mitochondrial	Hspe1;Cpn10-rs1	adenyl nucleotide binding;adenyl ribonucleotide binding;ATP binding;binding;chaperone binding;nucleotide binding;protein binding;purine nucleotide binding;purine ribonucleoside triphosphate binding;purine ribonucleotide binding;ribonucleotide binding	cell differentiation;cellular metabolic process;cellular process;developmental process;macromolecule metabolic process;metabolic process;primary metabolic process;protein folding;protein metabolic process	cell part;cytoplasm;extracellular organelle;intracellular membrane-bounded organelle;intracellular organelle;membrane;mitochondrion;organelle;vesicle		Cpn10	5	5	5	43.1	10.963	0	71.135	0.417753	0.882418	-0.213	-0.263453		720800000	624070000	46072000	50659000	185300000	222970000	183410000	129120000	165490000	175460000	173630000	109490000	11480000	29300000	5109600	8359100	8328400	18208000	4671500	11274000	165490000	118075000	122549000	76873900	11480000	26188400	4619410	8110030	8956050	16669700
P42208;E9Q3V6;F6WYM0;D3YYB1;D3Z3C0;D3Z1S1;D3YZU7;F6UKN5;D3YV76	Septin-2	2022-09-02	binding;catalytic activity;enzyme regulator activity;GTP binding;GTPase activity;guanyl nucleotide binding;guanyl ribonucleotide binding;hydrolase activity;hydrolase activity, acting on acid anhydrides;hydrolase activity, acting on acid anhydrides, in phosphorus-containing anhydrides;identical protein binding;nucleoside-triphosphatase activity;nucleotide binding;protein binding;protein complex sc…	anatomical structure formation involved in morphogenesis;biological regulation;cell cycle;cell division;cellular component assembly;cellular component organization;cellular macromolecular complex assembly;cellular process;cytokinesis;developmental process;macromolecular complex assembly;metabolic process;mitosis;nuclear division;organelle fission;organelle organization;protein complex assembly;pr…	cell cortex;cell part;cell projection;cell surface;cytoplasm;cytoskeleton;extracellular organelle;intracellular membrane-bounded organelle;intracellular non-membrane-bounded organelle;intracellular organelle;kinetochore;macromolecular complex;membrane;midbody;nucleolus;nucleoplasm;nucleus;organelle;plasma membrane;protein complex;synapse;vesicle			13	13	12	56.2	41.525	0	323.31	0.228416	0.889064	-0.284741	-0.264917		1103700000	975710000	46187000	81839000	194320000	297480000	341590000	270350000	173370000	259870000	301940000	240520000	10514000	26290000	13648000	19117000	10428000	11317000	26003000	10708000	173370000	174878000	213111000	168871000	10514000	23498000	12338700	18547400	11213900	10360900
A0A1C7CYV0;B1AX58;Q99K51;Q3V0K9;Q61233	Plastin-3	Pls3	actin binding;actin filament binding;binding;calcium ion binding;cation binding;cytoskeletal protein binding;identical protein binding;ion binding;metal ion binding;protein binding	anatomical structure development;anatomical structure morphogenesis;biological regulation;carbohydrate transport;cell activation;cell motility;cellular component assembly;cellular component disassembly;cellular component movement;cellular component organization;cellular process;cytoskeleton organization;developmental process;establishment of localization;extracellular matrix organization;extracel…	brush border;cell part;cell projection;cytoplasm;cytoskeleton;cytosol;extracellular organelle;extracellular space;filopodium;intracellular non-membrane-bounded organelle;intracellular organelle;macromolecular complex;membrane;organelle;plasma membrane;protein complex;vesicle		CH;EFh	25	25	25	57.1	70.642	0	113.35	0.700289	0.888866	-0.191392	-0.267065		1159100000	1033100000	68787000	57232000	155550000	313590000	470020000	219940000	146280000	283350000	395540000	207930000	5204400	14676000	42214000	6222500	4065800	15572000	32268000	5796400	146280000	190678000	279174000	145989000	5204400	13117400	38164200	6037100	4372210	14256400
Q9JLV1	BAG family molecular chaperone regulator 3	Bag3	binding;protein binding;protein complex binding	anatomical structure development;biological regulation;cellular process;developmental process;regulation of protein stability;response to abiotic stimulus;response to external stimulus;response to stimulus	cell part;cell projection;cytoplasm;cytosol;membrane;neuron projection;plasma membrane		BAG;WW	3	3	3	7.5	61.859	0	9.145	0.165277	0.897135	-0.403166	-0.269378		34097000	22919000	9920000	1258500	10303000	6773400	10115000	6906100	5353800	4274400	8185700	5105000	3690600	NaN	1929300	NaN	1258500	2499000	NaN	1801100	5353800	2876430	5777510	3584260	3690600	NaN	1744210	NaN	1353340	2287870
Q62167;P16381	ATP-dependent RNA helicase DDX3X;Putative ATP-dependent RNA helicase Pl10	Ddx3x;D1Pas1	adenyl nucleotide binding;adenyl ribonucleotide binding;ATP binding;ATPase activity;ATPase activity, coupled;ATP-dependent DNA helicase activity;ATP-dependent helicase activity;ATP-dependent RNA helicase activity;binding;catalytic activity;CTPase activity;DNA binding;DNA helicase activity;DNA-dependent ATPase activity;eukaryotic initiation factor 4E binding;GTPase activity;helicase activity;hydro…	biological regulation;biosynthetic process;cell differentiation;cellular component assembly;cellular component organization;cellular macromolecular complex assembly;cellular metabolic process;cellular nitrogen compound metabolic process;cellular process;chromosome segregation;developmental process;DNA geometric change;DNA metabolic process;immune system process;macromolecular complex assembly;mac…	cell part;cytoplasm;extracellular organelle;intracellular membrane-bounded organelle;intracellular non-membrane-bounded organelle;intracellular organelle;macromolecular complex;membrane;nucleolus;nucleus;organelle;ribonucleoprotein complex;vesicle	RIG-I-like receptor signaling pathway	DEXDc;HELICc	26	26	7	49.5	73.101	0	323.31	0.217799	0.901327	-0.308669	-0.271506		1589200000	1549500000	18176000	21538000	237660000	397200000	531770000	422620000	232360000	379030000	521380000	416750000	3796200	9030500	3299700	3918100	1498100	9132400	7090900	1948000	232360000	255066000	367993000	292604000	3796200	8071470	2983140	3801360	1611000	8360860
P63038;D3Z2F2;D3Z7J9	60 kDa heat shock protein, mitochondrial	Hspd1	adenyl nucleotide binding;adenyl ribonucleotide binding;ATP binding;binding;chaperone binding;double-stranded RNA binding;enzyme binding;lipopolysaccharide binding;nucleic acid binding;nucleotide binding;p53 binding;protein binding;purine nucleotide binding;purine ribonucleoside triphosphate binding;purine ribonucleotide binding;ribonucleotide binding;RNA binding;ubiquitin protein ligase binding	biological regulation;cell activation;cell proliferation;cellular metabolic process;cellular nitrogen compound metabolic process;cellular process;cytokine production;DNA metabolic process;DNA recombination;immune system process;macromolecule metabolic process;metabolic process;multicellular organismal process;nitrogen compound metabolic process;nucleobase-containing compound metabolic process;pri…	cell part;cell surface;cytoplasm;cytoplasmic membrane-bounded vesicle;cytosol;endosome;extracellular organelle;extracellular space;intracellular membrane-bounded organelle;intracellular organelle;macromolecular complex;membrane;mitochondrion;organelle;plasma membrane;protein complex;receptor complex;vesicle	ko05152;RNA degradation;Type I diabetes mellitus		36	36	36	73.8	60.955	0	323.31	0.861192	0.904739	-0.191043	-0.274909		9427400000	7968900000	733900000	724540000	2110200000	3253900000	2079800000	1983500000	1786300000	2706700000	1761600000	1714300000	192600000	293190000	155580000	137530000	131260000	254000000	162560000	131710000	1786300000	1821450000	1243350000	1203620000	192600000	262053000	140654000	133432000	141152000	232541000
F8WIR1;P18242;F6Y6L6;A0A1B0GT66	Cathepsin D	Ctsd	aspartic-type endopeptidase activity;aspartic-type peptidase activity;catalytic activity;endopeptidase activity;hydrolase activity;peptidase activity;peptidase activity, acting on L-amino acid peptides	catabolic process;cellular component assembly;cellular component organization;cellular process;macromolecule metabolic process;metabolic process;organelle assembly;organelle organization;primary metabolic process;protein catabolic process;protein metabolic process;proteolysis;vacuole organization	cell part;cytoplasmic membrane-bounded vesicle;extracellular organelle;extracellular space;intracellular membrane-bounded organelle;intracellular organelle;lysosome;mitochondrion;organelle;vacuole;vesicle	ko05152;Lysosome		11	11	11	41.8	44.215	0	45.829	0.418535	0.900095	-0.230831	-0.279601		1049900000	954080000	44314000	51541000	151970000	317100000	199290000	381580000	131680000	284950000	174250000	363200000	10328000	16946000	12103000	11689000	9962900	15199000	12944000	6683700	131680000	191755000	122987000	255006000	10328000	15146300	10941900	11340700	10713700	13914900
P63037;B1AXY1;B1AXY0;B1AXX9	DnaJ homolog subfamily A member 1	Dnaja1	adenyl nucleotide binding;adenyl ribonucleotide binding;ATP binding;binding;C3HC4-type RING finger domain binding;cation binding;chaperone binding;enzyme binding;G-protein-coupled receptor binding;heat shock protein binding;Hsp70 protein binding;ion binding;lipoprotein particle receptor binding;low-density lipoprotein particle receptor binding;metal ion binding;nucleotide binding;protein binding;…	biological regulation;cell motility;cellular component movement;cellular localization;cellular metabolic process;cellular process;detection of stimulus;localization;locomotion;macromolecule metabolic process;metabolic process;multicellular organismal process;primary metabolic process;protein folding;protein metabolic process;regulation of protein modification process;regulation of transport;respo…	cell part;cytosol;endoplasmic reticulum;extracellular organelle;intracellular membrane-bounded organelle;intracellular organelle;macromolecular complex;membrane;mitochondrion;nucleus;organelle;protein complex;ubiquitin ligase complex;vesicle	Protein processing in endoplasmic reticulum	DnaJ	10	10	10	39.8	44.868	0	30.86	0.304885	0.905788	-0.264472	-0.280782		193400000	120100000	30140000	43152000	9534500	38987000	106050000	38826000	7849600	33832000	55567000	22856000	903741	3572300	20325000	8642100	781240	1583100	30157000	7328000	7849600	22767000	39219500	16047400	903741	3192920	18375100	8384600	840116	1449350
A0A494BAN1;A0A0G2JE32;A0A0G2JGL0;P62838;P61079;A0A494BA56;Q6ZWY6	Ubiquitin-conjugating enzyme E2 D2;Ubiquitin-conjugating enzyme E2 D3;Ubiquitin-conjugating enzyme E2 D2B	Ube2d2;Ube2d3;Ube2d2b	acid-amino acid ligase activity;adenyl nucleotide binding;adenyl ribonucleotide binding;ATP binding;binding;catalytic activity;ligase activity;ligase activity, forming carbon-nitrogen bonds;nucleotide binding;purine nucleotide binding;purine ribonucleoside triphosphate binding;purine ribonucleotide binding;ribonucleotide binding;small conjugating protein ligase activity;ubiquitin-protein ligase a…	catabolic process;cell death;cellular metabolic process;cellular nitrogen compound metabolic process;cellular process;death;DNA metabolic process;DNA repair;macromolecule metabolic process;macromolecule modification;metabolic process;nitrogen compound metabolic process;nucleobase-containing compound metabolic process;primary metabolic process;protein metabolic process;protein modification by smal…	cell part;extracellular organelle;macromolecular complex;membrane;organelle;plasma membrane;protein complex;ubiquitin ligase complex;vesicle	Protein processing in endoplasmic reticulum;Ubiquitin mediated proteolysis		2	2	2	38	10.508	0.0009704	3.7163	0.670864	0.882937	-0.212434	-0.289068		46956000	35932000	5286700	5737200	8727100	17344000	20885000	0	6073000	15612000	14247000	NaN	1508800	1011500	3057600	NaN	1145300	720330	3580300	NaN	6073000	10506000	10055600	NaN	1508800	904080	2764270	NaN	1231610	659474
O70251;A0A087WS46;G3UX43;G3UZ47;M0QWK5;M0QWH8	Elongation factor 1-beta	Eef1b;Eef1b2	binding;nucleic acid binding;RNA binding;translation elongation factor activity;translation factor activity, nucleic acid binding	biosynthetic process;cellular metabolic process;cellular process;macromolecule metabolic process;metabolic process;translational elongation	cell part;cytoplasm;macromolecular complex;protein complex		EF1_GNE	5	5	5	41.3	24.693	0	131.98	0.272419	0.880913	-0.299557	-0.291504		957030000	845130000	45506000	66392000	177910000	304050000	213260000	261810000	158150000	268960000	181210000	236800000	8996600	26325000	15253000	12521000	10758000	8770800	16789000	12486000	158150000	180995000	127899000	166259000	8996600	23529300	13789700	12147900	11568800	8029810
Q9JMH6;A0A1W2P6U1	Thioredoxin reductase 1, cytoplasmic	Txnrd1	antioxidant activity;binding;catalytic activity;coenzyme binding;cofactor binding;flavin adenine dinucleotide binding;oxidoreductase activity;oxidoreductase activity, acting on a sulfur group of donors;oxidoreductase activity, acting on a sulfur group of donors, NAD or NADP as acceptor;oxidoreductase activity, acting on NADH or NADPH;thioredoxin-disulfide reductase activity	anatomical structure formation involved in morphogenesis;anatomical structure morphogenesis;biological regulation;cell proliferation;cellular homeostasis;cellular process;developmental process;homeostatic process	cell part;cytoplasm;cytosol;extracellular organelle;intracellular membrane-bounded organelle;intracellular non-membrane-bounded organelle;intracellular organelle;mitochondrion;nucleolus;nucleoplasm;nucleus;organelle;vesicle	Pyrimidine metabolism;Selenocompound metabolism		12	12	12	34.4	67.083	0	229.69	0.170228	0.880332	-0.484638	-0.29377		373350000	341770000	9618800	21955000	40936000	100180000	126900000	105330000	40565000	94876000	104930000	101400000	370520	5303800	7623500	2311200	NaN	NaN	14339000	1624800	40565000	63846100	74060100	71193800	370520	4740540	6892140	2242340	NaN	NaN
Q9CZD3	Glycine--tRNA ligase	Gars	adenyl nucleotide binding;adenyl ribonucleotide binding;aminoacyl-tRNA ligase activity;ATP binding;binding;catalytic activity;glycine-tRNA ligase activity;ligase activity;ligase activity, forming aminoacyl-tRNA and related compounds;ligase activity, forming carbon-oxygen bonds;nucleotide binding;protein binding;protein dimerization activity;purine nucleotide binding;purine ribonucleoside triphosp…	amine metabolic process;biosynthetic process;cellular amino acid metabolic process;cellular ketone metabolic process;cellular metabolic process;cellular nitrogen compound metabolic process;cellular process;heterocycle metabolic process;macromolecule metabolic process;metabolic process;nitrogen compound metabolic process;nucleobase-containing compound metabolic process;nucleobase-containing small …	cell part;cell projection;cytoplasm;cytoplasmic membrane-bounded vesicle;extracellular organelle;intracellular membrane-bounded organelle;intracellular organelle;mitochondrion;neuron projection;nucleoplasm;organelle;vesicle	Aminoacyl-tRNA biosynthesis	WHEP-TRS	15	15	15	28.9	81.877	0	61.169	0.285392	0.883176	-0.297119	-0.295018		411560000	359530000	19254000	32769000	47400000	125200000	149980000	88977000	44833000	102810000	132260000	79628000	1174900	14730000	7299700	6229400	1391700	7659200	10418000	3120000	44833000	69185300	93349800	55907500	1174900	13165700	6599400	6043790	1496580	7012120
Q91YW3	DnaJ homolog subfamily C member 3	Dnajc3	binding;chaperone binding;enzyme inhibitor activity;enzyme regulator activity;kinase inhibitor activity;kinase regulator activity;misfolded protein binding;protein binding;protein kinase inhibitor activity;protein kinase regulator activity	biological regulation;cellular process;macromolecule metabolic process;metabolic process;primary metabolic process;protein metabolic process;proteolysis;proteolysis involved in cellular protein catabolic process;regulation of protein modification process;response to chemical stimulus;response to stimulus;response to stress;signal transduction	cell part;cytoplasm;cytosol;endoplasmic reticulum;extracellular organelle;intracellular membrane-bounded organelle;intracellular organelle;membrane;organelle;vesicle	Protein processing in endoplasmic reticulum	DnaJ;TPR	13	13	13	44.8	57.463	0	239.75	0.190711	0.887527	-0.419001	-0.29507		792140000	644590000	40757000	106800000	205300000	240890000	228110000	117830000	184130000	209720000	184920000	65813000	6973300	22287000	15579000	42700000	14200000	8888000	27610000	9316490	184130000	141130000	130518000	46207900	6973300	19920100	14084400	41427700	15270200	8137100
P11499;E9Q3D6;E9PX27;E9Q0C3;D3Z1R1	Heat shock protein HSP 90-beta	Hsp90ab1	adenyl deoxyribonucleotide binding;adenyl nucleotide binding;adenyl ribonucleotide binding;antigen binding;ATP binding;binding;CTP binding;dATP binding;deoxyribonucleotide binding;double-stranded RNA binding;enzyme binding;enzyme regulator activity;GTP binding;guanyl nucleotide binding;guanyl ribonucleotide binding;kinase binding;MHC class II protein complex binding;MHC protein complex binding;ni…	anatomical structure development;biological regulation;cellular component organization;cellular metabolic process;cellular process;developmental process;macromolecule metabolic process;metabolic process;primary metabolic process;protein folding;protein metabolic process;regulation of protein modification process;regulation of transport;response to abiotic stimulus;response to chemical stimulus;re…	cell part;cell surface;cytoplasm;cytoplasmic membrane-bounded vesicle;cytosol;extracellular organelle;intracellular;intracellular membrane-bounded organelle;intracellular organelle;macromolecular complex;membrane;mitochondrion;organelle;protein complex;vesicle	Antigen processing and presentation;NOD-like receptor signaling pathway;Pathways in cancer;Plant-pathogen interaction;Progesterone-mediated oocyte maturation;Prostate cancer;Protein processing in endoplasmic reticulum	HATPase_c	57	57	38	77.6	83.28	0	323.31	1.58145	0.874079	-0.192616	-0.297727		31126000000	26016000000	2523400000	2586400000	4909300000	7153400000	9490300000	9572800000	4155100000	5829400000	8111300000	7920200000	428740000	720900000	692860000	853910000	325450000	603170000	686110000	798650000	4155100000	3922850000	5725000000	5560840000	428740000	644341000	626390000	828467000	349977000	552212000
P68369;P05214	Tubulin alpha-1A chain;Tubulin alpha-3 chain	Tuba1a;Tuba3a	binding;catalytic activity;GTP binding;GTPase activity;guanyl nucleotide binding;guanyl ribonucleotide binding;hydrolase activity;hydrolase activity, acting on acid anhydrides;hydrolase activity, acting on acid anhydrides, in phosphorus-containing anhydrides;nucleoside-triphosphatase activity;nucleotide binding;purine nucleotide binding;purine ribonucleoside triphosphate binding;purine ribonucleo…	cellular component assembly;cellular component organization;cellular macromolecular complex assembly;cellular process;macromolecular complex assembly;protein complex assembly;protein polymerization	cell part;cytoplasm;endosome;extracellular organelle;intracellular membrane-bounded organelle;intracellular organelle;macromolecular complex;nucleus;organelle;protein complex;vesicle	Gap junction;Pathogenic Escherichia coli infection;Phagosome	Tubulin;Tubulin_C	26	26	1	81.8	50.135	0	323.31	0.340686	0.88282	-0.275307	-0.29835		13734000000	12909000000	332220000	492600000	1990500000	3763500000	4444600000	3535400000	1891200000	3519100000	4143500000	3355300000	50856000	166650000	125970000	102470000	48415000	77768000	175070000	77624000	1891200000	2368150000	2924500000	2355790000	50856000	148952000	113885000	99416800	52063700	71197800
P38647	Stress-70 protein, mitochondrial	Hspa9	adenyl nucleotide binding;adenyl ribonucleotide binding;ATP binding;binding;enzyme binding;nucleotide binding;protein binding;purine nucleotide binding;purine ribonucleoside triphosphate binding;purine ribonucleotide binding;ribonucleotide binding;ubiquitin protein ligase binding	cellular metabolic process;cellular process;establishment of localization;macromolecule metabolic process;metabolic process;nuclear transport;nucleocytoplasmic transport;primary metabolic process;protein folding;protein metabolic process;protein targeting;protein transport;transport	cell part;cytoplasm;extracellular organelle;intracellular membrane-bounded organelle;intracellular non-membrane-bounded organelle;intracellular organelle;mitochondrion;nucleolus;organelle;vesicle	ko05152;RNA degradation		33	33	33	61	73.46	0	323.31	0.870937	0.876586	-0.214076	-0.303584		3214400000	2877400000	163350000	173590000	840760000	850420000	699990000	823190000	754470000	769750000	629020000	724190000	49115000	44783000	33638000	54296000	37174000	35887000	37332000	44707000	754470000	517998000	443966000	508460000	49115000	40027100	30410900	52678200	39975500	32855100
Q62261;A0A0A0MQG2;Q68FG2;A0A494BBH5;A0A5F8MPM8;E9Q397;Q3UGX2;P15508	Spectrin beta chain, non-erythrocytic 1	Sptbn1	actin binding;actin filament binding;ankyrin binding;binding;cytoskeletal protein binding;lipid binding;phospholipid binding;protein binding;protein dimerization activity;protein heterodimerization activity;structural constituent of cytoskeleton;structural molecule activity	anatomical structure development;anatomical structure morphogenesis;behavior;biological regulation;biosynthetic process;cellular component assembly;cellular component organization;cellular membrane organization;cellular metabolic process;cellular nitrogen compound metabolic process;cellular process;cofactor metabolic process;cytokinesis;developmental process;establishment of localization;Golgi ve…	cell body;cell part;cell surface;cytoplasm;cytoskeleton;extracellular organelle;extracellular space;intracellular membrane-bounded organelle;intracellular non-membrane-bounded organelle;intracellular organelle;macromolecular complex;membrane;neuronal cell body;nucleolus;nucleus;organelle;photoreceptor inner segment;plasma membrane;protein complex;vesicle		CH;PH;SPEC	98	98	98	53	274.22	0	323.31	0.989558	0.862021	-0.220372	-0.317217		5767200000	5301800000	228500000	236920000	1238200000	1605100000	1527800000	1396100000	1122200000	1499600000	1412100000	1267800000	66874000	57880000	55650000	69862000	49132000	47565000	60042000	58413000	1122200000	1009150000	996668000	890133000	66874000	51733200	50311200	67780400	52834700	43546500
A2API8;F7AA26;O54931;A0A5F8MPZ6;A2APJ1	A-kinase anchor protein 2	Akap2;Pakap		biological regulation	cell part;membrane			10	10	10	16.4	101.6	0	316.11	0.203189	0.841579	-0.507629	-0.329841		395800000	346150000	23957000	25692000	114240000	122090000	97880000	61594000	92706000	105000000	95061000	53384000	10269000	5658200	1424800	7375200	11265000	11428000	1394200	835490	92706000	70659000	67094600	37481400	10269000	5057300	1288110	7155450	12114000	10462500
P20029	78 kDa glucose-regulated protein	Hspa5	adenyl nucleotide binding;adenyl ribonucleotide binding;ATP binding;ATPase activity;binding;catalytic activity;enzyme binding;glycoprotein binding;hydrolase activity;hydrolase activity, acting on acid anhydrides;hydrolase activity, acting on acid anhydrides, in phosphorus-containing anhydrides;misfolded protein binding;nucleoside-triphosphatase activity;nucleotide binding;protein binding;protein …	anatomical structure development;biological regulation;cell communication;cellular process;developmental process;macromolecule metabolic process;metabolic process;primary metabolic process;protein metabolic process;proteolysis;proteolysis involved in cellular protein catabolic process;regulation of protein modification process;response to biotic stimulus;response to chemical stimulus;response to …	cell part;cell surface;cytoplasmic membrane-bounded vesicle;endoplasmic reticulum;extracellular organelle;extracellular region;intracellular membrane-bounded organelle;intracellular organelle;macromolecular complex;membrane;midbody;mitochondrion;nucleus;organelle;plasma membrane;protein complex;vesicle	Prion diseases;Protein export;Protein processing in endoplasmic reticulum		42	40	40	55.7	72.421	0	323.31	0.974544	0.837481	-0.234423	-0.333744		42060000000	23837000000	9101900000	9121700000	10956000000	10494000000	9508300000	11102000000	6261900000	5782590000	5353100000	6439290000	2731200000	2451100000	2065500000	2617700000	1963200000	2260300000	2089700000	2044800000	6261900000	3891350000	3778250000	4521080000	2731200000	2190800000	1867350000	2539700000	2111150000	2069340000
A0A286YDA2;A0A286YDT3;E9Q5C9;A0A286YDV7;A0A286YDZ1;A0A286YCD1		Nolc1		cellular component organization;cellular process;nucleus organization;organelle organization	cell part;intracellular non-membrane-bounded organelle;intracellular organelle;macromolecular complex;nucleolus;nucleoplasm;organelle;ribonucleoprotein complex;small nuclear ribonucleoprotein complex		LisH	5	5	5	11.1	73.427	0	9.5656	1.48772	0.824022	-0.225622	-0.341981		56697000	45528000	5576300	5592400	14906000	14238000	14653000	12899000	11970000	11393000	11712000	10453000	1683100	1578200	1469600	1289500	1253100	1267000	1471600	1156500	11970000	7666840	8266390	7339140	1683100	1410600	1328610	1251080	1347540	1159960
Q8JZQ9;A0A0G2JG48	Eukaryotic translation initiation factor 3 subunit B	Eif3b	binding;nucleic acid binding;nucleotide binding;RNA binding;translation factor activity, nucleic acid binding;translation initiation factor activity	biological regulation;cellular component assembly;cellular component organization;cellular macromolecular complex assembly;cellular process;macromolecular complex assembly;regulation of translation;ribonucleoprotein complex assembly;translational initiation	cell part;cytoplasm;extracellular organelle;macromolecular complex;nucleoplasm;organelle;protein complex;ribonucleoprotein complex;vesicle	RNA transport	RRM	25	25	25	50.9	91.369	0	308.47	0.496842	0.816692	-0.29377	-0.347166		713330000	698640000	6374300	8316700	148380000	211250000	188750000	164940000	148380000	204850000	182840000	162570000	NaN	4106400	2789200	1088700	NaN	2301000	3121700	1284100	148380000	137852000	129049000	114142000	NaN	3670300	2521620	1056260	NaN	2106600
P24369	Peptidyl-prolyl cis-trans isomerase B	Ppib	binding;catalytic activity;cis-trans isomerase activity;enzyme binding;isomerase activity;peptide binding;peptidyl-prolyl cis-trans isomerase activity;protein binding;protein complex binding;RNA polymerase binding	anatomical structure development;biological regulation;cellular metabolic process;cellular process;developmental process;macromolecule metabolic process;macromolecule modification;metabolic process;peptidyl-amino acid modification;primary metabolic process;protein folding;protein metabolic process;protein modification process;regulation of protein stability	cell part;cytoplasmic membrane-bounded vesicle;endoplasmic reticulum;extracellular organelle;intracellular membrane-bounded organelle;intracellular organelle;macromolecular complex;membrane;nucleus;organelle;protein complex;vesicle			14	14	14	57.4	23.713	0	186.63	0.675405	0.800956	-0.280045	-0.360563		3442100000	2847200000	303110000	291820000	968250000	846040000	724470000	903350000	790540000	699440000	594210000	762970000	92463100	72639000	77652000	81333000	85243000	73959000	52605000	59041000	790540000	470683000	419397000	535688000	92463100	64924800	70202400	78909600	91667100	67710600
A0A2R8VHP9;Q3TT81;A0A2R8VKF0;A0A2R8VHN3;A0A2R8VI15;A0A2R8VHI3		Pcbp2	binding;nucleic acid binding;RNA binding				KH	12	10	0	61.2	35.346	0	85.394	0.274046	0.79582	-0.453906	-0.364708		791580000	675390000	40041000	76155000	143550000	210620000	184380000	253030000	122060000	178440000	152020000	222860000	11231000	19996000	10603000	24143000	10265000	12183000	21752000	6024100	122060000	120080000	107297000	156472000	11231000	17872400	9585800	23423600	11038600	11153700
G3UX26		Vdac2	anion channel activity;anion transmembrane transporter activity;channel activity;gated channel activity;ion channel activity;ion transmembrane transporter activity;passive transmembrane transporter activity;substrate-specific channel activity;substrate-specific transmembrane transporter activity;substrate-specific transporter activity;transmembrane transporter activity;transporter activity;voltag…		cell part;extracellular organelle;intracellular membrane-bounded organelle;intracellular non-membrane-bounded organelle;intracellular organelle;membrane;mitochondrion;nucleus;organelle;vesicle			11	11	1	60.1	30.446	0	323.31	0.58523	0.798318	-0.300035	-0.367456		1146600000	1002500000	64925000	79198000	276340000	208590000	179100000	482590000	257810000	191970000	148040000	404670000	10238000	10695000	14044000	43199000	8293400	5922700	17011000	34720000	257810000	129185000	104487000	284122000	10238000	9559200	12696700	41911900	8918410	5422330
P05213;A0A2R8VHF3	Tubulin alpha-1B chain	Tuba1b	binding;catalytic activity;double-stranded RNA binding;enzyme binding;GTP binding;GTPase activity;guanyl nucleotide binding;guanyl ribonucleotide binding;hydrolase activity;hydrolase activity, acting on acid anhydrides;hydrolase activity, acting on acid anhydrides, in phosphorus-containing anhydrides;nucleic acid binding;nucleoside-triphosphatase activity;nucleotide binding;protein binding;purine…	cellular component assembly;cellular component organization;cellular macromolecular complex assembly;cellular metabolic process;cellular process;cytoskeleton organization;macromolecular complex assembly;macromolecule metabolic process;metabolic process;organelle organization;primary metabolic process;protein complex assembly;protein folding;protein metabolic process;protein polymerization;respons…	cell part;cytosol;extracellular organelle;macromolecular complex;organelle;protein complex;vesicle	Gap junction;Pathogenic Escherichia coli infection;Phagosome	Tubulin;Tubulin_C	25	2	0	81.6	50.151	0	222.9	0.272248	0.798971	-0.46998	-0.36969		1220800000	1177300000	19700000	23803000	168780000	312600000	377050000	362330000	168780000	308140000	350990000	349350000	NaN	4461700	12588000	5873900	NaN	NaN	13468000	7111700	168780000	207361000	247731000	245282000	NaN	3987870	11380400	5698880	NaN	NaN
Q9Z204	Heterogeneous nuclear ribonucleoproteins C1/C2	Hnrnpc	binding;chromatin binding;chromatin DNA binding;core promoter proximal region DNA binding;core promoter proximal region sequence-specific DNA binding;DNA binding;enhancer binding;enhancer sequence-specific DNA binding;identical protein binding;mRNA 3'-UTR binding;mRNA binding;nucleic acid binding;nucleosomal DNA binding;nucleosome binding;nucleotide binding;poly(U) RNA binding;poly-pyrimidine tra…	biological regulation;cell differentiation;cellular component organization;cellular metabolic process;cellular nitrogen compound metabolic process;cellular process;chromatin modification;chromatin organization;chromosome organization;developmental process;macromolecule metabolic process;metabolic process;mRNA metabolic process;mRNA processing;nitrogen compound metabolic process;nucleobase-contain…	cell part;cytosol;extracellular organelle;intracellular membrane-bounded organelle;intracellular organelle;macromolecular complex;membrane;nucleoplasm;nucleus;organelle;protein complex;ribonucleoprotein complex;spliceosomal complex;vesicle	Spliceosome	RRM	10	10	6	39.6	34.384	0	69.268	0.626349	0.803563	-0.296384	-0.370114		1084700000	1002400000	42540000	39739000	242090000	311670000	330250000	200720000	232040000	277300000	309540000	183580000	5137100	18625000	13233000	8722890	4915000	15753000	7476400	8416900	232040000	186607000	218475000	128893000	5137100	16647000	11963500	8462980	5285410	14422100
Q8VEM8;G5E902	Phosphate carrier protein, mitochondrial	Slc25a3	active transmembrane transporter activity;binding;protein binding;protein complex binding;secondary active transmembrane transporter activity;symporter activity;transmembrane transporter activity;transporter activity	establishment of localization;transport	cell part;extracellular organelle;intracellular membrane-bounded organelle;intracellular organelle;membrane;mitochondrion;organelle;vesicle			6	6	6	26.1	39.632	0	233.21	0.639608	0.802821	-0.297395	-0.372884		584620000	534610000	25586000	24423000	152700000	122870000	166720000	142340000	139080000	116520000	148120000	130900000	8610800	3847300	8697300	5659200	5013800	2500600	9903200	5777400	139080000	78411300	104544000	91906000	8610800	3438720	7862920	5490580	5391650	2289340
P56480	ATP synthase subunit beta, mitochondrial	Atp5b	active transmembrane transporter activity;adenyl nucleotide binding;adenyl ribonucleotide binding;ATP binding;ATPase activity;ATPase activity, coupled;ATPase activity, coupled to movement of substances;ATPase activity, coupled to transmembrane movement of ions;ATPase activity, coupled to transmembrane movement of substances;binding;catalytic activity;cation transmembrane transporter activity;cati…	anatomical structure formation involved in morphogenesis;biological regulation;biosynthetic process;cell differentiation;cellular homeostasis;cellular ion homeostasis;cellular metabolic process;cellular nitrogen compound metabolic process;cellular process;developmental process;establishment of localization;heterocycle metabolic process;homeostatic process;hydrogen transport;ion transport;lipid me…	cell part;cell surface;extracellular organelle;intracellular membrane-bounded organelle;intracellular non-membrane-bounded organelle;intracellular organelle;macromolecular complex;membrane;mitochondrion;nucleus;organelle;plasma membrane;protein complex;proton-transporting two-sector ATPase complex;vesicle	Alzheimer's disease;Huntington's disease;Oxidative phosphorylation;Parkinson's disease	AAA	27	27	27	75.2	56.3	0	323.31	0.379419	0.796558	-0.376502	-0.375985		12331000000	12225000000	63348000	41966000	1946000000	4354800000	2906500000	3123600000	1925300000	4331700000	2887600000	3080800000	13771000	10050000	13019000	19238000	6865700	13058000	5812800	23499000	1925300000	2914990000	2038080000	2163060000	13771000	8982700	11770000	18664800	7383120	11954800
Q9JKR6;F6TRP3;A0A1L1SQ34;E0CYZ2	Hypoxia up-regulated protein 1	Hyou1	adenyl nucleotide binding;adenyl ribonucleotide binding;ATP binding;binding;nucleotide binding;purine nucleotide binding;purine ribonucleoside triphosphate binding;purine ribonucleotide binding;ribonucleotide binding	biological regulation;cellular process;response to chemical stimulus;response to stimulus;response to stress	cell part;extracellular organelle;extracellular region;macromolecular complex;membrane;organelle;protein complex;vesicle	Protein processing in endoplasmic reticulum		32	32	32	44.7	111.18	0	323.31	1.12119	0.791506	-0.266944	-0.381373		2080300000	1579400000	252840000	248050000	451800000	478140000	609840000	540510000	349570000	363120000	434490000	432220000	57167000	59079000	93768000	62339000	45056000	55944000	81578000	45958000	349570000	244359000	306665000	303465000	57167000	52804900	84772300	60481600	48451500	51217600
P60843;D6RJ60;D6RJ11	Eukaryotic initiation factor 4A-I	Eif4a1	adenyl nucleotide binding;adenyl ribonucleotide binding;ATP binding;ATPase activity;ATPase activity, coupled;ATP-dependent helicase activity;ATP-dependent RNA helicase activity;binding;catalytic activity;double-stranded RNA binding;helicase activity;hydrolase activity;hydrolase activity, acting on acid anhydrides;hydrolase activity, acting on acid anhydrides, in phosphorus-containing anhydrides;n…	anatomical structure morphogenesis;biological regulation;cellular metabolic process;cellular nitrogen compound metabolic process;cellular process;developmental process;macromolecule metabolic process;metabolic process;nitrogen compound metabolic process;nucleobase-containing compound metabolic process;primary metabolic process;RNA metabolic process;translational initiation	cell part;cytoplasm;extracellular organelle;intracellular non-membrane-bounded organelle;intracellular organelle;membrane;nucleolus;organelle;vesicle	RNA transport	DEXDc;HELICc	23	23	15	73.6	46.153	0	323.31	0.791839	0.79432	-0.290373	-0.383586		4135900000	3886100000	120390000	129380000	695070000	1587700000	963210000	889890000	648480000	1527100000	884930000	825560000	24378000	31867000	42208000	39231000	22207000	28702000	36071000	25098000	648480000	1027650000	624588000	579633000	24378000	28482700	38158800	38062100	23880600	26277100
Q64449;A2AAA9	C-type mannose receptor 2	Mrc2	binding;carbohydrate binding;collagen binding;protein binding	cell differentiation;cellular component organization;cellular membrane organization;cellular process;developmental process;endocytosis;establishment of localization;macromolecule metabolic process;membrane invagination;membrane organization;metabolic process;multicellular organismal process;transport;vesicle-mediated transport	cell part;cell surface;membrane;plasma membrane	ko05152;Phagosome	CLECT;FN2;RICIN	16	16	16	18.1	167.07	0	89.915	0.276365	0.795952	-0.515535	-0.388591		401550000	285690000	67581000	48281000	30129000	62647000	76961000	231810000	25388000	50087000	52206000	158000000	2452900	4855300	21187000	37571000	2287600	7704300	3566700	36237000	25388000	33705700	36847300	110933000	2452900	4339670	19154400	36451500	2460000	7053410
P60335	Poly(rC)-binding protein 1	Pcbp1	binding;DNA binding;nucleic acid binding;RNA binding;single-stranded DNA binding;structure-specific DNA binding;translation activator activity;translation regulator activity;translation regulator activity, nucleic acid binding	biological regulation;cellular metabolic process;cellular nitrogen compound metabolic process;cellular process;macromolecule metabolic process;metabolic process;mRNA metabolic process;mRNA processing;nitrogen compound metabolic process;nucleobase-containing compound metabolic process;primary metabolic process;regulation of translation;RNA metabolic process;RNA processing	cell part;cytoplasm;extracellular organelle;intracellular membrane-bounded organelle;intracellular organelle;macromolecular complex;membrane;nucleoplasm;organelle;ribonucleoprotein complex;vesicle	Spliceosome	KH	14	14	12	77.8	37.497	0	323.31	0.219518	0.794085	-0.719894	-0.390515		1442400000	1397300000	10212000	34808000	315580000	299240000	441620000	385920000	309870000	288320000	419170000	379990000	1857800	10924000	6520100	4096500	3860500	NaN	15927000	1834100	309870000	194023000	295852000	266794000	1857800	9763880	5894590	3974440	4151440	NaN
Q8CFQ9;P56959;G3UXT7;G3UZD2;Q91VQ2	RNA-binding protein FUS	Fus	binding;cation binding;DNA binding;ion binding;metal ion binding;nucleic acid binding;nucleotide binding;transition metal ion binding;zinc ion binding		cell part;cytoplasm;intracellular membrane-bounded organelle;intracellular organelle;nucleoplasm;nucleus;organelle		RRM;ZnF_RBZ	11	11	9	26.9	52.601	0	254.86	0.658551	0.801472	-0.316206	-0.393122		542020000	488160000	27188000	26673000	167510000	108620000	114200000	151700000	144860000	97203000	102800000	143300000	13550000	7336900	5366100	4211100	9092700	4084800	6032700	4186600	144860000	65412100	72556800	100612000	13550000	6557730	4851300	4085630	9777950	3739700
Q60972	Histone-binding protein RBBP4	Rbbp4	ATPase activity;ATPase activity, coupled;binding;catalytic activity;core promoter proximal region DNA binding;core promoter proximal region sequence-specific DNA binding;DNA binding;DNA-dependent ATPase activity;enhancer binding;enhancer sequence-specific DNA binding;enzyme binding;histone deacetylase binding;hydrolase activity;hydrolase activity, acting on acid anhydrides;hydrolase activity, act…	biological regulation;biosynthetic process;cell cycle;cellular component assembly;cellular component organization;cellular macromolecular complex assembly;cellular metabolic process;cellular nitrogen compound metabolic process;cellular process;chromatin modification;chromatin organization;chromosome organization;DNA metabolic process;DNA replication;gene silencing;macromolecular complex assembly;…	cell part;chromatin remodeling complex;histone methyltransferase complex;intracellular membrane-bounded organelle;intracellular organelle;macromolecular complex;nucleoplasm;nucleus;organelle;PcG protein complex;protein complex;transcriptional repressor complex		WD40	9	9	6	39.5	47.655	0	145.06	0.770256	0.776327	-0.32391	-0.415282		391450000	322110000	32146000	37187000	105320000	85740000	124780000	75606000	88136000	63929000	107620000	62425000	10040000	13004000	7822200	7704300	7139000	8807300	9339600	5476700	88136000	43020600	75958800	43829100	10040000	11623000	7071770	7474740	7677010	8063220
P10605	Cathepsin B;Cathepsin B light chain;Cathepsin B heavy chain	Ctsb	binding;catalytic activity;collagen binding;cysteine-type endopeptidase activity;cysteine-type peptidase activity;endopeptidase activity;glycoprotein binding;hydrolase activity;peptidase activity;peptidase activity, acting on L-amino acid peptides;protein binding;proteoglycan binding	anatomical structure development;biological regulation;cell differentiation;cellular process;developmental process;macromolecule metabolic process;metabolic process;multicellular organismal process;primary metabolic process;protein metabolic process;proteolysis;proteolysis involved in cellular protein catabolic process;response to chemical stimulus;response to endogenous stimulus;response to stim…	cell part;cytoplasmic membrane-bounded vesicle;extracellular organelle;extracellular space;intracellular membrane-bounded organelle;intracellular non-membrane-bounded organelle;intracellular organelle;lysosome;mitochondrion;nucleolus;organelle;vacuole;vesicle	Antigen processing and presentation;Lysosome	Pept_C1	10	10	10	37.8	37.279	0	193.56	0.292232	0.786217	-0.565395	-0.416118		666210000	503750000	65455000	97000000	186530000	169140000	220300000	90236000	141450000	133270000	169960000	59073000	18103000	18442000	25734000	26972000	26981000	17427000	24604000	4191500	141450000	89683100	119959000	41475700	18103000	16483500	23265200	26168300	29014400	15954700
Q8VDN2;D3YYN7;Q6PIE5;Q9WV27;Q91WH7;E9QNX7;Q64436	Sodium/potassium-transporting ATPase subunit alpha-1	Atp1a1	active transmembrane transporter activity;adenyl nucleotide binding;adenyl ribonucleotide binding;ADP binding;alkali metal ion binding;ATP binding;ATPase activity;ATPase activity, coupled;ATPase activity, coupled to movement of substances;ATPase activity, coupled to transmembrane movement of ions;ATPase activity, coupled to transmembrane movement of ions, phosphorylative mechanism;ATPase activity…	behavior;biological regulation;cell motility;cellular component movement;cellular homeostasis;cellular ion homeostasis;cellular metabolic process;cellular process;establishment of localization;homeostatic process;hydrogen transport;ion transport;locomotion;metabolic process;multicellular organismal process;neurological system process;neurotransmitter transport;phosphorus metabolic process;regulat…	cell part;cell projection;cytoplasm;cytoplasmic membrane-bounded vesicle;endoplasmic reticulum;endosome;extracellular organelle;extracellular space;Golgi apparatus;intracellular membrane-bounded organelle;intracellular organelle;macromolecular complex;membrane;neuron projection;organelle;plasma membrane;protein complex;synapse;vesicle	Aldosterone-regulated sodium reabsorption;Bile secretion;Carbohydrate digestion and absorption;Cardiac muscle contraction;Collecting duct acid secretion;Endocrine and other factor-regulated calcium reabsorption;Gastric acid secretion;Mineral absorption;Oxidative phosphorylation;Pancreatic secretion;Protein digestion and absorption;Proximal tubule bicarbonate reclamation;Salivary secretion	Cation_ATPase_N	32	32	20	36.9	112.98	0	323.31	1.32963	0.794323	-0.287679	-0.418137		1942900000	1870900000	35821000	36234000	439640000	502970000	600580000	399750000	415480000	494500000	579810000	381110000	12680000	4901100	11242000	10312000	11485000	3568200	9536800	8331000	415480000	332770000	409233000	267581000	12680000	4380610	10163500	10004700	12350500	3266740
A0A087WRM2;Q91VK4	Integral membrane protein 2C;CT-BRI3	Itm2c	adenyl nucleotide binding;adenyl ribonucleotide binding;ATP binding;beta-amyloid binding;binding;nucleotide binding;protein binding;purine nucleotide binding;purine ribonucleoside triphosphate binding;purine ribonucleotide binding;ribonucleotide binding	biological regulation;cell differentiation;cellular process;developmental process	cell part;extracellular organelle;Golgi apparatus;intracellular membrane-bounded organelle;intracellular organelle;lysosome;membrane;organelle;plasma membrane;vacuole;vesicle		BRICHOS	2	2	2	19	26.179	0	11.949	0.30339	0.777673	-0.569226	-0.425083		14001000	0	6817800	7183500	2899400	7438300	1648100	2015500	NaN	NaN	NaN	NaN	1026700	3295300	1648100	2015500	1872800	4143000	NaN	NaN	NaN	NaN	NaN	NaN	1026700	2945340	1489990	1955450	2013940	3792980
P17879	Heat shock 70 kDa protein 1B	Hspa1b	adenyl nucleotide binding;adenyl ribonucleotide binding;ATP binding;binding;nucleotide binding;purine nucleotide binding;purine ribonucleoside triphosphate binding;purine ribonucleotide binding;ribonucleotide binding		cell part;cytoplasm	Antigen processing and presentation;Endocytosis;MAPK signaling pathway;Measles;Protein processing in endoplasmic reticulum;Spliceosome;Toxoplasmosis		37	33	1	72.4	70.175	0	323.31	0.498424	0.782789	-0.395593	-0.425106		12248000000	1125900000	6006200000	5116100000	2173400000	2812900000	4399600000	2862300000	225390000	294110000	371910000	234490000	1423100000	1420300000	2045000000	1188200000	524890000	1098500000	1982700000	1439500000	225390000	197919000	262496000	164637000	1423100000	1269470000	1848810000	1152800000	564447000	1005690000
Q9CPT4	Myeloid-derived growth factor	Mydgf		anatomical structure formation involved in morphogenesis;biological regulation;cell death;cellular process;death;developmental process;regulation of protein modification process;response to chemical stimulus;response to stimulus	cell part;extracellular organelle;extracellular region;extracellular space;intracellular membrane-bounded organelle;intracellular organelle;organelle;vesicle			4	4	4	28.3	17.982	0	29.56	0.471114	0.783444	-0.410094	-0.426942		160450000	126210000	14401000	19837000	72493000	26618000	26200000	35138000	58715000	21764000	18857000	26875000	6784800	3224300	3258500	5535100	6993200	1629800	4084800	2727800	58715000	14645900	13309400	18869200	6784800	2881880	2945890	5370180	7520230	1492110
Q3TVK3;Q9Z2W0;Q8BPW9;A0A087WS31;A0A087WSE6;A0A087WRC1;A0A087WNX3;A0A087WSD3;A0A087WSU0	Aspartyl aminopeptidase	Dnpep	aminopeptidase activity;binding;catalytic activity;cation binding;exopeptidase activity;hydrolase activity;ion binding;metal ion binding;metallopeptidase activity;peptidase activity;peptidase activity, acting on L-amino acid peptides;transition metal ion binding;zinc ion binding		cell part;cytoplasm;intracellular membrane-bounded organelle;intracellular organelle;nucleoplasm;nucleus;organelle			15	15	15	55.2	52.466	0	211.55	0.28757	0.791383	-0.615609	-0.428131		575950000	558980000	7389900	9584500	97256000	121550000	185380000	171770000	97256000	116840000	178990000	165900000	NaN	1293300	3969600	5871600	NaN	3420300	2419500	NaN	97256000	78626600	126332000	116480000	NaN	1155950	3588770	5696650	NaN	3131340
E9QN08;Q80T06;P57776;Q91VK2;A0A0R4J1E2;D3YUQ9;D3YY68;D3YZT9	Elongation factor 1-delta	Eef1d	activating transcription factor binding;binding;DNA binding;heat shock protein binding;molecular transducer activity;nucleic acid binding;protein binding;RNA binding;signal transducer activity;transcription factor binding;translation elongation factor activity;translation factor activity, nucleic acid binding	biological regulation;biosynthetic process;cellular metabolic process;cellular nitrogen compound metabolic process;cellular process;macromolecule metabolic process;metabolic process;nitrogen compound metabolic process;nucleobase-containing compound metabolic process;primary metabolic process;response to abiotic stimulus;response to stimulus;RNA metabolic process;signal transduction	cell part;cytoplasm;intracellular membrane-bounded organelle;intracellular non-membrane-bounded organelle;intracellular organelle;macromolecular complex;nucleolus;nucleus;organelle;protein complex		EF1_GNE	9	9	1	53.1	27.217	0	323.31	0.570419	0.770361	-0.390613	-0.439567		3059100000	2552900000	226710000	279490000	619980000	896860000	1083200000	459040000	504020000	770520000	903060000	375310000	57623000	73980000	89878000	56887000	58337000	52366000	90290000	26846000	504020000	518516000	637384000	263508000	57623000	66123400	81255500	55192000	62733400	47941900
P63017;Q504P4;D3Z5E2	Heat shock cognate 71 kDa protein	Hspa8	adenyl nucleotide binding;adenyl ribonucleotide binding;antigen binding;ATP binding;ATPase activity;ATPase activity, coupled;binding;C3HC4-type RING finger domain binding;catalytic activity;enzyme binding;G-protein-coupled receptor binding;heat shock protein binding;hydrolase activity;hydrolase activity, acting on acid anhydrides;hydrolase activity, acting on acid anhydrides, in phosphorus-contai…	biological regulation;biosynthetic process;cellular component disassembly;cellular component organization;cellular metabolic process;cellular nitrogen compound metabolic process;cellular process;macromolecule metabolic process;metabolic process;mRNA metabolic process;mRNA processing;nitrogen compound metabolic process;nucleobase-containing compound metabolic process;primary metabolic process;prot…	cell part;cytoplasmic membrane-bounded vesicle;cytosol;extracellular organelle;extracellular space;intracellular;intracellular membrane-bounded organelle;intracellular non-membrane-bounded organelle;intracellular organelle;macromolecular complex;membrane;nucleolus;nucleus;organelle;plasma membrane;protein complex;ribonucleoprotein complex;spliceosomal complex;ubiquitin ligase complex;vesicle	Antigen processing and presentation;Endocytosis;MAPK signaling pathway;Measles;Protein processing in endoplasmic reticulum;Spliceosome;Toxoplasmosis		44	44	32	76.3	70.87	0	323.31	1.58697	0.780142	-0.298976	-0.444552		36218000000	24928000000	5727500000	5562500000	8644800000	9206000000	9992200000	8375500000	5948890000	6336400000	6844900000	5798300000	1622800000	1582500000	1621700000	1381400000	1073000000	1287100000	1525700000	1195900000	5948890000	4264040000	4831170000	4071040000	1622800000	1414440000	1466120000	1340240000	1153860000	1178360000
P14602;D3YZ06	Heat shock protein beta-1	Hspb1	binding;enzyme binding;enzyme inhibitor activity;enzyme regulator activity;identical protein binding;kinase binding;kinase inhibitor activity;kinase regulator activity;protein binding;protein kinase binding;protein kinase C binding;protein kinase C inhibitor activity;protein kinase inhibitor activity;protein kinase regulator activity;protein serine/threonine kinase inhibitor activity;small conjug…	biological adhesion;biological regulation;cell adhesion;cellular process;homeostatic process;multi-organism process;regulation of protein modification process;response to biotic stimulus;response to chemical stimulus;response to stimulus;response to stress;signal transduction	cell part;cytoplasm;extracellular organelle;extracellular space;intracellular;intracellular membrane-bounded organelle;intracellular non-membrane-bounded organelle;intracellular organelle;macromolecular complex;membrane;nucleus;organelle;plasma membrane;proteasome complex;protein complex;vesicle	Amoebiasis;MAPK signaling pathway;VEGF signaling pathway		9	9	9	69.9	23.014	0	143.08	0.487057	0.781314	-0.432933	-0.446604		1040400000	408530000	380780000	251050000	146930000	127500000	616830000	149110000	64585000	54771000	221770000	67399000	59612000	39764000	239550000	33052000	22732000	32965000	155510000	48657000	64585000	36857800	156526000	47321400	59612000	35541100	216569000	32067200	24445100	30180000
E9Q5D9;F8WH23;Q61581	Insulin-like growth factor-binding protein 7	Igfbp7		anatomical structure development;biological adhesion;biological regulation;cell adhesion;cellular process;developmental process;response to abiotic stimulus;response to chemical stimulus;response to endogenous stimulus;response to external stimulus;response to extracellular stimulus;response to heat;response to stimulus;response to stress	extracellular matrix;extracellular organelle;extracellular region;extracellular space;organelle;vesicle		IB;IG;KAZAL	3	3	3	14.7	32.803	0.00051256	4.4096	0.269564	0.789855	-0.754179	-0.447146		34873000	0	12072000	22801000	20296000	8238400	4222600	2116300	NaN	NaN	NaN	NaN	10288000	6454100	NaN	2116300	10008000	1784300	4222600	NaN	NaN	NaN	NaN	NaN	10288000	5768680	NaN	2053240	10762200	1633550
A0A087WQM0;A0A6I8MWZ2;A0A087WQS0;A0A087WRU0;A0A087WQ94;A0A1D5RM59;E9Q0S6;Q9DBT6;A0A087WR29;A0A087WP40;A0A2R8VHQ0;Q8CGB6		Tns1	actin binding;binding;catalytic activity;cation binding;cytoskeletal protein binding;enzyme binding;hydrolase activity;hydrolase activity, acting on ester bonds;ion binding;kinase binding;metal ion binding;phosphatase activity;phosphoprotein phosphatase activity;phosphoric ester hydrolase activity;protein binding;protein kinase binding;receptor binding	anatomical structure development;biological regulation;cell junction organization;cell motility;cellular component assembly;cellular component movement;cellular component organization;cellular homeostasis;cellular process;developmental process;growth;homeostatic process;locomotion;macromolecule metabolic process;metabolic process;multicellular organismal process;response to stimulus;signal transd…	cell part;membrane;plasma membrane		C1;PTB;PTPc_motif;SH2	21	21	20	20.1	194.7	0	179.86	0.451308	0.790015	-0.455665	-0.448345		382080000	241080000	69333000	71666000	91198000	116530000	82848000	91508000	57766000	71476000	56463000	55375000	18871000	32943000	16186000	13964000	14561000	12107000	10199000	22168000	57766000	48099300	39851900	38879300	18871000	29444500	14633200	13547900	15658400	11084200
P68510	14-3-3 protein eta	Ywhah	actin binding;binding;channel regulator activity;cytoskeletal protein binding;enzyme binding;glucocorticoid receptor binding;hormone receptor binding;ion channel binding;nuclear hormone receptor binding;protein binding;protein dimerization activity;protein domain specific binding;protein heterodimerization activity;receptor binding;sodium channel regulator activity;steroid hormone receptor binding	anatomical structure development;biological regulation;catabolic process;cellular component organization;cellular metabolic process;cellular process;cytoskeleton organization;developmental process;establishment of localization;hormone metabolic process;lipid metabolic process;metabolic process;organelle organization;primary metabolic process;protein transport;regulation of cell cycle;regulation o…	cell part;cytoplasm;cytosol;extracellular organelle;membrane;organelle;plasma membrane;vesicle	Cell cycle;Neurotrophin signaling pathway;Oocyte meiosis	14_3_3	12	10	9	48.4	28.211	0	323.31	0.685569	0.787188	-0.396411	-0.468254		396020000	389660000	3788400	2577000	54544000	101240000	129830000	110400000	52664000	98957000	127630000	110400000	1135400	1042600	1411800	NaN	744550	1241300	789840	NaN	52664000	66592400	90081900	77512800	1135400	931877	1276360	NaN	800661	1136430
Q3U2G2;Q61316	Heat shock 70 kDa protein 4	Hspa4	adenyl nucleotide binding;adenyl ribonucleotide binding;ATP binding;binding;nucleotide binding;purine nucleotide binding;purine ribonucleoside triphosphate binding;purine ribonucleotide binding;ribonucleotide binding	cellular component assembly;cellular component organization;cellular macromolecular complex assembly;cellular membrane organization;cellular process;establishment of localization;macromolecular complex assembly;membrane organization;mitochondrion organization;organelle organization;protein complex assembly;protein targeting;protein transport;transport	cell part;cytosol;extracellular organelle;intracellular membrane-bounded organelle;intracellular organelle;mitochondrion;organelle;vesicle	Antigen processing and presentation		29	29	28	46.4	94.208	0	240.39	0.483907	0.793152	-0.471775	-0.469479		1101200000	976130000	49110000	75989000	211710000	289980000	365560000	233980000	197020000	262260000	313580000	203270000	9489400	18795000	19100000	19122000	5192800	8926900	32879000	11594000	197020000	176486000	221326000	142718000	9489400	16799000	17267600	18552200	5584140	8172720
P10126;D3YZ68;D3Z3I8;P62631	Elongation factor 1-alpha 1	Eef1a1	binding;catalytic activity;enzyme binding;GTP binding;GTPase activity;guanyl nucleotide binding;guanyl ribonucleotide binding;hydrolase activity;hydrolase activity, acting on acid anhydrides;hydrolase activity, acting on acid anhydrides, in phosphorus-containing anhydrides;kinase binding;nucleic acid binding;nucleoside-triphosphatase activity;nucleotide binding;protein binding;protein kinase bind…	biological regulation;biosynthetic process;cellular metabolic process;cellular process;macromolecule metabolic process;metabolic process;response to chemical stimulus;response to endogenous stimulus;response to stimulus;translational elongation	cell body;cell part;cytoplasm;cytoskeleton;cytosol;extracellular organelle;extracellular space;intracellular membrane-bounded organelle;intracellular non-membrane-bounded organelle;intracellular organelle;macromolecular complex;membrane;neuronal cell body;nucleolus;nucleus;organelle;plasma membrane;protein complex;vesicle	RNA transport		25	25	25	68.2	50.113	0	323.31	1.67764	0.787785	-0.318599	-0.474488		41541000000	38196000000	1647600000	1697700000	7779600000	13178000000	10598000000	9985200000	7008710000	12163000000	9862500000	9161310000	428130000	599980000	407730000	426580000	342820000	414460000	328280000	397320000	7008710000	8185000000	6961000000	6432240000	428130000	536263000	368614000	413870000	368656000	379445000
P14869;S4R1N1;D3YVM5	60S acidic ribosomal protein P0	Rplp0		cellular process;response to chemical stimulus;response to stimulus;ribosome biogenesis	cell part;cell projection;cytoplasm;extracellular organelle;intracellular membrane-bounded organelle;intracellular organelle;macromolecular complex;membrane;neuron projection;nucleus;organelle;ribonucleoprotein complex;vesicle	Ribosome		15	15	15	57.7	34.216	0	323.31	0.511962	0.780062	-0.480059	-0.484153		3158700000	3018300000	54771000	85638000	637040000	828020000	716330000	977280000	616580000	783610000	674540000	943540000	9122400	31326000	21050000	22227000	11343000	13085000	20742000	11514000	616580000	527325000	476094000	662468000	9122400	27999200	19030600	21564700	12197800	11979500
Z4YJT3;Q6ZQ58	La-related protein 1	Larp1	binding;eukaryotic initiation factor 4E binding;mRNA 3'-UTR binding;mRNA 5'-UTR binding;mRNA binding;nucleic acid binding;protein binding;RNA binding;RNA cap binding;translation activator activity;translation initiation factor binding;translation regulator activity;translation regulator activity, nucleic acid binding	biological regulation;cell proliferation;cellular process;regulation of translation;response to stimulus;signal transduction;translational initiation	cell part;cytoplasm;macromolecular complex;membrane;nucleoplasm;protein complex		DM15;LA	4	4	4	6.2	121.15	0	50.411	0.745291	0.77424	-0.412944	-0.493378		41718000	37604000	1999500	2114300	8125400	12203000	12507000	8882400	8125400	10289000	11994000	7195800	NaN	886260	318750	1033000	NaN	1027200	194980	653500	8125400	6923910	8465430	5052230	NaN	792140	288171	1002220	NaN	940418
P58252	Elongation factor 2	Eef2	binding;catalytic activity;enzyme binding;GTP binding;GTPase activity;guanyl nucleotide binding;guanyl ribonucleotide binding;hydrolase activity;hydrolase activity, acting on acid anhydrides;hydrolase activity, acting on acid anhydrides, in phosphorus-containing anhydrides;kinase binding;nucleic acid binding;nucleoside-triphosphatase activity;nucleotide binding;protein binding;protein kinase bind…	biological regulation;biosynthetic process;cell differentiation;cellular metabolic process;cellular process;developmental process;macromolecule metabolic process;metabolic process;regulation of translation;translational elongation	cell part;cytoplasm;extracellular organelle;macromolecular complex;membrane;organelle;plasma membrane;polysome;ribonucleoprotein complex;vesicle		EFG_C;EFG_IV	48	48	47	69.2	95.313	0	323.31	0.569732	0.780484	-0.466663	-0.493714		9069300000	8781500000	122600000	165190000	1620900000	2811200000	2629200000	2008000000	1574800000	2715800000	2518500000	1972500000	21364000	62018000	56536000	24348000	24669000	33478000	54156000	11220000	1574800000	1827580000	1777570000	1384910000	21364000	55431700	51112200	23622500	26528100	30649600
P80315;G5E839;G3UYW5;G3UXF3;G3UXG2	T-complex protein 1 subunit delta	Cct4	adenyl nucleotide binding;adenyl ribonucleotide binding;ATP binding;binding;nucleotide binding;purine nucleotide binding;purine ribonucleoside triphosphate binding;purine ribonucleotide binding;ribonucleotide binding	cell recognition;cellular metabolic process;cellular process;macromolecule metabolic process;metabolic process;primary metabolic process;protein folding;protein metabolic process	cell body;cell part;centrosome;cytoplasm;cytoplasmic membrane-bounded vesicle;extracellular organelle;intracellular membrane-bounded organelle;intracellular non-membrane-bounded organelle;intracellular organelle;macromolecular complex;microtubule organizing center;nucleoplasm;organelle;protein complex;vesicle			22	22	22	55.3	58.066	0	181.59	0.572585	0.773785	-0.481602	-0.504494		2110700000	2030100000	38741000	41844000	332160000	661450000	508330000	608750000	324830000	625370000	494860000	585040000	4874400	16378000	6833700	16371000	2459000	19697000	6635600	7335800	324830000	420838000	349275000	410762000	4874400	14638700	6178100	15883200	2644320	18032900
O55029	Coatomer subunit beta	Copb2	structural molecule activity	cellular process;establishment of localization;Golgi vesicle transport;protein transport;transport;vesicle-mediated transport	cell part;cytosol;Golgi apparatus;intracellular membrane-bounded organelle;intracellular organelle;macromolecular complex;organelle;protein complex		WD40	24	24	24	46	102.45	0	186.28	0.260117	0.784134	-1.24028	-0.507458		685650000	633700000	8570500	43386000	164700000	197410000	146020000	177530000	154030000	185610000	133180000	160870000	2647200	11792000	3008700	13742000	8024300	NaN	9827700	2914600	154030000	124905000	93999100	112948000	2647200	10539700	2720060	13332500	8629030	NaN
H7BX95;Q6PDM2;F7AI47;F6QXN3	Serine/arginine-rich splicing factor 1	Srsf1	binding;mRNA binding;nucleic acid binding;nucleotide binding;protein binding;protein domain specific binding;RNA binding;RS domain binding	biological regulation;cellular component assembly;cellular component organization;cellular macromolecular complex assembly;cellular metabolic process;cellular nitrogen compound metabolic process;cellular process;developmental process;embryo development;establishment of localization;macromolecular complex assembly;macromolecule metabolic process;metabolic process;mRNA metabolic process;multicellul…	cell part;cytoplasm;extracellular organelle;intracellular membrane-bounded organelle;intracellular organelle;macromolecular complex;nucleoplasm;nucleus;organelle;protein complex;ribonucleoprotein complex;spliceosomal complex;vesicle	Spliceosome	RRM	7	7	6	36.8	28.329	0	36.979	0.487375	0.785695	-0.540261	-0.509347		345630000	328350000	6193100	11080000	98710000	89698000	83400000	73821000	98709900	84618000	77624000	67403000	NaN	2986700	2642400	4960300	NaN	2093000	3132900	1457700	98709900	56943100	54787400	47324200	NaN	2669510	2388900	4812500	NaN	1916170
O35074;Q8BXC0	Prostacyclin synthase	Ptgis	binding;catalytic activity;cation binding;heme binding;intramolecular oxidoreductase activity;ion binding;iron ion binding;isomerase activity;metal ion binding;monooxygenase activity;oxidoreductase activity;oxidoreductase activity, acting on paired donors, with incorporation or reduction of molecular oxygen;prostaglandin-I synthase activity;tetrapyrrole binding;transition metal ion binding	anatomical structure development;biological regulation;biosynthetic process;cellular ketone metabolic process;cellular lipid metabolic process;cellular metabolic process;cellular process;developmental process;lipid metabolic process;metabolic process;organic acid metabolic process;primary metabolic process;response to chemical stimulus;response to stimulus;response to stress;small molecule metabo…	cell part;cytoplasm;endoplasmic reticulum;extracellular space;intracellular membrane-bounded organelle;intracellular organelle;membrane;nucleus;organelle	Arachidonic acid metabolism		21	21	21	53.7	57.046	0	290.03	0.43578	0.7488	-0.631545	-0.528332		1440600000	1390700000	15259000	34697000	254430000	261810000	397250000	527150000	251580000	256680000	385820000	496610000	1101800	3678100	5845200	23675000	1755100	1451800	5588900	6859700	251580000	172731000	272314000	348674000	1101800	3287490	5284440	22969600	1887370	1329150
P63330;P62715	Serine/threonine-protein phosphatase 2A catalytic subunit alpha isoform;Serine/threonine-protein phosphatase 2A catalytic subunit beta isoform	Ppp2ca;Ppp2cb	binding;catalytic activity;cation binding;GABA receptor binding;hydrolase activity;hydrolase activity, acting on ester bonds;ion binding;metal ion binding;phosphatase activity;phosphoprotein phosphatase activity;phosphoric ester hydrolase activity;protein binding;protein C-terminus binding;protein dimerization activity;protein heterodimerization activity;protein serine/threonine phosphatase activ…	anatomical structure development;biological regulation;catabolic process;cell cycle;cellular component assembly;cellular component organization;cellular metabolic process;cellular process;developmental process;macromolecular complex assembly;macromolecule metabolic process;macromolecule modification;meiotic cell cycle;metabolic process;mitochondrion organization;organelle organization;phosphorus …	cell part;cytoplasm;cytosol;extracellular organelle;intracellular membrane-bounded organelle;intracellular organelle;macromolecular complex;membrane;nucleus;organelle;plasma membrane;protein complex;protein serine/threonine phosphatase complex;vesicle	Cell cycle - yeast;Chagas disease (American trypanosomiasis);Hepatitis C;Long-term depression;Meiosis - yeast;mRNA surveillance pathway;Oocyte meiosis;TGF-beta signaling pathway;Tight junction;Wnt signaling pathway	PP2Ac	11	11	9	60.5	35.608	0	189.93	0.393802	0.755368	-0.700469	-0.529637		434480000	374840000	27982000	31660000	225290000	108130000	56695000	44362000	177410000	100930000	52133000	44362000	25224000	5918800	1482900	NaN	22662000	1275100	3079400	NaN	177410000	67920100	36795700	31146900	25224000	5290230	1340640	NaN	24369900	1167370
Q501J6;Q3U741;Q3TU25	Probable ATP-dependent RNA helicase DDX17	Ddx17	adenyl nucleotide binding;adenyl ribonucleotide binding;ATP binding;ATPase activity;ATPase activity, coupled;ATP-dependent helicase activity;ATP-dependent RNA helicase activity;binding;catalytic activity;estrogen receptor binding;helicase activity;hormone receptor binding;hydrolase activity;hydrolase activity, acting on acid anhydrides;hydrolase activity, acting on acid anhydrides, in phosphorus-…	anatomical structure development;biological regulation;biosynthetic process;cellular metabolic process;cellular nitrogen compound metabolic process;cellular process;developmental process;macromolecule metabolic process;metabolic process;mRNA metabolic process;mRNA processing;nitrogen compound metabolic process;nucleobase-containing compound metabolic process;post-embryonic development;primary met…	cell part;cytoplasm;intracellular membrane-bounded organelle;intracellular non-membrane-bounded organelle;intracellular organelle;membrane;nucleolus;nucleoplasm;nucleus;organelle		DEXDc;HELICc	17	12	12	31.1	72.399	0	193.71	1.05022	0.757107	-0.406337	-0.532072		316840000	286710000	13547000	16592000	87317000	68409000	73975000	87144000	74383000	62513000	73975000	75835000	6518700	3602600	NaN	6574400	6414600	2294100	NaN	4734600	74383000	42067700	52211900	53244400	6518700	3220010	NaN	6378510	6898020	2100280
Q8JZN2;Q91W50;A0A0G2JF72;A0A0G2JDJ7;A0A0G2JE62	Cold shock domain-containing protein E1	Csde1	binding;DNA binding;nucleic acid binding	biological regulation;catabolic process;cellular metabolic process;cellular nitrogen compound metabolic process;cellular process;macromolecule metabolic process;metabolic process;mRNA metabolic process;nitrogen compound metabolic process;nucleobase-containing compound metabolic process;primary metabolic process;RNA catabolic process;RNA metabolic process	cell part;cytoplasm;Golgi apparatus;intracellular membrane-bounded organelle;intracellular organelle;macromolecular complex;membrane;organelle;plasma membrane;protein complex		CSP	11	11	11	19.8	85.652	0	57.482	0.421529	0.745153	-0.667841	-0.534915		174730000	144620000	22588000	7520300	32446000	35371000	56139000	50775000	27279000	32908000	35834000	48601000	2864500	1257400	17335000	991210	2302800	1205500	2968900	1182800	27279000	22145200	25291800	34123200	2864500	1123870	15672000	961676	2476350	1103650
Q9R0E1;F6W3Q8	Procollagen-lysine,2-oxoglutarate 5-dioxygenase 3	Plod3	binding;carboxylic acid binding;catalytic activity;cation binding;glucosyltransferase activity;ion binding;iron ion binding;L-ascorbic acid binding;metal ion binding;oxidoreductase activity;oxidoreductase activity, acting on paired donors, with incorporation or reduction of molecular oxygen;oxidoreductase activity, acting on paired donors, with incorporation or reduction of molecular oxygen, 2-ox…	anatomical structure development;anatomical structure morphogenesis;biological regulation;cell morphogenesis;cellular component assembly;cellular component morphogenesis;cellular component organization;cellular process;circulatory system process;developmental process;embryo development;extracellular matrix organization;extracellular structure organization;localization;multicellular organismal pro…	cell part;endoplasmic reticulum;extracellular organelle;intracellular membrane-bounded organelle;intracellular organelle;membrane;organelle;vesicle	Lysine degradation;Other types of O-glycan biosynthesis	P4Hc	16	16	16	31.7	84.921	0	166.56	0.751966	0.755927	-0.464157	-0.537185		315310000	243000000	34106000	38201000	84759000	97449000	56060000	77041000	66143000	73174000	45188000	58497000	9030200	13466000	7145500	11423000	9585600	10809000	3727100	7121200	66143000	49241900	31893900	41071300	9030200	12035900	6459990	11082600	10308000	9895810
Q6IRU2;A0A571BEU1	Tropomyosin alpha-4 chain	Tpm4	binding;cation binding;ion binding;metal ion binding	cell differentiation;cellular process;developmental process	cell part;cytoplasm;cytoskeleton;extracellular organelle;intracellular non-membrane-bounded organelle;intracellular organelle;macromolecular complex;membrane;organelle;protein complex;vesicle	Cardiac muscle contraction;Dilated cardiomyopathy;Hypertrophic cardiomyopathy (HCM)		19	19	19	58.9	28.467	0	323.31	0.350556	0.745181	-0.917048	-0.556328		962200000	945850000	10310000	6037400	262740000	228260000	195850000	275350000	257470000	228260000	186060000	274050000	5261100	NaN	4555200	809280	NaN	NaN	5228200	493870	257470000	153606000	131322000	192413000	5261100	NaN	4118190	785167	NaN	NaN
P63028;D3YU75	Translationally-controlled tumor protein	Tpt1	binding;calcium ion binding;cation binding;ion binding;metal ion binding;protein binding;transcription factor binding	biological regulation;developmental process	cell part;cytoplasm;endosome;extracellular organelle;extracellular space;intracellular membrane-bounded organelle;intracellular organelle;nucleoplasm;nucleus;organelle;vesicle			5	5	5	30.2	19.462	0	86.967	0.34167	0.752346	-0.956925	-0.556665		728880000	703070000	5256900	20553000	110360000	235320000	166920000	216280000	108310000	225890000	157970000	210900000	951800	7929300	2273600	4846000	1102500	1498800	6675000	532760	108310000	152011000	111496000	148075000	951800	7087210	2055480	4701610	1185590	1372180
O88342;A0A0J9YU05	WD repeat-containing protein 1	Wdr1	actin binding;binding;cytoskeletal protein binding;protein binding	biological regulation;cellular component organization;cellular homeostasis;cellular ion homeostasis;cellular process;cytoskeleton organization;homeostatic process;multicellular organismal process;neurological system process;organelle organization;regulation of organelle organization	cell part;cell projection;cytoplasm;cytoskeleton;extracellular organelle;intracellular non-membrane-bounded organelle;intracellular organelle;macromolecular complex;organelle;protein complex;vesicle		WD40	17	17	17	49.8	66.406	0	107.42	0.40956	0.75965	-0.750322	-0.556829		1103300000	1068600000	13070000	21663000	172950000	353130000	260720000	316500000	165940000	336820000	254640000	311170000	3027700	9423900	3160400	5333100	3983000	6882300	2922600	NaN	165940000	226661000	179726000	218475000	3027700	8423090	2857210	5174200	4283170	6300850
P23116;A0A494B9I0	Eukaryotic translation initiation factor 3 subunit A	Eif3a	binding;nucleic acid binding;RNA binding;translation factor activity, nucleic acid binding;translation initiation factor activity	biological regulation;cellular component assembly;cellular component organization;cellular macromolecular complex assembly;cellular process;macromolecular complex assembly;regulation of translation;ribonucleoprotein complex assembly	cell part;cytoplasm;intracellular membrane-bounded organelle;intracellular non-membrane-bounded organelle;intracellular organelle;macromolecular complex;membrane;microtubule organizing center;nucleolus;nucleus;organelle;protein complex;ribonucleoprotein complex	RNA transport	PINT	24	24	24	21.4	161.93	0	205.61	0.528181	0.727959	-0.640792	-0.578311		536180000	510330000	12897000	12953000	62198000	174170000	150920000	148900000	59846000	169480000	147880000	133120000	2351900	2677700	1352300	8589800	NaN	2009100	1685400	7183600	59846000	114050000	104374000	93464700	2351900	2393330	1222570	8333860	NaN	1839360
E9QN70;P02469	Laminin subunit beta-1	Lamb1	binding;enzyme binding;extracellular matrix structural constituent;glycolipid binding;glycosphingolipid binding;integrin binding;lipid binding;protein binding;protein complex binding;receptor binding;sphingolipid binding;structural molecule activity	anatomical structure morphogenesis;behavior;biological adhesion;biological regulation;cell adhesion;cell differentiation;cell morphogenesis;cell motility;cellular component morphogenesis;cellular component movement;cellular component organization;cellular process;developmental process;locomotion;multicellular organismal process;neurological system process;response to stimulus	cell part;extracellular matrix;extracellular organelle;extracellular region;extracellular space;laminin complex;macromolecular complex;organelle;protein complex;proteinaceous extracellular matrix;vesicle	Amoebiasis;ECM-receptor interaction;Focal adhesion;Pathways in cancer;Small cell lung cancer;Toxoplasmosis	EGF_Lam;LamNT	6	6	6	5.2	202.44	0	76.614	0.396011	0.735542	-0.85393	-0.578353		52063000	14721000	20276000	17066000	3521000	7004700	27635000	13902000	NaN	NaN	14721000	NaN	3521000	5945400	6020900	4226400	NaN	1059200	6893800	9675300	NaN	NaN	10390200	NaN	3521000	5314000	5443280	4100470	NaN	969714
Q8R050;Q149F3;F7CE88	Eukaryotic peptide chain release factor GTP-binding subunit ERF3A	Gspt1	binding;catalytic activity;GTP binding;GTPase activity;guanyl nucleotide binding;guanyl ribonucleotide binding;hydrolase activity;hydrolase activity, acting on acid anhydrides;hydrolase activity, acting on acid anhydrides, in phosphorus-containing anhydrides;nucleic acid binding;nucleoside-triphosphatase activity;nucleotide binding;purine nucleotide binding;purine ribonucleoside triphosphate bind…	biosynthetic process;catabolic process;cell cycle;cellular component disassembly;cellular component organization;cellular metabolic process;cellular nitrogen compound metabolic process;cellular process;macromolecule metabolic process;macromolecule modification;metabolic process;mRNA metabolic process;nitrogen compound metabolic process;nucleobase-containing compound metabolic process;one-carbon m…	cell part;cytoplasm	mRNA surveillance pathway		13	13	13	28.6	68.625	0	66.216	0.918972	0.698358	-0.488555	-0.590718		286280000	271980000	6743000	7562300	17486000	108470000	106800000	53528000	17486000	103460000	99098000	51935000	NaN	2567300	4300300	1592500	NaN	2442700	3402400	NaN	17486000	69622700	69943900	36464000	NaN	2294650	3887750	1545050	NaN	2236330
P62259;F6WA09;D6REF3	14-3-3 protein epsilon	Ywhae	amine binding;amino acid binding;antigen binding;binding;carboxylic acid binding;channel regulator activity;enzyme binding;histone deacetylase binding;ion channel binding;MHC class II protein complex binding;MHC protein complex binding;phosphoprotein binding;phosphoserine binding;potassium channel regulator activity;protein binding;protein dimerization activity;protein domain specific binding;pro…	anatomical structure development;biological regulation;cell motility;cellular component movement;cellular homeostasis;cellular ion homeostasis;cellular process;developmental process;establishment of localization;homeostatic process;locomotion;protein targeting;protein transport;regulation of protein modification process;transport	cell part;cell projection;cytoplasmic membrane-bounded vesicle;cytosol;extracellular organelle;intracellular membrane-bounded organelle;intracellular organelle;macromolecular complex;membrane;mitochondrion;neuron projection;organelle;protein complex;vesicle	Cell cycle;Neurotrophin signaling pathway;Oocyte meiosis	14_3_3	16	14	14	79.6	29.174	0	212.14	0.46142	0.701702	-0.761492	-0.59395		2746200000	2543400000	105110000	97681000	314330000	443060000	1132100000	856720000	303580000	432450000	1038200000	769180000	9489300	5286900	47848000	45091000	1264400	5321100	46039000	42455000	303580000	291014000	732767000	540048000	9489300	4725440	43257700	43747500	1359690	4871550
[truncated: 1,488 more rows]
[truncated: 17 more columns]
