# Supplementary material for: A secretome atlas of cardiac fibroblasts from healthy and infarcted mouse hearts
Source: Commun Biol. 2025 Apr 29;8:675. doi: 10.1038/s42003-025-08083-y (PMC12041564; doi:10.1038/s42003-025-08083-y)
Supplement: Supplementary file 4 — Supplementary Data 3 [file 42003_2025_8083_MOESM4_ESM.xlsx]

## Sheet: healthy
								ConversionRate											ConversionsOnTs					CoverageOnTs					ReadsCPM
								12h_1	12h_2	12h_3	NegCtr_1	NegCtr_2					12h vs. NegCtr		12h_1	12h_2	12h_3	NegCtr_1	NegCtr_2	12h_1	12h_2	12h_3	NegCtr_1	NegCtr_2	12h_1	12h_2	12h_3	NegCtr_1	NegCtr_2
	Name	Chromosome	Start	End	Length	Strand	id	ConversionRate_umis_extracted_612-13_S1_R1_001_slamdunk_mapped_filtered_tcount.tsv	ConversionRate_umis_extracted_612-14_S2_R1_001_slamdunk_mapped_filtered_tcount.tsv	ConversionRate_umis_extracted_612-15_S3_R1_001_slamdunk_mapped_filtered_tcount.tsv	ConversionRate_umis_extracted_612-19_S7_R1_001_slamdunk_mapped_filtered_tcount.tsv	ConversionRate_umis_extracted_612-20_S8_R1_001_slamdunk_mapped_filtered_tcount.tsv	12h_mean	NegCtr_mean	12h_SD	NegCtr_SD	pval	BH	ConversionsOnTs_umis_extracted_612-13_S1_R1_001_slamdunk_mapped_filtered_tcount.tsv	ConversionsOnTs_umis_extracted_612-14_S2_R1_001_slamdunk_mapped_filtered_tcount.tsv	ConversionsOnTs_umis_extracted_612-15_S3_R1_001_slamdunk_mapped_filtered_tcount.tsv	ConversionsOnTs_umis_extracted_612-19_S7_R1_001_slamdunk_mapped_filtered_tcount.tsv	ConversionsOnTs_umis_extracted_612-20_S8_R1_001_slamdunk_mapped_filtered_tcount.tsv	CoverageOnTs_umis_extracted_612-13_S1_R1_001_slamdunk_mapped_filtered_tcount.tsv	CoverageOnTs_umis_extracted_612-14_S2_R1_001_slamdunk_mapped_filtered_tcount.tsv	CoverageOnTs_umis_extracted_612-15_S3_R1_001_slamdunk_mapped_filtered_tcount.tsv	CoverageOnTs_umis_extracted_612-19_S7_R1_001_slamdunk_mapped_filtered_tcount.tsv	CoverageOnTs_umis_extracted_612-20_S8_R1_001_slamdunk_mapped_filtered_tcount.tsv	ReadsCPM_umis_extracted_612-13_S1_R1_001_slamdunk_mapped_filtered_tcount.tsv	ReadsCPM_umis_extracted_612-14_S2_R1_001_slamdunk_mapped_filtered_tcount.tsv	ReadsCPM_umis_extracted_612-15_S3_R1_001_slamdunk_mapped_filtered_tcount.tsv	ReadsCPM_umis_extracted_612-19_S7_R1_001_slamdunk_mapped_filtered_tcount.tsv	ReadsCPM_umis_extracted_612-20_S8_R1_001_slamdunk_mapped_filtered_tcount.tsv	12h_mean	NegCtr_mean	12h_SD	NegCtr_SD
1	Mrpl15	chr1	4843420	4846686	3266	-	20	0.0325694	0.0526316	0.0510638	0	0	0.0454216	0	0.0111579	0	5.70172e-05	0.000104604	27	65	12	0	0	829	1235	235	1025	655	4.77285	5.1077	1.09467	4.89692	3.46236	3.65841	4.17964	2.22656	1.01439
2	Lypla1	chr1	4915239	4916958	1719	+	22	0.0421235	0.046663	0.0430769	0.00244591	0.000516796	0.0439545	0.00148135	0.00239364	0.00136409	4.37686e-06	2.04468e-05	146	86	28	13	1	3466	1843	650	5315	1935	11.2204	4.54018	1.57359	13.5183	5.74023	5.77805	9.62924	4.94109	5.49989
3	Atp6v1h	chr1	5232388	5232772	384	+	38	0.0453074	0.0522818	0.0424136	0.000227998	0.000215517	0.0466676	0.000221758	0.00507274	8.82535e-06	5.15878e-07	8.24237e-06	238	236	97	2	1	5253	4514	2287	8772	4640	15.6583	10.641	5.33652	18.76	13.3939	10.5453	16.0769	5.16155	3.79444
4	Atp6v1h	chr1	5232388	5233438	1050	+	40	0.0449621	0.0523381	0.0436084	0.000332521	0.000213767	0.0469695	0.000273144	0.00469831	8.39717e-05	4.4923e-07	7.7755e-06	249	244	102	3	1	5538	4662	2339	9022	4678	16.6631	11.1376	5.47335	19.5187	13.5761	11.0914	16.5474	5.59502	4.20205
5	Rb1cc1	chr1	6344499	6345806	1307	+	63	0.030525	0.0339196	0.0482759	0	0.00111607	0.0375735	0.000558036	0.00942264	0.000789182	6.17752e-05	0.000111257	50	27	21	0	1	1638	796	435	1940	896	6.69873	2.34103	1.29992	5.65559	3.46236	3.44656	4.55898	2.86417	1.55085
6	Rb1cc1	chr1	6344499	6345810	1311	+	64	0.0305064	0.0339196	0.0482759	0	0.00111111	0.0375673	0.000555556	0.00942961	0.000785674	6.17633e-05	0.000111249	50	27	21	0	1	1639	796	435	1945	900	6.69873	2.34103	1.29992	5.65559	3.46236	3.44656	4.55898	2.86417	1.55085
7	Rb1cc1	chr1	6344499	6346328	1829	+	66	0.030853	0.0338346	0.0482759	0	0.00111111	0.0376545	0.000555556	0.00931841	0.000785674	5.74387e-05	0.000105268	51	27	21	0	1	1653	798	435	1967	900	6.78247	2.41197	1.29992	5.72457	3.46236	3.49812	4.59346	2.89817	1.59962
8	Rb1cc1	chr1	6344499	6346598	2099	+	67	0.032489	0.0290323	0.047817	0	0.000995025	0.0364461	0.000497512	0.00999806	0.000703589	6.13942e-05	0.000110828	59	27	23	0	1	1816	930	481	2374	1005	7.45234	2.69573	1.43675	6.89707	4.10016	3.86161	5.49861	3.17274	1.97771
9	Rb1cc1	chr1	6344499	6346599	2100	+	73	0.032489	0.0290323	0.047817	0	0.000995025	0.0364461	0.000497512	0.00999806	0.000703589	6.13942e-05	0.000110828	59	27	23	0	1	1816	930	481	2374	1005	7.45234	2.69573	1.43675	6.89707	4.10016	3.86161	5.49861	3.17274	1.97771
10	Pcmtd1	chr1	7240106	7243852	3746	+	103	0.0478261	0.0576923	0.0604839	0	0	0.0553341	0	0.00665025	0	1.05142e-05	3.31712e-05	22	33	15	0	0	460	572	248	1057	701	1.84215	1.70257	0.684169	3.03471	2.4601	1.40963	2.7474	0.632132	0.406312
11	Rrs1	chr1	9616846	9617680	834	+	122	0.0286278	0.0351678	0.0440217	0.000363504	0	0.0359391	0.000181752	0.00772588	0.000257036	2.62678e-05	5.94837e-05	58	154	81	1	0	2026	4379	1840	2751	3586	4.85658	9.15129	4.0366	5.65559	10.2049	6.01482	7.93022	2.74703	3.21681
12	Adhfe1	chr1	9646499	9648195	1696	+	123	0.0317982	0.0294118	0.102564	0.000946372	0	0.0545914	0.000473186	0.0415627	0.000669186	0.00103216	0.00124086	29	4	8	3	0	912	136	78	3170	545	4.43791	0.638462	0.273667	11.4491	2.55121	1.78335	7.00017	2.30614	6.29178
13	Vcpip1	chr1	9788846	9794706	5860	-	135	0.0383925	0.0440636	0.037037	0.00181347	0.00132013	0.0398311	0.0015668	0.00372765	0.000348844	2.19481e-06	1.49586e-05	107	72	27	7	2	2787	1634	729	3860	1515	12.1415	5.17864	1.98409	13.1044	6.10469	6.43473	9.60456	5.19388	4.94956
14	Sgk3	chr1	9969115	9972795	3680	+	137	0.0416141	0.0513514	0.00900901	0	0	0.0339915	0	0.0221765	0	0.000882192	0.00107742	33	19	1	0	0	793	370	111	494	264	2.84696	1.13504	0.273667	1.72427	1.00226	1.41856	1.36326	1.30987	0.510534
15	Cops5	chr1	10094824	10095203	379	-	146	0.0395152	0.0372531	0.063655	0.000908678	0.000791139	0.0468078	0.000849909	0.0146339	8.31124e-05	0.000108802	0.000174483	163	83	62	4	1	4125	2228	974	4402	1264	24.1154	9.86069	4.37868	21.7258	7.65364	12.7849	14.6897	10.1881	9.95049
16	Cspp1	chr1	10206370	10206993	623	+	150	0.0610465	0.0597015	0.0591133	0.00441826	0	0.0599538	0.00220913	0.000990989	0.00312418	7.17769e-05	0.000125022	21	12	12	3	0	344	201	203	679	265	1.17228	0.496582	0.547335	1.93118	0.911147	0.738732	1.42116	0.376319	0.721271
17	Cspp1	chr1	10206370	10206994	624	+	152	0.0610465	0.0597015	0.0591133	0.00441826	0	0.0599538	0.00220913	0.000990989	0.00312418	7.17769e-05	0.000125022	21	12	12	3	0	344	201	203	679	265	1.17228	0.496582	0.547335	1.93118	0.911147	0.738732	1.42116	0.376319	0.721271
18	Cspp1	chr1	10206370	10206996	626	+	164	0.0632184	0.0597015	0.0591133	0.00440529	0	0.0606777	0.00220264	0.00221985	0.00311501	6.99643e-05	0.000122566	22	12	12	3	0	348	201	203	681	265	1.17228	0.496582	0.547335	1.93118	0.911147	0.738732	1.42116	0.376319	0.721271
19	Arfgef1	chr1	10207731	10209056	1325	-	173	0.0498599	0.0334686	0.042735	0.000324675	0	0.0420212	0.000162338	0.00821898	0.00022958	2.68845e-05	6.04133e-05	89	33	15	1	0	1785	986	351	3080	1294	6.28006	2.76667	0.821002	8.55236	4.28239	3.28925	6.41738	2.76679	3.01932
20	Prex2	chr1	11367977	11373725	5748	+	179	0.0364683	0.0434783	0.0339943	0.000520562	0	0.0379803	0.000260281	0.00491943	0.000368093	7.27032e-06	2.67618e-05	57	50	12	2	0	1563	1150	353	3842	1563	5.19152	3.19231	0.957836	10.8284	5.01131	3.11389	7.91985	2.11793	4.1133
21	Prex2	chr1	11367977	11373906	5929	+	180	0.0367432	0.0393443	0.047532	0.000285022	0.000387447	0.0412065	0.000336234	0.00563031	7.24252e-05	1.20461e-06	1.1319e-05	88	72	26	2	1	2395	1830	547	7017	2581	8.28968	4.89488	1.43675	18.2083	7.83587	4.87377	13.0221	3.42651	7.33439
22	Prex2	chr1	11367977	11373907	5930	+	182	0.0367432	0.0393443	0.047532	0.000285022	0.000387447	0.0412065	0.000336234	0.00563031	7.24252e-05	1.20461e-06	1.1319e-05	88	72	26	2	1	2395	1830	547	7017	2581	8.28968	4.89488	1.43675	18.2083	7.83587	4.87377	13.0221	3.42651	7.33439
23	Sulf1	chr1	12929066	12930596	1530	+	198	0.035441	0.0396177	0.034662	0.00217573	0.00120373	0.0365736	0.00168973	0.00266491	0.000687308	8.09996e-07	9.74343e-06	264	228	60	13	4	7449	5755	1731	5975	3323	54.9296	22.6299	6.9101	34.4853	17.494	28.1566	25.9897	24.4822	12.0147
24	Sulf1	chr1	12929066	12931131	2065	+	201	0.0376615	0.04092	0.0424545	0.00204439	0.00128238	0.0403453	0.00166339	0.00244764	0.000538824	2.70664e-07	6.47219e-06	344	290	119	14	5	9134	7087	2803	6848	3899	60.9585	25.8223	9.09944	36.6234	19.2252	31.9601	27.9243	26.4687	12.3024
25	Sulf1	chr1	12929853	12931131	1278	+	202	0.037833	0.04092	0.0426982	0.00207438	0.00128238	0.0404837	0.00167838	0.00246179	0.000560029	2.7127e-07	6.47219e-06	338	290	119	14	5	8934	7087	2787	6749	3899	59.7025	25.8223	9.03103	36.1406	19.2252	31.5186	27.6829	25.8115	11.961
26	Sulf1	chr1	12929853	12931416	1563	+	203	0.03722	0.041412	0.0418304	0.00183195	0.00110448	0.0401541	0.00146822	0.00254966	0.000514395	3.02193e-07	6.69775e-06	422	332	149	15	5	11338	8017	3562	8188	4527	71.9277	29.1564	11.1519	42.279	21.8675	37.412	32.0733	31.2176	14.4331
27	Ncoa2	chr1	13209328	13212984	3656	-	218	0.042522	0.037037	0.0377074	0	0	0.0390888	0	0.00299206	0	3.88079e-06	1.94352e-05	58	34	25	0	0	1364	918	663	2455	981	4.18671	2.48291	1.57359	6.00045	3.00679	2.74774	4.50362	1.32654	2.11684
28	Ncoa2	chr1	13209343	13212984	3641	-	220	0.042522	0.0371585	0.0377074	0	0	0.0391293	0	0.00295096	0	3.848e-06	1.93084e-05	58	34	25	0	0	1364	915	663	2449	981	4.18671	2.48291	1.57359	6.00045	3.00679	2.74774	4.50362	1.32654	2.11684
29	Ncoa2	chr1	13209348	13212984	3636	-	221	0.0425844	0.0371991	0.0378215	0	0	0.0392017	0	0.00294603	0	3.84363e-06	1.93048e-05	58	34	25	0	0	1362	914	661	2441	980	4.18671	2.48291	1.57359	6.00045	3.00679	2.74774	4.50362	1.32654	2.11684
30	Ncoa2	chr1	13209348	13212995	3647	-	227	0.0425844	0.0371991	0.0378215	0	0	0.0392017	0	0.00294603	0	3.84363e-06	1.93048e-05	58	34	25	0	0	1362	914	661	2441	980	4.18671	2.48291	1.57359	6.00045	3.00679	2.74774	4.50362	1.32654	2.11684
31	Tram1	chr1	13634916	13636546	1630	-	249	0.0406222	0.0466145	0.0388908	0.000462663	0.00034188	0.0420425	0.000402272	0.00405304	8.54063e-05	3.44377e-07	6.92769e-06	410	316	115	5	2	10093	6779	2957	10807	5850	48.5658	25.8223	10.8783	42.279	29.2478	28.4221	35.7634	18.9778	9.21444
32	Msc	chr1	14823569	14824462	893	-	273	0.0273973	0.028169	0.0289256	0	0	0.028164	0	0.000764192	0	4.29893e-05	8.50044e-05	14	12	7	0	0	511	426	242	1113	393	2.00962	1.34786	0.684169	3.72442	1.45784	1.34722	2.59113	0.662726	1.60271
33	Msc	chr1	14823569	14824549	980	-	274	0.0273973	0.028169	0.0289256	0	0	0.028164	0	0.000764192	0	4.29893e-05	8.50044e-05	14	12	7	0	0	511	426	242	1113	393	2.00962	1.34786	0.684169	3.72442	1.45784	1.34722	2.59113	0.662726	1.60271
34	Terf1	chr1	15913306	15914276	970	+	283	0.0302198	0.0451807	0.0368852	0.00417537	0	0.0374286	0.00208768	0.00749526	0.00295243	0.000386109	0.000511933	11	15	9	2	0	364	332	244	479	218	1.42348	0.993163	0.615752	1.37941	0.728918	1.0108	1.05417	0.404153	0.45997
35	Rpl7	chr1	16171518	16171583	65	-	292	0	0	0	0	0	0	0	0	0	1	1	0	0	0	0	0	45	36	38	36	73	0.251203	0.14188	0.136834	0.137941	0.364459	0.176639	0.2512	0.0646233	0.160172
36	Rdh10	chr1	16201641	16202774	1133	+	294	0.0492505	0.0280374	0.0555556	0	0	0.0442812	0	0.0144164	0	0.000178429	0.00026253	23	12	7	0	0	467	428	126	419	477	2.26082	1.13504	0.410501	1.51735	1.64007	1.26879	1.57871	0.932383	0.0867695
37	Stau2	chr1	16299026	16299996	970	-	295	0.0185185	0.0666667	0.0526316	0	0	0.0459389	0	0.024762	0	0.00514357	0.00562453	1	5	3	0	0	54	75	57	75	60	0.251203	0.212821	0.205251	0.275883	0.273344	0.223091	0.274613	0.0246375	0.00179495
38	Stau2	chr1	16299026	16300054	1028	-	303	0.0185185	0.0666667	0.0526316	0	0	0.0459389	0	0.024762	0	0.00514357	0.00562453	1	5	3	0	0	54	75	57	75	60	0.251203	0.212821	0.205251	0.275883	0.273344	0.223091	0.274613	0.0246375	0.00179495
39	Stau2	chr1	16299033	16299996	963	-	305	0.0204082	0.0666667	0.0545455	0	0	0.0472068	0	0.0239866	0	0.00472431	0.00518327	1	5	3	0	0	49	75	55	71	57	0.251203	0.212821	0.205251	0.275883	0.273344	0.223091	0.274613	0.0246375	0.00179495
40	Stau2	chr1	16414514	16415921	1407	-	308	0.0571956	0.0272727	0.0337079	0.000874126	0	0.0393921	0.000437063	0.0157504	0.0006181	0.000867615	0.00106128	31	12	3	1	0	542	440	89	1144	433	2.34456	1.27692	0.410501	3.37956	1.54895	1.34399	2.46426	0.968771	1.29444
41	Ube2w	chr1	16638896	16641470	2574	-	311	0.0463273	0.0386937	0.0447642	0.00163628	0.000372995	0.0432618	0.00100464	0.00403248	0.000893276	3.92646e-06	1.95004e-05	152	141	56	7	1	3281	3644	1251	4278	2681	13.6487	10.2154	3.42084	14.8287	10.1137	9.09497	12.4712	5.20515	3.33398
42	Ube2w	chr1	16638896	16641492	2596	-	312	0.0463273	0.0386937	0.0447642	0.00163628	0.000372995	0.0432618	0.00100464	0.00403248	0.000893276	3.92646e-06	1.95004e-05	152	141	56	7	1	3281	3644	1251	4278	2681	13.6487	10.2154	3.42084	14.8287	10.1137	9.09497	12.4712	5.20515	3.33398
43	Eloc	chr1	16711948	16713511	1563	-	315	0.0383007	0.0425918	0.0430769	0.00376103	0.00169972	0.0413231	0.00273037	0.00262872	0.00145757	2.57991e-06	1.5743e-05	174	94	42	26	3	4543	2207	975	6913	1765	23.1944	9.15129	3.55768	25.5881	9.02036	11.9678	17.3042	10.1168	11.7152
44	Eloc	chr1	16712988	16713511	523	-	329	0.0384715	0.0373832	0.0450237	0.00414723	0.00212014	0.0402928	0.00313368	0.00413307	0.00143337	3.61165e-06	1.8776e-05	149	64	38	24	3	3873	1712	844	5787	1415	19.9287	7.30685	3.14718	21.3119	7.47141	10.1276	14.3917	8.73914	9.78673
45	Tmem70	chr1	16747649	16748499	850	+	330	0.0458472	0.0462131	0.0466761	0.00436681	0.000938967	0.0462455	0.00265289	0.000415407	0.00242385	6.76141e-06	2.57722e-05	138	72	33	12	1	3010	1558	707	2748	1065	13.1463	5.67522	2.18934	9.79383	4.55574	7.00361	7.17479	5.59795	3.70389
46	Tmem70	chr1	16747649	16748501	852	+	332	0.0458472	0.0462131	0.0466761	0.00436681	0.000938967	0.0462455	0.00265289	0.000415407	0.00242385	6.76141e-06	2.57722e-05	138	72	33	12	1	3010	1558	707	2748	1065	13.1463	5.67522	2.18934	9.79383	4.55574	7.00361	7.17479	5.59795	3.70389
47	Ly96	chr1	16779761	16779829	68	+	333	0.0204082	0.0290698	0.035503	0.000712758	0	0.028327	0.000356379	0.00757476	0.000503996	0.000168171	0.000249922	15	10	12	1	0	735	344	338	1403	283	4.94032	2.05727	1.77884	7.37986	2.27787	2.92547	4.82886	1.75045	3.60765
48	Pi15	chr1	17695194	17701163	5969	+	343	0.030604	0.0379147	0.032967	0	0.000445434	0.0338286	0.000222717	0.00373073	0.00031497	6.75162e-06	2.57687e-05	151	144	57	0	2	4934	3798	1729	7968	4490	17.7516	10.0026	4.4471	21.4499	15.2162	10.7338	18.333	6.68235	4.4079
49	Mcm3	chr1	20873187	20873679	492	-	377	0.0530201	0.0391363	0.058011	0.00276899	0	0.0500558	0.00138449	0.0097803	0.00195797	9.00244e-05	0.000149715	79	29	21	7	0	1490	741	362	2528	1068	5.44272	2.27009	1.09467	7.72471	4.28239	2.93583	6.00355	2.24918	2.43409
50	Mcm3	chr1	20873191	20873679	488	-	378	0.0533423	0.0392954	0.058011	0.00277557	0	0.0502163	0.00138779	0.00974157	0.00196263	8.89072e-05	0.000148143	79	29	21	7	0	1481	738	362	2522	1058	5.44272	2.27009	1.09467	7.72471	4.28239	2.93583	6.00355	2.24918	2.43409
51	Paqr8	chr1	21005912	21009874	3962	+	379	0.0139373	0.0531561	0.047619	0	0	0.0382375	0	0.0212259	0	0.00202161	0.00232629	4	16	2	0	0	287	301	42	530	349	1.00481	0.851283	0.136834	1.6553	1.27561	0.664309	1.46545	0.463212	0.268481
52	Gsta3	chr1	21335186	21335444	258	+	388	0.0268924	0.0281074	0.0404858	0.00047259	0.000985707	0.0318286	0.000729149	0.00752198	0.000362829	9.93885e-06	3.20695e-05	54	45	20	2	2	2008	1601	494	4232	2029	8.45715	5.1077	1.642	14.208	8.6559	5.06895	11.4319	3.40774	3.9259
53	Gsta3	chr1	21335186	21335799	613	+	389	0.0270784	0.026738	0.0402299	0.000458085	0.000938527	0.0313487	0.000698306	0.00769318	0.000339723	1.01079e-05	3.2385e-05	57	45	21	2	2	2105	1683	522	4366	2131	8.87582	5.32052	1.77884	14.7597	9.02036	5.32506	11.89	3.54849	4.05834
54	Ogfrl1	chr1	23405504	23408829	3325	-	451	0.0413574	0.0405616	0.0418848	0.00469169	0.00226757	0.0412679	0.00347963	0.000666115	0.00171411	3.91585e-05	7.93595e-05	39	26	8	7	1	943	641	191	1492	441	8.95956	2.76667	1.02625	11.3112	2.73344	4.25083	7.02232	4.1697	6.06538
55	Ogfrl1	chr1	23405516	23408829	3313	-	452	0.0415778	0.0405616	0.0418848	0.00471063	0.00227273	0.0413414	0.00349168	0.00069255	0.00172386	3.93721e-05	7.96779e-05	39	26	8	7	1	938	641	191	1486	440	8.95956	2.76667	1.02625	11.3112	2.73344	4.25083	7.02232	4.1697	6.06538
56	Smap1	chr1	23884705	23885509	804	-	455	0.0412062	0.0395987	0.0364422	0	0	0.0390824	0	0.00242359	0	3.80988e-07	7.18251e-06	220	150	59	0	0	5339	3788	1619	7112	3644	21.101	10.7829	4.8576	21.5188	13.3939	12.2472	17.4564	8.22011	5.74523
57	Sdhaf4	chr1	24035019	24035331	312	-	459	0.0287234	0.0495868	0.0362595	0.00108578	0	0.0381899	0.000542888	0.0105648	0.00076776	0.00015345	0.000231547	27	30	19	1	0	940	605	524	921	449	3.60057	1.77351	1.50517	2.68986	1.64007	2.29308	2.16496	1.14024	0.742314
58	Fam135a	chr1	24049838	24051372	1534	-	460	0.0402194	0.0433862	0.0434783	0.0013369	0	0.0423613	0.000668449	0.00185552	0.00094533	1.01181e-05	3.24054e-05	44	41	16	2	0	1094	945	368	1496	613	3.6843	2.41197	1.02625	3.58647	1.82229	2.37418	2.70438	1.32943	1.24746
59	Fam135a	chr1	24050170	24051372	1202	-	461	0.0372549	0.0408602	0.0434783	0.0013369	0	0.0405311	0.000668449	0.0031247	0.00094533	1.30288e-05	3.80728e-05	38	38	16	2	0	1020	930	368	1496	613	3.51684	2.41197	1.02625	3.58647	1.82229	2.31835	2.70438	1.24793	1.24746
60	Lmbrd1	chr1	24801817	24804526	2709	+	492	0.0403056	0.0338196	0.0422535	0.00105005	0	0.0387929	0.000525026	0.00441574	0.000742499	6.94079e-06	2.61437e-05	153	51	21	6	0	3796	1508	497	5714	1714	11.974	3.83077	1.36834	14.6908	5.83134	5.72437	10.261	5.55061	6.26455
61	Lmbrd1	chr1	24801817	24805380	3563	+	494	0.0409398	0.032	0.0423862	0.000929224	0	0.038442	0.000464612	0.0056256	0.000657061	1.36188e-05	3.90683e-05	176	64	27	6	0	4299	2000	637	6457	2111	15.8258	6.38462	2.12092	18.1393	8.20033	8.11044	13.1698	7.01352	7.0279
62	Lmbrd1	chr1	24801817	24805382	3565	+	495	0.0409398	0.032	0.0423862	0.000929224	0	0.038442	0.000464612	0.0056256	0.000657061	1.36188e-05	3.90683e-05	176	64	27	6	0	4299	2000	637	6457	2111	15.8258	6.38462	2.12092	18.1393	8.20033	8.11044	13.1698	7.01352	7.0279
63	Phf3	chr1	30841422	30842879	1457	-	508	0.0412533	0.0331858	0.0431739	0.000723851	0.00154799	0.0392043	0.00113592	0.00529988	0.000582753	5.77532e-06	2.36402e-05	79	60	37	2	3	1915	1808	857	2763	1938	6.28006	4.32736	1.98409	7.72471	6.01357	4.19717	6.86914	2.15094	1.20996
64	Phf3	chr1	30842182	30842879	697	-	523	0.0425532	0.0321337	0.0476804	0.000851789	0.0017452	0.0407891	0.00129849	0.00792208	0.000631738	1.94181e-05	4.88481e-05	56	50	37	2	3	1316	1556	776	2348	1719	4.43791	3.75983	1.84726	6.55221	5.28465	3.34833	5.91843	1.34346	0.896299
65	Ptp4a1	chr1	30979383	30982286	2903	-	524	0.0402504	0.043022	0.0408401	0.00028885	0	0.0413709	0.000144425	0.00146003	0.000204248	1.0222e-06	1.0647e-05	135	82	35	1	0	3354	1906	857	3462	1351	14.1511	5.88804	2.46301	11.1732	5.10243	7.50071	8.13784	6.0086	4.29272
66	Rab23	chr1	33778473	33780181	1708	+	540	0.0383912	0.0472674	0.0505051	0	0	0.0453879	0	0.0062718	0	2.32591e-05	5.47511e-05	21	32	10	0	0	547	677	198	608	365	2.26082	2.12821	0.752586	1.79324	1.45784	1.71387	1.62554	0.835135	0.237165
67	Rab23	chr1	33778473	33781645	3172	+	542	0.0404441	0.0415561	0.0411765	0	0	0.0410589	0	0.000565272	0	4.94933e-06	2.18055e-05	51	47	14	0	0	1261	1131	340	1147	634	5.19152	3.54701	1.09467	3.65545	2.36898	3.27773	3.01221	2.06166	0.909666
68	Bag2	chr1	33784564	33785687	1123	-	544	0.0429619	0.0426297	0.0481611	0	0	0.0445842	0	0.00310212	0	1.0727e-06	1.08181e-05	123	83	55	0	0	2863	1947	1142	2453	991	9.7969	5.32052	2.59984	6.62118	3.55347	5.90575	5.08733	3.63405	2.1692
69	Zfp451	chr1	33800621	33801243	622	-	545	0.0326895	0.0313631	0.0606061	0	0	0.0415529	0	0.0165139	0	0.000326639	0.000441835	22	26	20	0	0	673	829	330	504	99	3.1819	2.55385	1.02625	1.86221	0.637803	2.254	1.25001	1.10866	0.865785
70	Zfp451	chr1	33800625	33801243	618	-	547	0.0327381	0.0313631	0.0577508	0	0	0.0406173	0	0.0148539	0	0.000242396	0.000340763	22	26	19	0	0	672	829	329	504	99	3.1819	2.55385	1.02625	1.86221	0.637803	2.254	1.25001	1.10866	0.865785
71	Zfp451	chr1	33800625	33801290	665	-	551	0.0327381	0.0313631	0.0577508	0	0	0.0406173	0	0.0148539	0	0.000242396	0.000340763	22	26	19	0	0	672	829	329	504	99	3.1819	2.55385	1.02625	1.86221	0.637803	2.254	1.25001	1.10866	0.865785
72	Gm15455	chr1	33874979	33875202	223	-	554	0.0263473	0.0541516	0.0129032	0	0	0.0311341	0	0.0210367	0	0.00180713	0.00209282	22	15	2	0	0	835	277	155	606	178	5.44272	1.77351	1.02625	3.24162	1.36672	2.74749	2.30417	2.36385	1.32575
73	Dst	chr1	34346673	34347456	783	+	560	0.0338491	0.0343816	0.0448808	0.000931532	0	0.0377038	0.000465766	0.00622113	0.000658693	1.74065e-05	4.57323e-05	70	82	64	2	0	2068	2385	1426	2147	2440	12.0577	10.2154	4.78918	9.93178	13.1205	9.02077	11.5261	3.77866	2.25478
74	Dst	chr1	34346673	34347733	1060	+	561	0.0406259	0.0403917	0.0468019	0.000299371	0	0.0426065	0.000149686	0.00363521	0.000211687	5.86249e-07	8.64761e-06	296	198	120	3	0	7286	4902	2564	10021	5641	26.8787	15.9616	7.18377	27.3124	22.232	16.6747	24.7722	9.8668	3.59238
75	Dst	chr1	34346673	34347737	1064	+	592	0.0407382	0.0403259	0.0467836	0.000697142	0	0.0426159	0.000348571	0.00361524	0.000492954	2.87176e-06	1.66226e-05	298	198	120	7	0	7315	4910	2565	10041	5646	26.8787	15.9616	7.18377	27.3124	22.232	16.6747	24.7722	9.8668	3.59238
76	Dst	chr1	34346673	34347743	1070	+	595	0.0407215	0.0403177	0.0467836	0.000696864	0	0.0426076	0.000348432	0.00362218	0.000492757	2.88122e-06	1.66323e-05	298	198	120	7	0	7318	4911	2565	10045	5648	26.8787	15.9616	7.18377	27.3124	22.232	16.6747	24.7722	9.8668	3.59238
77	Ccdc115	chr1	34475750	34476578	828	-	596	0.0384464	0.0508601	0.0476611	0.00118577	0	0.0456559	0.000592885	0.00644519	0.000838467	1.47281e-05	4.10347e-05	98	68	54	3	0	2549	1337	1133	2530	1165	9.71317	4.11453	2.66826	7.37986	4.19128	5.49865	5.78557	3.72082	2.25467
78	Imp4	chr1	34483551	34484070	519	+	597	0.0521472	0.0310633	0.0462428	0.00311526	0	0.0431511	0.00155763	0.0108767	0.00220282	0.000439763	0.000573668	17	26	8	1	0	326	837	173	321	330	2.26082	3.12137	0.821002	1.79324	1.73118	2.06773	1.76221	1.16228	0.0438811
79	Imp4	chr1	34483551	34484828	1277	+	598	0.0490405	0.0336488	0.0516605	0.00226757	0	0.0447833	0.00113379	0.00973132	0.00160342	0.000147331	0.000223704	23	32	14	1	0	469	951	271	441	382	3.01443	3.54701	1.29992	2.345	2.00452	2.62045	2.17476	1.17421	0.240755
80	Fam168b	chr1	34852298	34856485	4187	-	631	0.0396904	0.0507595	0.0286242	0.000412485	0.000441501	0.0396914	0.000426993	0.0110677	2.05178e-05	5.66302e-05	0.000104117	241	137	31	3	1	6072	2699	1083	7273	2265	23.1944	8.15813	3.07876	22.0016	8.74701	11.4771	15.3743	10.4605	9.37244
81	Fam168b	chr1	34852304	34856485	4181	-	634	0.0397548	0.0507595	0.0286242	0.000414422	0.000442674	0.0397129	0.000428548	0.0110677	1.99771e-05	5.64058e-05	0.000103765	240	137	31	3	1	6037	2699	1083	7239	2259	23.1944	8.15813	3.07876	22.0016	8.74701	11.4771	15.3743	10.4605	9.37244
82	Plekhb2	chr1	34916128	34918635	2507	+	640	0.0470588	0.0380435	0.0238612	0.00218818	0	0.0363212	0.00109409	0.0116943	0.00154728	0.000308844	0.000420696	20	35	11	1	0	425	920	461	457	693	3.60057	3.83077	1.50517	2.62089	3.0979	2.97884	2.85939	1.28141	0.337301
83	Plekhb2	chr1	34916128	34918666	2538	+	641	0.0491803	0.0401674	0.0280899	0.00418994	0	0.0391459	0.00209497	0.0105823	0.00296274	0.000445276	0.000579899	36	48	15	3	0	732	1195	534	716	840	3.60057	3.83077	1.50517	2.62089	3.0979	2.97884	2.85939	1.28141	0.337301
84	Hs6st1	chr1	36143302	36145527	2225	+	643	0.033557	0.0391272	0.0512821	0.000455789	0	0.0413221	0.000227894	0.00906406	0.000322291	1.27023e-05	3.74619e-05	65	52	18	1	0	1937	1329	351	2194	987	11.1366	6.31368	1.98409	9.93178	5.10243	6.47814	7.5171	4.57849	3.41487
85	Uggt1	chr1	36179108	36183306	4198	-	644	0.0224378	0.0195618	0.0245211	0.00104149	0	0.0221736	0.000520743	0.00249017	0.000736442	2.31286e-05	5.45298e-05	74	50	32	6	0	3298	2556	1305	5761	2942	12.9788	9.00941	4.31026	19.1049	13.3939	8.76616	16.2494	4.33938	4.03829
86	Arid5a	chr1	36359284	36363110	3826	+	650	0.0369231	0.0337553	0	0	0	0.0235595	0	0.0204645	0	0.00193701	0.0022339	12	8	0	0	0	325	237	27	430	44	2.51203	1.27692	0.136834	2.89677	0.273344	1.30859	1.58506	1.18791	1.85504
87	Arid5a	chr1	36359284	36363117	3833	+	655	0.0369231	0.0337553	0	0	0	0.0235595	0	0.0204645	0	0.00193701	0.0022339	12	8	0	0	0	325	237	27	430	44	2.51203	1.27692	0.136834	2.89677	0.273344	1.30859	1.58506	1.18791	1.85504
88	Kansl3	chr1	36374810	36376711	1901	-	656	0.0426079	0.0389817	0.0415335	0	0	0.0410411	0	0.00186261	0	1.57529e-06	1.282e-05	149	49	26	0	0	3497	1257	626	3682	846	17.0818	5.1077	2.32617	14.208	4.19128	8.17188	9.19962	7.84053	7.08286
89	Lman2l	chr1	36458273	36463441	5168	-	670	0.0404624	0.0301003	0.0869565	0	0	0.0525064	0	0.0302812	0	0.000725811	0.000902542	7	9	6	0	0	173	299	69	143	376	1.17228	1.27692	0.273667	1.03456	1.73118	0.907624	1.38287	0.55151	0.492585
90	Lman2l	chr1	36462266	36463441	1175	-	679	0.028169	0.0299625	0.0666667	0	0	0.0415994	0	0.0217274	0	0.000708595	0.000884036	4	8	3	0	0	142	267	45	83	346	0.921076	1.0641	0.205251	0.689707	1.64007	0.730143	1.16489	0.460161	0.672005
91	Cnnm4	chr1	36545687	36547857	2170	+	681	0.0393401	0.0392157	0.0376812	0.00292398	0	0.0387456	0.00146199	0.000923972	0.00206756	0.000116923	0.000184778	31	14	13	1	0	788	357	345	342	125	3.85177	1.27692	0.957836	1.10353	0.364459	2.02884	0.733995	1.58674	0.522603
92	Cnnm3	chr1	36564246	36567318	3072	+	683	0.0311284	0.027027	0.0223881	0.00324149	0	0.0268478	0.00162075	0.00437293	0.00229208	0.000444375	0.000579052	16	13	3	2	0	514	481	134	617	525	2.67949	1.56069	0.547335	2.75883	2.09564	1.59584	2.42723	1.06651	0.468944
93	Cnnm3	chr1	36564311	36567318	3007	+	684	0.0311284	0.027027	0.0223881	0.00324149	0	0.0268478	0.00162075	0.00437293	0.00229208	0.000444375	0.000579052	16	13	3	2	0	514	481	134	617	525	2.67949	1.56069	0.547335	2.75883	2.09564	1.59584	2.42723	1.06651	0.468944
94	Ankrd39	chr1	36577251	36578471	1220	-	691	0.0391198	0.0391061	0.0521739	0.00102041	0	0.0434666	0.000510204	0.00754074	0.000721538	4.24633e-05	8.4243e-05	32	14	6	1	0	818	358	115	980	341	3.4331	1.34786	0.410501	3.37956	1.45784	1.73049	2.4187	1.5472	1.35887
95	Ankrd39	chr1	36577251	36578554	1303	-	692	0.0391198	0.0391061	0.0508475	0.00102041	0	0.0430245	0.000510204	0.00677491	0.000721538	4.14345e-05	8.27092e-05	32	14	6	1	0	818	358	118	980	341	3.4331	1.34786	0.478918	3.37956	1.45784	1.75329	2.4187	1.51825	1.35887
96	Sema4c	chr1	36587719	36588619	900	-	693	0.0304397	0.060423	0.0588235	0	0	0.0498954	0	0.0168681	0	0.000151938	0.000229735	27	20	9	0	0	887	331	153	1224	756	2.76323	0.851283	0.410501	2.96574	2.27787	1.34167	2.6218	1.25068	0.486398
97	Sema4c	chr1	36587733	36588619	886	-	696	0.0304397	0.060423	0.0592105	0	0	0.0500244	0	0.0169717	0	0.000153292	0.000231375	27	20	9	0	0	887	331	152	1222	755	2.76323	0.851283	0.410501	2.96574	2.27787	1.34167	2.6218	1.25068	0.486398
98	Cox5b	chr1	36732390	36732469	79	+	723	0.0364892	0.0206842	0.040724	0	0	0.0326324	0	0.0105619	0	0.000110518	0.000176724	37	26	18	0	0	1014	1257	442	1394	1060	4.94032	4.68206	1.71042	5.44868	5.01131	3.7776	5.23	1.79488	0.309269
99	Actr1b	chr1	36737194	36739156	1962	-	724	0.0392749	0.0391511	0.0363071	0.000401123	0	0.0382444	0.000200562	0.0016789	0.000283637	1.20999e-06	1.13268e-05	130	107	35	1	0	3310	2733	964	2493	2150	16.6631	10.641	3.48926	10.1387	10.7515	10.2645	10.4451	6.59499	0.433351
100	Actr1b	chr1	36738282	36739156	874	-	727	0.040118	0.0404436	0.0333333	0.000604961	0	0.037965	0.00030248	0.00401441	0.000427772	5.51836e-06	2.30435e-05	68	62	16	1	0	1695	1533	480	1653	1200	7.87101	5.88804	1.57359	6.20736	5.74023	5.11088	5.97379	3.21984	0.330312
101	Tmem131	chr1	36831269	36832001	732	-	747	0.043222	0.04947	0.0338983	0	0	0.0421968	0	0.00783629	0	3.60173e-05	7.44707e-05	22	14	4	0	0	509	283	118	882	728	1.59095	0.780343	0.273667	2.345	2.55121	0.881653	2.44811	0.664459	0.145813
102	Tmem131	chr1	36831274	36832001	727	-	748	0.0433925	0.05	0.0338983	0	0	0.0424303	0	0.00809386	0	3.66701e-05	7.55288e-05	22	14	4	0	0	507	280	118	870	726	1.59095	0.780343	0.273667	2.345	2.55121	0.881653	2.44811	0.664459	0.145813
103	Inpp4a	chr1	37447340	37449700	2360	+	775	0	0.06	0	0	0	0.02	0	0.034641	0	0.14245	0.144346	0	3	0	0	0	6	50	44	48	95	0.167468	0.283761	0.205251	0.275883	0.273344	0.218827	0.274613	0.0593231	0.00179495
104	Inpp4a	chr1	37447340	37449817	2477	+	776	0.0470016	0.0607903	0.0165289	0.00123457	0	0.0414403	0.000617284	0.0226487	0.000872971	0.000682688	0.000854943	29	20	2	1	0	617	329	121	810	171	2.42829	1.13504	0.478918	2.55191	0.546688	1.34742	1.5493	0.991888	1.41791
105	Inpp4a	chr1	37447340	37449821	2481	+	781	0.0470016	0.0607903	0.0165289	0.00123457	0	0.0414403	0.000617284	0.0226487	0.000872971	0.000682688	0.000854943	29	20	2	1	0	617	329	121	810	171	2.42829	1.13504	0.478918	2.55191	0.546688	1.34742	1.5493	0.991888	1.41791
106	Coa5	chr1	37456165	37459666	3501	-	783	0.040747	0.0416523	0.0450237	0	0	0.0424743	0	0.00225372	0	5.81071e-07	8.64761e-06	120	121	57	0	0	2945	2905	1266	3603	2741	13.6487	8.79659	3.62609	12.2078	10.5693	8.69045	11.3886	5.01213	1.15859
107	Unc50	chr1	37477899	37478068	169	+	784	0.0466653	0.0479376	0.0552486	0.00372168	0.00202293	0.0499505	0.0028723	0.00463219	0.0012012	1.31531e-06	1.16528e-05	233	86	40	23	3	4993	1794	724	6180	1483	17.6679	5.53334	2.18934	17.6565	5.92246	8.46353	11.7895	8.1447	8.29721
108	Mgat4a	chr1	37478420	37483739	5319	-	792	0.0348485	0.0400697	0.0472727	0.003003	0.00134771	0.0407303	0.00217536	0.00623841	0.00117047	4.27221e-05	8.46713e-05	23	23	13	3	1	660	574	275	999	742	2.51203	1.63163	0.821002	3.03471	2.73344	1.65488	2.88408	0.845751	0.213028
109	Mgat4a	chr1	37478462	37483739	5277	-	806	0.0383212	0.0411523	0.0472727	0.00330761	0.00143885	0.0422487	0.00237323	0.0045754	0.00132141	4.22865e-05	8.39781e-05	21	20	13	3	1	548	486	275	907	695	2.42829	1.56069	0.821002	3.03471	2.73344	1.60333	2.88408	0.804492	0.213028
110	Mitd1	chr1	37917968	37918348	380	-	843	0.0413695	0.0362473	0.0392157	0	0	0.0389442	0	0.00257184	0	1.77538e-05	4.61777e-05	29	17	12	0	0	701	469	306	944	354	2.09335	1.20598	0.821002	2.00015	1.18449	1.37345	1.59232	0.652497	0.576757
111	Mrpl30	chr1	37937345	37937419	74	+	847	0.0375587	0.019084	0.0549451	0	0	0.0371959	0	0.0179333	0	0.000410243	0.00053951	16	5	5	0	0	426	262	91	828	259	2.34456	1.77351	0.547335	3.93133	1.82229	1.55513	2.87681	0.918296	1.49131
112	Txndc9	chr1	38022947	38026742	3795	-	853	0.0363881	0.044975	0.056129	0.000461148	0.000431872	0.0458307	0.00044651	0.00989823	2.07013e-05	1.77945e-05	4.62326e-05	135	243	87	2	2	3710	5403	1550	4337	4631	14.9884	14.6137	4.31026	13.2424	16.1273	11.3041	14.6848	6.05976	2.03996
113	Txndc9	chr1	38026471	38026742	271	-	854	0.0390967	0.0450148	0.058623	0.000277239	0.000468274	0.0475782	0.000372757	0.0100124	0.000135083	1.15311e-05	3.53421e-05	116	228	86	1	2	2967	5065	1467	3607	4271	11.2204	13.6915	4.10501	10.5525	14.4872	9.67229	12.5199	4.9772	2.78228
114	Eif5b	chr1	38090794	38092693	1899	+	856	0.0342679	0.0391608	0.0237389	0	0	0.0323892	0	0.00788076	0	1.92696e-05	4.86676e-05	33	56	8	0	0	963	1430	337	1205	1629	3.76804	4.11453	1.16309	3.58647	5.37577	3.01522	4.48112	1.61332	1.26522
115	Eif5b	chr1	38090794	38094660	3866	+	857	0.0326409	0.0397213	0.0237389	0	0	0.0320337	0	0.00800848	0	2.31746e-05	5.46189e-05	33	57	8	0	0	1011	1435	337	1237	1640	3.93551	4.11453	1.16309	3.79339	5.37577	3.07104	4.58458	1.65476	1.11891
116	Rev1	chr1	38091866	38092167	301	-	858	0.0298963	0.0606061	0.0295359	0.00142959	0.00241546	0.0400127	0.00192253	0.0178353	0.000697113	0.0011458	0.00136879	49	26	7	2	1	1639	429	237	1399	414	5.02405	1.0641	0.615752	3.58647	1.18449	2.23464	2.38548	2.42608	1.69846
117	Aff3	chr1	38215071	38218529	3458	-	880	0.0406852	0.0499419	0.0397727	0	0	0.0434666	0	0.00562631	0	1.39957e-05	3.97139e-05	19	43	14	0	0	467	861	352	685	893	2.17709	2.55385	0.957836	2.20706	3.18902	1.89626	2.69804	0.834244	0.694347
118	Aff3	chr1	38216396	38218529	2133	-	881	0.0429864	0.0499419	0.0424242	0	0	0.0451175	0	0.00418749	0	1.12687e-05	3.48125e-05	19	43	14	0	0	442	861	330	633	872	2.00962	2.55385	0.889419	2.06912	3.0979	1.81763	2.58351	0.848662	0.727458
119	Chst10	chr1	38902947	38904578	1631	-	889	0.0163265	0.042654	0.0535714	0	0	0.0375173	0	0.0191464	0	0.00442139	0.00486565	4	9	3	0	0	245	211	56	186	51	1.17228	0.780343	0.273667	0.689707	0.273344	0.742096	0.481525	0.450525	0.294413
120	Chst10	chr1	38902952	38904578	1626	-	890	0.0163265	0.042654	0.0535714	0	0	0.0375173	0	0.0191464	0	0.00442139	0.00486565	4	9	3	0	0	245	211	56	186	51	1.17228	0.780343	0.273667	0.689707	0.273344	0.742096	0.481525	0.450525	0.294413
121	Pdcl3	chr1	39035364	39036317	953	+	897	0.0413369	0.0465927	0.0332136	0.00278597	0.000451467	0.0403811	0.00161872	0.00674055	0.00165074	2.91535e-05	6.37951e-05	235	147	37	17	1	5685	3155	1114	6102	2215	23.7805	8.86753	2.66826	20.3463	7.56252	11.7721	13.9544	10.8517	9.03953
122	Rpl31	chr1	39410414	39410992	578	+	900	0.0165245	0.0235988	0.0144435	0.000512033	0.000523834	0.0181889	0.000517934	0.00479924	8.34506e-06	5.53549e-05	0.000102341	62	56	17	2	1	3752	2373	1177	3906	1909	25.9576	11.9889	5.6786	22.7603	12.0271	14.5417	17.3937	10.3777	7.5895
123	Cnot11	chr1	39584347	39585962	1615	+	908	0.0334572	0.03698	0.0410959	0.00230282	0.00325203	0.0371777	0.00277743	0.00382316	0.000671194	1.81021e-05	4.6702e-05	72	24	18	4	2	2152	649	438	1737	615	11.974	2.27009	1.43675	8.20751	2.64233	5.22694	5.42492	5.85795	3.93518
124	Rnf149	chr1	39590374	39591552	1178	-	909	0.0444698	0.0469974	0.0428571	0.00194616	0.00152905	0.0447748	0.0017376	0.00208691	0.000294937	8.6094e-08	4.59665e-06	429	378	96	18	6	9647	8043	2240	9249	3924	40.5273	26.2479	6.97852	30.3471	15.4895	24.5846	22.9183	16.8361	10.5059
125	Rnf149	chr1	39590376	39591552	1176	-	911	0.0445021	0.0469974	0.0429338	0.00194805	0.00152983	0.0448111	0.00173894	0.00204934	0.000295726	8.47084e-08	4.59665e-06	429	378	96	18	6	9640	8043	2236	9240	3922	40.5273	26.2479	6.97852	30.3471	15.4895	24.5846	22.9183	16.8361	10.5059
126	Map4k4	chr1	40063872	40065466	1594	+	916	0.0375367	0.0380809	0.0439972	0.000596049	0.00021699	0.0398716	0.00040652	0.00358322	0.000268035	3.16867e-07	6.77398e-06	384	304	188	7	2	10230	7983	4273	11744	9217	38.2665	21.424	11.0151	34.0715	31.0701	23.5685	32.5708	13.7517	2.1223
127	Map4k4	chr1	40063872	40065470	1598	+	961	0.0375367	0.0380714	0.0439869	0.000595846	0.000216896	0.039865	0.000406371	0.00357968	0.000267958	3.15749e-07	6.77398e-06	384	304	188	7	2	10230	7985	4274	11748	9221	38.2665	21.424	11.0151	34.0715	31.0701	23.5685	32.5708	13.7517	2.1223
128	Il1r1	chr1	40352553	40355337	2784	+	975	0.0433803	0.0429674	0.0493878	0.000507872	0.000352671	0.0452452	0.000430272	0.00359353	0.000109743	7.62043e-08	4.59665e-06	462	256	121	7	2	10650	5958	2450	13783	5671	39.6063	16.9547	6.56802	42.279	20.1364	21.043	31.2077	16.8943	15.6572
129	Il1r1	chr1	40352553	40355361	2808	+	977	0.0427445	0.0422582	0.0488	0.000496665	0.000347162	0.0446009	0.000421914	0.00364467	0.000105715	7.9587e-08	4.59665e-06	466	256	122	7	2	10902	6058	2500	14094	5761	39.69	16.9547	6.56802	42.348	20.1364	21.0709	31.2422	16.9403	15.706
130	Il1rl2	chr1	40404605	40406715	2110	+	989	0.0487192	0.0306363	0.0423453	0.00233645	0.00122549	0.0405669	0.00178097	0.0091717	0.000785566	8.77773e-05	0.000146721	97	39	26	7	1	1991	1273	614	2996	816	8.54089	4.25641	2.05251	10.6215	3.55347	4.94994	7.08748	3.29932	4.99784
131	Il1rl2	chr1	40404605	40406722	2117	+	991	0.0478776	0.0309119	0.0414013	0.00228162	0.00120773	0.0400636	0.00174467	0.00856158	0.000759353	6.64929e-05	0.000117787	97	40	26	7	1	2026	1294	628	3068	828	8.54089	4.25641	2.05251	10.7594	3.55347	4.94994	7.15645	3.29932	5.09538
132	Mrps9	chr1	42944656	42944843	187	+	1027	0.0391254	0.0373281	0.0251572	0	0	0.0338703	0	0.00759902	0	3.17607e-05	6.78931e-05	34	19	4	0	0	869	509	159	1296	537	3.1819	1.48975	0.684169	3.72442	2.09564	1.78527	2.91003	1.27482	1.15172
133	Tgfbrap1	chr1	43086359	43088818	2459	-	1035	0.0562771	0.0483559	0.0123457	0	0	0.0389929	0	0.0234145	0	0.00118735	0.00141506	13	25	2	0	0	231	517	162	387	746	1.00481	1.56069	0.410501	1.03456	2.82456	0.991999	1.92956	0.575199	1.26572
134	Tgfbrap1	chr1	43086424	43088818	2394	-	1037	0.0562771	0.0483559	0.0123457	0	0	0.0389929	0	0.0234145	0	0.00118735	0.00141506	13	25	2	0	0	231	517	162	387	746	1.00481	1.56069	0.410501	1.03456	2.82456	0.991999	1.92956	0.575199	1.26572
135	Tgfbrap1	chr1	43086427	43088818	2391	-	1042	0.0562771	0.0484496	0.0123457	0	0	0.0390241	0	0.0234333	0	0.00118969	0.0014173	13	25	2	0	0	231	516	162	387	746	1.00481	1.56069	0.410501	1.03456	2.82456	0.991999	1.92956	0.575199	1.26572
136	AI597479	chr1	43152402	43155106	2704	+	1044	0.0372149	0.0404494	0.0497925	0.00105597	0.00168067	0.0424856	0.00136832	0.00653137	0.000441734	2.07127e-05	5.08003e-05	31	36	12	1	1	833	890	241	947	595	2.84696	2.34103	0.615752	2.75883	1.82229	1.93458	2.29056	1.16982	0.662228
137	Fhl2	chr1	43162230	43162673	443	-	1045	0.03968	0.0465397	0.0370709	9.61723e-05	0.000122835	0.0410969	0.000109504	0.0048908	1.88534e-05	1.29913e-06	1.16271e-05	734	579	162	2	1	18498	12441	4370	20796	8141	70.6717	35.3282	11.8361	62.0736	28.8834	39.2787	45.4785	29.616	23.469
138	Nck2	chr1	43608502	43609678	1176	+	1048	0.0377155	0.0337478	0.0421456	0.000674764	0	0.0378696	0.000337382	0.00420103	0.00047713	1.02489e-05	3.26427e-05	35	38	22	1	0	928	1126	522	1482	1118	3.6843	3.26325	1.642	4.34515	4.10016	2.86319	4.22266	1.07833	0.173233
139	Ecrg4	chr1	43781566	43781724	158	+	1050	0.00180902	0.00206044	0.00184417	0.00154508	0.000767754	0.00190454	0.00115642	0.00013615	0.000549655	0.160179	0.162099	14	12	4	14	4	7739	5824	2169	9061	5210	34.0798	20.6436	7.25219	33.1059	22.3231	20.6585	27.7145	13.4138	7.6246
140	Uxs1	chr1	43786120	43789390	3270	-	1051	0.0300778	0.0402685	0.018595	0.000540979	0.00104058	0.0296471	0.000790781	0.0108431	0.000353273	0.000131984	0.000204048	85	60	9	2	1	2826	1490	484	3697	961	12.5601	4.96582	1.36834	12.8975	3.7357	6.29809	8.31661	5.7136	6.47838
141	Tpp2	chr1	44041353	44042160	807	+	1055	0.0408516	0.0427435	0.0443686	0.000462428	0	0.0426546	0.000231214	0.00176021	0.000326986	3.26171e-06	1.78245e-05	71	43	13	2	0	1738	1006	293	4325	1510	6.44753	3.12137	0.889419	12.5527	6.01357	3.48611	9.28312	2.79695	4.62383
142	Tex30	chr1	44125772	44126049	277	-	1061	0.0386007	0.0453125	0.0677291	0.000504286	0.0030722	0.0505474	0.00178824	0.0152535	0.00181579	0.000121261	0.00019049	64	29	17	1	2	1658	640	251	1983	651	5.69392	1.70257	0.615752	5.24177	2.27787	2.67075	3.75982	2.67395	2.0958
143	Poglut2	chr1	44145705	44146246	541	-	1069	0.0306947	0.0325294	0.01983	0.00510493	0.000904159	0.0276847	0.00300455	0.00686394	0.0029704	0.00051806	0.000664311	38	58	14	9	1	1238	1783	706	1763	1106	4.18671	4.54018	1.642	4.62103	3.7357	3.4563	4.17837	1.58113	0.626023
144	Bivm	chr1	44182302	44183677	1375	+	1070	0.0378913	0.0343088	0.04375	0.000892061	0	0.03865	0.00044603	0.00476612	0.000630782	1.08247e-05	3.3845e-05	46	34	14	2	0	1214	991	320	2242	784	3.93551	2.62479	0.821002	5.58662	2.64233	2.46043	4.11448	1.56374	2.08193
145	Bivm	chr1	44182302	44183682	1380	+	1081	0.0378601	0.0342397	0.04375	0.000890869	0	0.0386166	0.000445434	0.00480008	0.000629939	1.08791e-05	3.3925e-05	46	34	14	2	0	1215	993	320	2245	784	3.93551	2.62479	0.821002	5.58662	2.64233	2.46043	4.11448	1.56374	2.08193
146	Bivm	chr1	44182302	44183931	1629	+	1082	0.037296	0.0342397	0.04375	0.000866176	0	0.0384286	0.000433088	0.00485526	0.000612479	1.03064e-05	3.27855e-05	48	34	14	2	0	1287	993	320	2309	806	4.27044	2.62479	0.821002	5.79354	2.73344	2.57208	4.26349	1.72532	2.16381
147	Ercc5	chr1	44220242	44220338	96	+	1083	0.0504541	0.0585586	0.0298507	0.00212089	0.00641026	0.0462878	0.00426557	0.0148004	0.00303304	0.000245833	0.000345127	50	13	2	2	1	991	222	67	943	156	8.20595	2.19915	0.547335	6.06942	1.09338	3.65081	3.5814	4.0304	3.51859
148	Ercc5	chr1	44220242	44220420	178	+	1086	0.0385086	0.0375	0.0516432	0.00135044	0.00568182	0.0425506	0.00351613	0.00789056	0.00306275	7.07992e-05	0.000123707	63	21	11	2	1	1636	560	213	1481	176	9.5457	2.62479	0.752586	6.62118	1.18449	4.30769	3.90284	4.63183	3.84432
149	Gulp1	chr1	44834131	44835998	1867	+	1089	0.0406895	0.038378	0.0437158	0.00253325	0.000460193	0.0409278	0.00149672	0.0026769	0.00146587	6.95685e-06	2.61725e-05	144	53	40	16	1	3539	1381	915	6316	2173	14.486	4.54018	2.80509	20.6912	7.74475	7.27709	14.218	6.3031	9.15452
150	Gulp1	chr1	44834181	44835996	1815	+	1091	0.0406895	0.038378	0.0437158	0.00253325	0.000460193	0.0409278	0.00149672	0.0026769	0.00146587	6.95685e-06	2.61725e-05	144	53	40	16	1	3539	1381	915	6316	2173	14.486	4.54018	2.80509	20.6912	7.74475	7.27709	14.218	6.3031	9.15452
151	Gulp1	chr1	44834181	44835998	1817	+	1092	0.0406895	0.038378	0.0437158	0.00253325	0.000460193	0.0409278	0.00149672	0.0026769	0.00146587	6.95685e-06	2.61725e-05	144	53	40	16	1	3539	1381	915	6316	2173	14.486	4.54018	2.80509	20.6912	7.74475	7.27709	14.218	6.3031	9.15452
152	Col3a1	chr1	45387907	45388866	959	+	1094	0.0150361	0.0165467	0.0136871	0.00170545	0.00120492	0.01509	0.00145519	0.00143056	0.000353926	1.80126e-06	1.36857e-05	4045	3229	1444	537	198	269019	195145	105501	314873	164326	1106.04	637.753	315.197	1030.7	719.624	686.331	875.161	397.656	219.962
153	Col5a2	chr1	45413490	45415243	1753	-	1095	0.020046	0.0222831	0.0231421	0.000993632	0.000410329	0.0218237	0.000701981	0.00159837	0.000412458	8.65036e-07	1.00245e-05	1439	992	407	71	15	71785	44518	17587	71455	36556	344.147	156.565	59.4543	273.331	157.902	186.722	215.616	144.723	81.6206
154	Wdr75	chr1	45862675	45862798	123	+	1096	0.0397276	0.045107	0.045098	0.000406339	0	0.0433109	0.000203169	0.00310323	0.000287325	3.22583e-06	1.7739e-05	70	59	23	1	0	1762	1308	510	2461	1003	7.87101	4.54018	1.77884	8.75927	4.73797	4.73001	6.74862	3.05052	2.84349
155	Slc40a1	chr1	45947229	45948565	1336	-	1097	0.0352423	0.0480769	0.0649351	0.000922509	0.0013986	0.0494181	0.00116056	0.0148918	0.000336648	6.62964e-05	0.000117465	8	25	5	1	1	227	520	77	1084	715	0.753608	1.4188	0.205251	2.8278	2.18675	0.792554	2.50728	0.607714	0.453286
156	Slc40a1	chr1	45947239	45948565	1326	-	1098	0.0309735	0.0466019	0.0649351	0.000934579	0.00140056	0.0475035	0.00116757	0.0169987	0.000329498	9.95399e-05	0.000162147	7	24	5	1	1	226	515	77	1070	714	0.753608	1.4188	0.205251	2.8278	2.18675	0.792554	2.50728	0.607714	0.453286
157	Slc39a10	chr1	46846703	46849112	2409	-	1129	0.037464	0.0256798	0.0196078	0.00561798	0	0.0275839	0.00280899	0.00907907	0.00397251	0.00194656	0.00224409	13	17	3	1	0	347	662	153	178	290	1.17228	1.48975	0.342084	0.413824	0.911147	1.00137	0.662486	0.592612	0.351661
158	Cavin2	chr1	51340581	51342119	1538	+	1138	0.039068	0.0418297	0.0397399	0.000391198	0.000523834	0.0402125	0.000457516	0.00144024	9.37881e-05	1.45734e-07	5.28796e-06	280	139	55	4	2	7167	3323	1384	10225	3818	54.2598	15.8197	5.61018	55.9352	20.5919	25.2299	38.2636	25.6536	24.9915
159	Nabp1	chr1	51508646	51510403	1757	-	1139	0.044335	0.0361272	0.0503432	0.00216357	0.00187441	0.0436018	0.00201899	0.00713634	0.000204461	9.60555e-06	3.14647e-05	63	25	22	5	2	1421	692	437	2311	1067	5.02405	1.84445	0.889419	6.06942	3.46236	2.58597	4.76589	2.16476	1.84347
160	Myo1b	chr1	51788916	51790331	1415	-	1142	0.0417655	0.0486163	0.0475285	0.000547645	0	0.0459701	0.000273823	0.00368167	0.000387244	3.1801e-06	1.75754e-05	88	65	25	2	0	2107	1337	526	3652	1959	7.28487	3.26325	1.2315	10.3456	6.56026	3.92654	8.45293	3.08071	2.67664
161	Myo1b	chr1	51789032	51790331	1299	-	1145	0.0456821	0.0479167	0.0503778	0.000448229	0	0.0479922	0.000224115	0.00234878	0.000316946	2.99121e-06	1.68799e-05	73	46	20	1	0	1598	960	397	2231	1275	5.69392	2.76667	1.16309	7.5178	5.46688	3.20789	6.49234	2.29742	1.45022
162	Myo1b	chr1	51789147	51790331	1184	-	1150	0.0475515	0.0512129	0.0555556	0.000549149	0	0.05144	0.000274574	0.00400688	0.000388307	5.23552e-06	2.23926e-05	67	38	13	1	0	1409	742	234	1821	768	4.94032	2.19915	0.684169	5.58662	3.00679	2.60788	4.29671	2.15731	1.82422
163	Stat1	chr1	52194224	52194571	347	+	1157	0.0339367	0.08	0.0248447	0	0	0.0462605	0	0.0295708	0	0.000247854	0.000347712	60	8	4	0	0	1768	100	161	2011	420	13.3137	0.567522	0.957836	12.4147	2.91567	4.94636	7.6652	7.24898	6.71684
164	Stat1	chr1	52198456	52200082	1626	+	1158	0.0347222	0.0461741	0.0690979	0.000430663	0	0.0499981	0.000215332	0.017504	0.000304525	0.000214619	0.000306627	105	35	36	2	0	3024	758	521	4644	1635	10.1318	1.84445	1.43675	11.725	5.46688	4.47101	8.59595	4.90665	4.42517
165	Stat1	chr1	52198456	52201024	2568	+	1161	0.034639	0.0461741	0.066787	0.000423012	0.000575705	0.0492001	0.000499359	0.0162862	0.000107971	0.000173506	0.000256403	107	35	37	2	1	3089	758	554	4728	1737	10.383	1.84445	1.50517	11.9319	5.83134	4.57755	8.88163	5.03056	4.31376
166	Gls	chr1	52202607	52205316	2709	-	1165	0.0369128	0.0339426	0.0625	0	0	0.0444518	0	0.0157006	0	3.23138e-05	6.87161e-05	33	13	12	0	0	894	383	192	2861	1549	3.6843	1.20598	0.615752	9.79383	6.01357	1.83535	7.9037	1.62821	2.67305
167	Gls	chr1	52224438	52226982	2544	-	1169	0.0360614	0.03996	0.0413094	0.000324324	0	0.0391103	0.000162162	0.00272527	0.000229332	8.05483e-07	9.74343e-06	141	200	106	3	0	3910	5005	2566	9250	5835	11.1366	10.641	5.06285	18.691	15.0339	8.94684	16.8625	3.37275	2.58597
168	Gls	chr1	52224439	52226806	2367	-	1170	0.0360614	0.03996	0.0413417	0.000324324	0	0.039121	0.000162162	0.0027383	0.000229332	8.09489e-07	9.74343e-06	141	200	106	3	0	3910	5005	2564	9250	5835	11.1366	10.641	5.06285	18.691	15.0339	8.94684	16.8625	3.37275	2.58597
169	Gls	chr1	52240897	52243663	2766	-	1171	0.0393701	0.0274223	0.0462329	0.000476417	0.00242131	0.0376751	0.00144886	0.00951915	0.00137525	8.97835e-05	0.000149367	40	15	27	1	2	1016	547	584	2099	826	3.4331	1.34786	1.29992	5.24177	2.64233	2.02696	3.94205	1.21799	1.83808
170	Nab1	chr1	52495007	52498376	3369	-	1172	0.0378051	0.038471	0.0359168	0.0025015	0.00171494	0.0373976	0.00210822	0.00132493	0.000556183	1.38252e-07	5.19646e-06	237	313	114	25	18	6269	8136	3174	9994	10496	25.1203	21.9915	8.27844	30.554	34.9881	18.4634	32.771	8.95808	3.13535
171	Nab1	chr1	52496452	52498376	1924	-	1173	0.038109	0.0383241	0.0357599	0.00250501	0.00171871	0.0373977	0.00211186	0.00142242	0.000556001	1.41916e-07	5.23945e-06	237	311	112	25	18	6219	8115	3132	9980	10473	24.8691	21.9205	8.14161	30.485	34.8969	18.3104	32.691	8.92898	3.11969
172	Nab1	chr1	52496778	52498376	1598	-	1175	0.0356418	0.0390665	0.0379747	0.00367215	0.00225056	0.037561	0.00296136	0.00174942	0.00100521	8.26645e-07	9.78477e-06	158	231	90	25	18	4433	5913	2370	6808	7998	18.589	15.7487	6.29435	21.7258	26.6966	13.544	24.2112	6.43701	3.51493
173	Mfsd6	chr1	52695444	52697693	2249	-	1177	0.0298013	0.0291005	0.0569948	0.00107991	0	0.0386322	0.000539957	0.0159063	0.000763614	0.000163926	0.000244668	18	22	11	1	0	604	756	193	926	701	2.67949	2.34103	0.478918	3.10368	2.64233	1.83315	2.873	1.18494	0.326225
174	Mfsd6	chr1	52695457	52697500	2043	-	1178	0.0305085	0.0293725	0.0569948	0.00108814	0	0.0389586	0.00054407	0.0156302	0.000769431	0.000152569	0.0002305	18	22	11	1	0	590	749	193	919	701	2.67949	2.34103	0.478918	3.10368	2.64233	1.83315	2.873	1.18494	0.326225
175	Mfsd6	chr1	52695457	52697693	2236	-	1179	0.0305085	0.0293725	0.0569948	0.00108814	0	0.0389586	0.00054407	0.0156302	0.000769431	0.000152569	0.0002305	18	22	11	1	0	590	749	193	919	701	2.67949	2.34103	0.478918	3.10368	2.64233	1.83315	2.873	1.18494	0.326225
176	Mfsd6	chr1	52695462	52697500	2038	-	1180	0.0307167	0.0294511	0.0569948	0.00109769	0	0.0390542	0.000548847	0.0155499	0.000776187	0.000150453	0.000227888	18	22	11	1	0	586	747	193	911	701	2.67949	2.34103	0.478918	3.10368	2.64233	1.83315	2.873	1.18494	0.326225
177	Inpp1	chr1	52824583	52828826	4243	-	1182	0.0355292	0.0429293	0.0444015	0	0.000981354	0.0409534	0.000490677	0.00475476	0.000693922	1.51953e-05	4.18113e-05	96	68	23	0	1	2702	1584	518	3779	1019	22.0221	6.24274	1.98409	23.8638	6.01357	10.083	14.9387	10.5566	12.6221
178	Inpp1	chr1	52828576	52828826	250	-	1185	0.0321839	0.0384615	0.0295359	0	0	0.0333938	0	0.00458418	0	2.54017e-05	5.81328e-05	28	20	7	0	0	870	520	237	909	550	4.60538	2.27009	0.957836	3.31059	2.64233	2.6111	2.97646	1.84753	0.472534
179	Ormdl1	chr1	53348121	53349404	1283	+	1211	0.0405405	0.031401	0.0747664	0.00142857	0	0.0489026	0.000714286	0.0228601	0.00101015	0.000308109	0.000419841	15	13	8	1	0	370	414	107	700	419	1.25601	1.0641	0.273667	1.72427	1.36672	0.864595	1.54549	0.520676	0.252823
180	Asnsd1	chr1	53383775	53383888	113	-	1218	0.0410714	0.0474934	0.0258621	0	0	0.0381423	0	0.0111092	0	6.3865e-05	0.0001142	23	18	3	0	0	560	379	116	691	490	2.84696	2.05727	0.684169	3.65545	2.55121	1.8628	3.10333	1.09443	0.78081
181	Stk17b	chr1	53794670	53796646	1976	-	1225	0.0348112	0.034751	0.0287879	0.000843882	0.000907029	0.0327834	0.000875456	0.00346032	4.46521e-05	1.67236e-06	1.31414e-05	106	67	19	4	2	3045	1928	660	4740	2205	12.3089	5.32052	1.98409	14.6908	8.20033	6.53784	11.4455	5.26896	4.58942
182	Hecw2	chr1	53846030	53852380	6350	-	1227	0.0415913	0.0349854	0.0615385	0	0	0.0460384	0	0.0138238	0	4.60889e-05	8.9582e-05	23	12	8	0	0	553	343	130	1172	424	2.09335	1.0641	0.342084	3.17265	1.54895	1.16651	2.3608	0.880115	1.14813
183	Hecw2	chr1	53846032	53852380	6348	-	1232	0.0415913	0.0349854	0.0615385	0	0	0.0460384	0	0.0138238	0	4.60889e-05	8.9582e-05	23	12	8	0	0	553	343	130	1172	424	2.09335	1.0641	0.342084	3.17265	1.54895	1.16651	2.3608	0.880115	1.14813
184	Gtf3c3	chr1	54435035	54437038	2003	-	1251	0.0349398	0.0467775	0.0302013	0.000724113	0	0.0373062	0.000362056	0.00853772	0.000512025	4.34178e-05	8.56552e-05	29	45	9	1	0	830	962	298	1381	1025	2.76323	2.48291	0.821002	3.44853	3.37125	2.02238	3.40989	1.04982	0.0546508
185	Pgap1	chr1	54512158	54519864	7706	-	1254	0.032	0.0247934	0.0266667	0	0	0.02782	0	0.00373918	0	0.000338561	0.000456018	12	3	2	0	0	375	121	75	463	251	1.42348	0.425641	0.205251	1.51735	0.728918	0.684791	1.12314	0.649146	0.557509
186	Ankrd44	chr1	54684498	54687435	2937	-	1255	0.0264672	0.0443686	0.0567376	0.00262009	0	0.0425245	0.00131004	0.0152192	0.00185268	0.000610208	0.000771013	23	13	8	3	0	869	293	141	1145	448	4.01924	0.993163	0.478918	3.86236	1.73118	1.83044	2.79677	1.91292	1.50697
187	Ankrd44	chr1	54684498	54688511	4013	-	1259	0.0264672	0.0443686	0.0519481	0.00262009	0	0.040928	0.00131004	0.0130842	0.00185268	0.000480044	0.00062074	23	13	8	3	0	869	293	154	1145	448	4.01924	0.993163	0.547335	3.86236	1.73118	1.85325	2.79677	1.889	1.50697
188	Sf3b1	chr1	55024327	55026492	2165	-	1267	0.0465168	0.0479412	0.0361825	0.00147722	0.000826276	0.0435468	0.00115175	0.00641735	0.000460287	1.12757e-06	1.1055e-05	422	248	69	19	4	9072	5173	1907	12862	4841	29.5582	14.1171	4.8576	33.3818	16.4007	16.1776	24.8912	12.4785	12.0075
189	Sf3b1	chr1	55025237	55026492	1255	-	1268	0.0471204	0.0463076	0.0362473	0.00145208	0.000877001	0.0432251	0.00116454	0.0060566	0.000406643	8.73348e-07	1.00492e-05	405	227	68	18	4	8595	4902	1876	12396	4561	27.6323	13.3368	4.78918	32.2093	15.6717	15.2527	23.9405	11.5414	11.6938
190	Coq10b	chr1	55110962	55111861	899	+	1270	0.0360569	0.0374353	0.0280899	0.00104384	0.00077821	0.0338607	0.000911026	0.00504496	0.00018783	3.47405e-06	1.8437e-05	109	94	20	3	1	3023	2511	712	2874	1285	10.8854	6.59744	1.642	8.0006	3.91793	6.37496	5.95927	4.62573	2.88688
191	Hspd1	chr1	55116991	55117446	455	-	1272	0.0347578	0.0415473	0.0497925	0	0	0.0420325	0	0.00752909	0	8.12541e-06	2.84912e-05	61	58	24	0	0	1755	1396	482	1812	1110	7.03367	4.3983	1.50517	5.93148	4.55574	4.31238	5.24361	2.76525	0.972795
192	Hspd1	chr1	55116992	55117446	454	-	1273	0.0347578	0.0415473	0.0497925	0	0	0.0420325	0	0.00752909	0	8.12541e-06	2.84912e-05	61	58	24	0	0	1755	1396	482	1812	1110	7.03367	4.3983	1.50517	5.93148	4.55574	4.31238	5.24361	2.76525	0.972795
193	Hspe1	chr1	55130279	55130476	197	+	1274	0.042564	0.0440982	0.0594744	0.000175778	0	0.0487122	8.78889e-05	0.00935186	0.000124294	8.0886e-06	2.84199e-05	168	167	86	1	0	3947	3787	1446	5689	3095	15.6583	11.918	4.4471	18.3462	12.2094	10.6745	15.2778	5.70811	4.33939
194	Mob4	chr1	55191965	55194058	2093	+	1275	0.0423369	0.0459699	0.041535	0.00223167	0.00097704	0.0432806	0.00160435	0.00236327	0.000887157	5.22224e-07	8.30106e-06	279	223	92	21	4	6590	4851	2215	9410	4094	24.6178	14.259	6.29435	27.4503	15.2162	15.0571	21.3332	9.18778	8.65086
195	Rftn2	chr1	55209317	55210968	1651	-	1277	0.0292581	0.0377074	0.0502959	0	0.00184843	0.0390871	0.000924214	0.0105865	0.00130704	0.000167466	0.000248971	28	25	17	0	1	957	663	338	1453	541	4.52165	2.55385	1.36834	5.24177	2.73344	2.81461	3.98761	1.59274	1.77366
196	Mars2	chr1	55278159	55279217	1058	+	1285	0.1	0.0217391	0.0506329	0	0	0.0574573	0	0.0395742	0	0.0127553	0.0134846	3	3	4	0	0	30	138	79	102	13	0.0837342	0.354701	0.205251	0.275883	0.0911147	0.214562	0.183499	0.135723	0.130651
197	1700066M21Rik	chr1	57422723	57424582	1859	+	1302	0.031746	0.0409091	0.0666667	0	0	0.0464406	0	0.0181055	0	0.000228784	0.000324357	16	9	4	0	0	504	220	60	413	124	2.09335	0.851283	0.136834	1.44838	0.546688	1.02716	0.997536	0.990047	0.637595
198	Tyw5	chr1	57427393	57427654	261	-	1303	0.0481262	0.0437655	0.0588235	0.00217797	0.00110988	0.0502384	0.00164392	0.00774804	0.000755256	3.90239e-06	1.94556e-05	122	53	16	7	1	2535	1211	272	3214	901	10.8854	3.61795	0.821002	10.1387	3.64459	5.10813	6.89164	5.19507	4.59202
199	Tyw5	chr1	57427402	57427654	252	-	1306	0.0484776	0.0440565	0.0597015	0.00219642	0.00110988	0.0507452	0.00165315	0.00806523	0.000768303	4.02598e-06	1.97111e-05	121	53	16	7	1	2496	1203	268	3187	901	10.8854	3.61795	0.821002	10.1387	3.64459	5.10813	6.89164	5.19507	4.59202
200	Maip1	chr1	57454893	57457112	2219	+	1310	0.0424354	0.0359477	0.0411985	0	0	0.0398605	0	0.00344459	0	6.45629e-06	2.51926e-05	69	22	22	0	0	1626	612	534	1481	491	5.86139	1.91539	1.43675	3.86236	1.73118	3.07118	2.79677	2.42822	1.50697
201	Kctd18	chr1	57994259	57995486	1227	-	1329	0.0331695	0.044316	0.0588235	0.0010917	0	0.0454364	0.000545852	0.0128636	0.000771951	9.02171e-05	0.000149905	27	23	3	1	0	814	519	51	916	412	3.51684	1.34786	0.136834	3.24162	1.45784	1.66718	2.34973	1.71248	1.26133
202	Kctd18	chr1	57994281	57995486	1205	-	1331	0.0331695	0.0447471	0.0588235	0.00110497	0	0.04558	0.000552486	0.0128473	0.000781333	9.39359e-05	0.00015475	27	23	3	1	0	814	514	51	905	412	3.51684	1.34786	0.136834	3.24162	1.45784	1.66718	2.34973	1.71248	1.26133
203	Sgo2a	chr1	58063958	58065056	1098	+	1337	0.0526316	0.0420168	0.039823	0.00116144	0.0025641	0.0448238	0.00186277	0.00685013	0.000991832	0.000108231	0.000173782	9	10	9	1	1	171	238	226	861	390	0.418671	0.496582	0.410501	1.79324	1.00226	0.441918	1.39775	0.0475161	0.559304
204	Sgo2a	chr1	58063958	58065436	1478	+	1338	0.0526316	0.0416667	0.0396476	0.00113766	0.00255754	0.0446486	0.0018476	0.00698678	0.00100401	0.000108718	0.000174366	9	10	9	1	1	171	240	227	879	391	0.418671	0.496582	0.410501	1.86221	1.00226	0.441918	1.43224	0.0475161	0.608074
205	Bzw1	chr1	58444225	58446513	2288	+	1353	0.0411351	0.0420025	0.0426466	0.00194049	0.00128558	0.041928	0.00161304	0.000758511	0.00046309	1.18479e-07	4.93567e-06	187	271	136	12	7	4546	6452	3189	6184	5445	15.8258	17.4513	8.14161	17.7944	19.4074	13.8062	18.6009	4.97257	1.14057
206	Clk1	chr1	58451146	58451355	209	-	1355	0.0418006	0.0361248	0.0438931	0.000372856	0.0008285	0.0406062	0.000600678	0.00401955	0.000322189	3.40786e-06	1.82424e-05	91	44	23	1	1	2177	1218	524	2682	1207	7.11741	3.19231	1.2315	6.8281	4.19128	3.84707	5.50969	2.99708	1.86451
207	Ppil3	chr1	58470151	58470362	211	-	1356	0.0193906	0.0288248	0.0234114	0	0	0.0238756	0	0.00473423	0	0.000238868	0.000336718	7	26	7	0	0	361	902	299	259	190	1.25601	2.69573	0.821002	0.827648	0.728918	1.59091	0.778283	0.981208	0.0698127
208	Ppil3	chr1	58470152	58470362	210	-	1359	0.0193906	0.0288248	0.0234114	0	0	0.0238756	0	0.00473423	0	0.000238868	0.000336718	7	26	7	0	0	361	902	299	259	190	1.25601	2.69573	0.821002	0.827648	0.728918	1.59091	0.778283	0.981208	0.0698127
209	Nif3l1	chr1	58500484	58500684	200	+	1371	0.0224719	0.0436047	0.0492958	0.00537634	0	0.0384574	0.00268817	0.0141333	0.00380165	0.00184764	0.00213607	6	15	7	2	0	267	344	142	372	249	1.75842	1.48975	0.684169	1.86221	1.18449	1.31078	1.52335	0.559039	0.479218
210	Nif3l1	chr1	58500484	58501435	951	+	1372	0.0269151	0.0378549	0.0473684	0.00506757	0	0.0373795	0.00253378	0.0102349	0.00358331	0.000637529	0.000802271	13	24	9	3	0	483	634	190	592	492	2.84696	2.76667	0.889419	2.75883	2.55121	2.16768	2.65502	1.10774	0.146805
211	Fam126b	chr1	58561964	58568816	6852	-	1378	0.0407376	0.038806	0.0360902	0.00055991	0.0012012	0.0385446	0.000880556	0.00233467	0.000453461	2.1447e-06	1.47901e-05	95	52	24	2	2	2332	1340	665	3572	1665	9.96437	4.68206	2.32617	11.0353	6.10469	5.65753	8.57	3.91142	3.48647
212	Fam126b	chr1	58564753	58568816	4063	-	1381	0.0332103	0.0430528	0.0328947	0.00108696	0	0.036386	0.000543478	0.00577583	0.000768594	6.83115e-05	0.000120417	18	22	5	1	0	542	511	152	920	651	3.1819	2.41197	0.889419	3.72442	2.73344	2.1611	3.22893	1.16665	0.700724
213	Fam126b	chr1	58565443	58568816	3373	-	1382	0.0301811	0.0430528	0.0331126	0.00108932	0	0.0354488	0.000544662	0.00674641	0.000770269	9.71315e-05	0.000158968	15	22	5	1	0	497	511	151	918	651	3.01443	2.41197	0.889419	3.72442	2.73344	2.10527	3.22893	1.0952	0.700724
214	Ndufb3	chr1	58634964	58635123	159	+	1386	0.032797	0.0418744	0.0307298	0.00223564	0	0.0351337	0.00111782	0.00592836	0.00158083	9.06643e-05	0.000150526	106	84	24	10	0	3232	2006	781	4473	1984	13.4812	8.79659	3.55768	16.415	10.7515	8.61182	13.5833	4.96434	4.00468
215	Cflar	chr1	58793081	58798043	4962	+	1396	0.0418894	0.0408634	0.0422698	0.0019037	0.000423819	0.0416742	0.00116376	0.000727503	0.00104643	1.06584e-06	1.08116e-05	337	195	146	17	2	8045	4772	3454	8930	4719	37.8479	14.7556	9.85203	32.4162	17.4029	20.8185	24.9096	14.9503	10.616
216	Casp8	chr1	58885913	58886173	260	+	1408	0.0525727	0.0372771	0.0328467	0.00269784	0.00300752	0.0408989	0.00285268	0.0103497	0.000218975	6.89195e-05	0.000121228	47	46	9	3	4	894	1234	274	1112	1330	5.10779	4.82394	1.09467	5.03486	5.83134	3.67546	5.4331	2.23953	0.5632
217	Casp8	chr1	58885913	58886662	749	+	1410	0.0526839	0.0380952	0.0328467	0.00246103	0.00294551	0.0412086	0.00270327	0.0102785	0.000342575	5.85859e-05	0.000106864	53	48	9	3	4	1006	1260	274	1219	1358	5.61019	4.96582	1.09467	5.44868	5.83134	3.89023	5.64001	2.44237	0.270582
218	Trak2	chr1	58939607	58942662	3055	-	1414	0.0365741	0.0398922	0.0469799	0.00219974	0.00176678	0.0411487	0.00198326	0.00531547	0.000306143	3.67822e-06	1.88975e-05	79	74	42	5	3	2160	1855	894	2273	1698	9.37823	5.53334	2.66826	6.8281	7.01583	5.85994	6.92197	3.36689	0.132752
219	Trak2	chr1	58939607	58943279	3672	-	1421	0.0365741	0.0398922	0.0469799	0.00219974	0.00176056	0.0411487	0.00198015	0.00531547	0.000310542	3.67388e-06	1.88975e-05	79	74	42	5	3	2160	1855	894	2273	1704	9.37823	5.53334	2.66826	6.8281	7.10695	5.85994	6.96752	3.36689	0.197179
220	Trak2	chr1	58939608	58942662	3054	-	1422	0.0365741	0.0398922	0.0469799	0.00219974	0.00176678	0.0411487	0.00198326	0.00531547	0.000306143	3.67822e-06	1.88975e-05	79	74	42	5	3	2160	1855	894	2273	1698	9.37823	5.53334	2.66826	6.8281	7.01583	5.85994	6.92197	3.36689	0.132752
221	Trak2	chr1	58939628	58943279	3651	-	1425	0.0374302	0.0385965	0.0502513	0	0	0.0420926	0	0.0070896	0	4.80552e-06	2.14207e-05	67	66	40	0	0	1790	1710	796	2044	1518	9.37823	5.53334	2.66826	6.8281	7.10695	5.85994	6.96752	3.36689	0.197179
222	Stradb	chr1	59033595	59034281	686	+	1428	0.0314136	0.0186335	0.0557185	0.00226757	0	0.0352552	0.00113379	0.0188386	0.00160342	0.00216683	0.00247923	24	6	19	3	0	764	322	341	1323	566	3.4331	1.20598	1.09467	4.55206	2.36898	1.91125	3.46052	1.31914	1.54367
223	Tmem237	chr1	59139742	59140295	553	-	1438	0.0430279	0.049169	0.0344828	0.00130039	0.0020436	0.0422265	0.00167199	0.00737583	0.000525526	5.14153e-06	2.22033e-05	108	71	21	5	3	2510	1444	609	3845	1468	10.8017	4.89488	1.84726	12.1388	6.10469	5.84795	9.12176	4.55267	4.26679
224	Als2	chr1	59201914	59203335	1421	-	1445	0.0395634	0.0397878	0.0561798	0.00321371	0.00438596	0.045177	0.00379984	0.00952934	0.000828908	5.6559e-05	0.000104022	29	15	10	6	2	733	377	178	1867	456	2.59576	1.27692	0.478918	5.51765	1.73118	1.45053	3.62442	1.06905	2.67744
225	Fzd7	chr1	59523837	59526114	2277	+	1458	0.0402951	0.0480962	0.0414201	0.00251362	0.000883392	0.0432705	0.0016985	0.00421688	0.00115274	5.61808e-06	2.32601e-05	71	48	42	6	1	1762	998	1014	2387	1132	7.53608	2.69573	2.53142	7.31089	4.19128	4.25441	5.75108	2.84319	2.2059
226	Sumo1	chr1	59678592	59679358	766	-	1492	0.0443959	0.0360065	0.0501475	0.00142146	0.00112867	0.0435167	0.00127507	0.00711136	0.000207038	6.32359e-06	2.49442e-05	122	22	17	4	1	2748	611	339	2814	886	16.1607	2.83761	1.36834	15.5184	5.01131	6.78888	10.2649	8.14941	7.42963
227	Nop58	chr1	59750480	59750669	189	+	1493	0.0384615	0.0507181	0.0560976	0.00160858	0.0011274	0.0484257	0.00136799	0.00903873	0.000340248	1.72287e-05	4.54341e-05	65	113	23	3	1	1690	2228	410	1865	887	5.77766	6.66838	1.09467	5.37971	3.37125	4.51357	4.37548	2.99416	1.4202
228	Bmpr2	chr1	59909644	59916775	7131	+	1496	0.0374524	0.039583	0.0416233	0.000853803	0.000602228	0.0395529	0.000728015	0.00208564	0.00017789	5.95504e-08	4.59665e-06	511	281	120	13	4	13644	7099	2883	15226	6642	55.5995	23.0556	9.09944	49.7968	25.1477	29.2515	37.4722	23.8612	17.4296
229	Bmpr2	chr1	59909644	59917240	7596	+	1497	0.0374277	0.0395401	0.0416233	0.000917792	0.00059997	0.0395304	0.000758881	0.00209784	0.000224734	6.6503e-08	4.59665e-06	511	282	120	14	4	13653	7132	2883	15254	6667	55.5995	23.1265	9.09944	49.8658	25.2388	29.2752	37.5523	23.852	17.4139
230	Wdr12	chr1	60110519	60117322	6803	-	1521	0.0380623	0.0681818	0.0294118	0	0	0.0452186	0	0.0203516	0	0.000305441	0.000416755	22	30	6	0	0	578	440	204	681	367	2.84696	1.98633	1.02625	2.89677	2.18675	1.95318	2.54176	0.910807	0.502056
231	Wdr12	chr1	60114451	60117322	2871	-	1523	0.0378072	0.0652742	0.0227273	0	0	0.0419362	0	0.0215719	0	0.00057875	0.000734913	20	25	4	0	0	529	383	176	575	259	2.67949	1.77351	0.957836	2.62089	1.82229	1.80361	2.22159	0.861224	0.564689
232	Wdr12	chr1	60116026	60117322	1296	-	1524	0.0378072	0.0694444	0.0227273	0	0	0.0433263	0	0.0238426	0	0.000721111	0.000897344	20	25	4	0	0	529	360	176	557	259	2.67949	1.70257	0.957836	2.55191	1.82229	1.77997	2.1871	0.863435	0.515919
233	Carf	chr1	60189846	60193112	3266	+	1527	0.0422195	0.0392749	0.0192926	0	0.00395257	0.0335957	0.00197628	0.012474	0.00279489	0.00135135	0.0015952	35	13	6	0	1	829	331	311	711	253	2.42829	0.780343	0.684169	1.72427	0.728918	1.2976	1.22659	0.980387	0.703818
234	Nbeal1	chr1	60370151	60373864	3713	+	1549	0.0388848	0.037594	0.037037	0	0.00115207	0.0378386	0.000576037	0.000947866	0.000814639	1.3176e-05	3.83404e-05	106	35	14	0	1	2726	931	378	3951	868	11.5553	2.83761	1.2315	11.9319	3.37125	5.20814	7.65159	5.55516	6.05331
235	Nbeal1	chr1	60370151	60377487	7336	+	1550	0.0390291	0.0428349	0.03996	0.000136818	0.00039093	0.040608	0.000263874	0.0019839	0.000179685	4.66635e-07	7.91545e-06	201	110	40	1	1	5150	2568	1001	7309	2558	21.3522	7.51967	2.87351	21.3809	9.02036	10.5818	15.2006	9.6124	8.74023
236	Cyp20a1	chr1	60426448	60427217	769	+	1567	0.0402378	0.0479911	0.0418006	0.000313381	0.000355872	0.0433432	0.000334627	0.00410036	3.00453e-05	1.08931e-06	1.0884e-05	88	129	52	1	1	2187	2688	1244	3191	2810	7.78728	7.16497	3.35243	8.75927	9.2937	6.10156	9.02649	2.40106	0.377898
237	Cyp20a1	chr1	60426448	60427219	771	+	1568	0.0401786	0.0490413	0.0413026	0.00123115	0.00035461	0.0435075	0.000792879	0.00482526	0.000619806	3.27746e-06	1.78655e-05	90	133	52	4	1	2240	2712	1259	3249	2820	7.78728	7.16497	3.35243	8.75927	9.2937	6.10156	9.02649	2.40106	0.377898
238	Abi2	chr1	60516074	60519893	3819	+	1571	0.0504751	0.0454545	0.0340522	0.00232919	0.00461894	0.0433273	0.00347407	0.00841555	0.00161909	2.53834e-05	5.81328e-05	85	108	30	6	12	1684	2376	881	2576	2598	6.8662	7.44873	2.59984	7.24192	9.20259	5.63826	8.22225	2.64742	1.3864
239	Abi2	chr1	60516074	60520315	4241	+	1573	0.0474104	0.0454545	0.035217	0.00182482	0.00394867	0.042694	0.00288674	0.00654865	0.00150179	1.18407e-05	3.59061e-05	119	127	43	7	12	2510	2794	1221	3836	3039	11.1366	9.00941	3.69451	12.4837	11.116	7.94686	11.7998	3.83316	0.967104
240	Abi2	chr1	60516074	60520322	4248	+	1574	0.0472035	0.0453896	0.0351882	0.00181113	0.00394089	0.0425938	0.00287601	0.0064772	0.00150597	1.16601e-05	3.56048e-05	119	127	43	7	12	2521	2798	1222	3865	3045	11.1366	9.00941	3.69451	12.4837	11.116	7.94686	11.7998	3.83316	0.967104
241	Abi2	chr1	60516074	60521104	5030	+	1576	0.0478554	0.0454225	0.0381026	0.00188191	0.00379867	0.0437935	0.00284029	0.00507634	0.00135535	4.26333e-06	2.0181e-05	135	129	49	8	12	2821	2840	1286	4251	3159	12.1415	9.15129	3.89976	13.6562	11.5716	8.3975	12.6139	4.17223	1.47405
242	Abi2	chr1	60517166	60520322	3156	+	1602	0.0472035	0.0457988	0.0351882	0.00182959	0.00396563	0.0427302	0.00289761	0.00656917	0.00151041	1.20122e-05	3.62e-05	119	127	43	7	12	2521	2773	1222	3826	3026	11.1366	8.93847	3.69451	12.3457	11.0249	7.92321	11.6853	3.82353	0.933993
243	Raph1	chr1	60522343	60522394	51	-	1603	0.0376603	0.0377358	0.0462185	0.000438404	0.000672495	0.0405382	0.00055545	0.00491942	0.000165527	5.06353e-06	2.20466e-05	47	40	11	1	1	1248	1060	238	2281	1487	8.62462	6.73932	2.05251	12.8975	11.116	5.80548	12.0068	3.38411	1.25972
244	Raph1	chr1	60522343	60527458	5115	-	1605	0.0373062	0.0387326	0.0391762	0.00288962	0.00138183	0.038405	0.00213572	0.00097709	0.00106617	6.01031e-07	8.74791e-06	580	555	253	75	28	15547	14329	6458	25955	20263	65.7313	48.0975	20.0461	85.8685	83.37	44.625	84.6192	23.0397	1.7667
245	Nrp2	chr1	62835148	62836250	1102	+	1629	0.0463918	0.0172144	0.0321101	0	0	0.0319054	0	0.0145898	0	0.000569421	0.000723718	18	11	7	0	0	388	639	218	671	551	2.42829	2.19915	0.889419	2.8278	2.18675	1.83895	2.50728	0.830263	0.453286
246	Nrp2	chr1	62854796	62857851	3055	+	1631	0.0507663	0.0344828	0.037464	0	0	0.0409043	0	0.0086698	0	2.55509e-05	5.84226e-05	53	26	13	0	0	1044	754	347	2326	824	4.10297	2.48291	1.09467	6.89707	3.55347	2.56018	5.22527	1.50564	2.36428
247	Ino80d	chr1	63086959	63097141	10182	-	1635	0.045961	0.048675	0.0379867	0.00175541	0.00176523	0.0442076	0.00176032	0.00555568	6.93852e-06	1.58856e-06	1.28291e-05	132	90	40	6	4	2872	1849	1053	3418	2266	9.12703	4.46924	2.39459	8.62133	7.19806	5.33028	7.9097	3.44782	1.0064
248	Ndufs1	chr1	63182750	63182989	239	-	1641	0.0380446	0.0422214	0.0332103	0.00150623	0.000614439	0.0378254	0.00106033	0.00450952	0.000630591	1.73081e-06	1.34055e-05	179	111	27	11	2	4705	2629	813	7303	3255	15.6583	6.95214	2.18934	19.5187	11.116	8.26659	15.3173	6.83001	5.94161
249	Eef1b2	chr1	63218771	63219645	874	+	1652	0.0169801	0.0197619	0.0172464	0.000413658	0.000150557	0.0179961	0.000282108	0.00153497	0.000186041	6.61827e-07	9.12865e-06	335	161	59	11	1	19729	8147	3421	26592	6642	165.124	59.0223	25.5879	183.531	62.5047	83.2447	123.018	72.8533	85.5785
250	Fastkd2	chr1	63791563	63791633	70	+	1676	0.0126582	0.0273973	0.0454545	0	0	0.0285033	0	0.0164261	0	0.0262179	0.0272296	1	2	1	0	0	79	73	22	107	40	0.586139	0.425641	0.136834	0.896619	0.546688	0.382872	0.721654	0.227686	0.247438
251	Fastkd2	chr1	63791563	63792544	981	+	1677	0.0126582	0.0273973	0.0454545	0	0	0.0285033	0	0.0164261	0	0.0237168	0.0246914	1	2	1	0	0	79	73	22	114	40	0.586139	0.425641	0.136834	0.896619	0.546688	0.382872	0.721654	0.227686	0.247438
252	Klf7	chr1	64068606	64074871	6265	-	1679	0.0353499	0.0433207	0.0341448	0.00102296	0.000176616	0.0376051	0.000599788	0.00498638	0.000598455	6.57436e-06	2.54175e-05	246	275	108	9	1	6959	6348	3163	8798	5662	38.9364	24.1197	9.64678	34.4853	26.5144	24.2343	30.4999	14.6451	5.63631
253	Klf7	chr1	64074821	64074871	50	-	1685	0.00940439	0.0274725	0.0263158	0.0133779	0.00714286	0.0210642	0.0102604	0.0101143	0.00440886	0.482996	0.484682	3	5	1	4	1	319	182	38	299	140	14.486	7.16497	1.43675	11.5871	7.56252	7.69591	9.5748	6.54081	2.84579
254	Creb1	chr1	64636537	64642129	5592	+	1686	0.0345039	0.031614	0.0293276	0.00122699	0.00029577	0.0318152	0.000761382	0.00259401	0.000658474	1.87344e-06	1.39084e-05	225	114	41	10	1	6521	3606	1398	8150	3381	23.5293	10.4992	4.31026	23.1741	12.3005	12.7796	17.7373	9.81036	7.68883
255	Creb1	chr1	64636537	64643707	7170	+	1699	0.0344564	0.0310727	0.0293276	0.00122429	0.000293858	0.0316189	0.000759074	0.00260763	0.000657914	2.06239e-06	1.45454e-05	225	115	41	10	1	6530	3701	1398	8168	3403	23.613	10.7829	4.31026	23.2431	12.3916	12.9021	17.8174	9.82433	7.67318
256	Mettl21a	chr1	64645631	64646898	1267	-	1702	0.0387965	0.0394366	0.0361842	0.00341297	0.00157978	0.0381391	0.00249637	0.00172298	0.00129626	2.17914e-05	5.25052e-05	49	28	11	5	1	1263	710	304	1465	633	4.60538	2.12821	0.821002	4.82795	2.36898	2.5182	3.59846	1.92209	1.73875
257	Ccnyl1	chr1	64762798	64764803	2005	+	1706	0.043573	0.0408719	0.0364583	0.000604961	0.00174825	0.0403011	0.00117661	0.00359151	0.000808429	1.9122e-05	4.84682e-05	40	30	7	1	1	918	734	192	1653	572	2.76323	1.77351	0.547335	4.41412	2.00452	1.69469	3.20932	1.11005	1.70384
258	Ccnyl1	chr1	64762798	64764805	2007	+	1707	0.0435256	0.0408719	0.0360825	0.000604595	0.0017452	0.04016	0.0011749	0.00377228	0.00080653	1.93432e-05	4.87875e-05	40	30	7	1	1	919	734	194	1654	573	2.76323	1.77351	0.547335	4.41412	2.00452	1.69469	3.20932	1.11005	1.70384
259	Fzd5	chr1	64769716	64774001	4285	-	1708	0.0333066	0.0498489	0.0371287	0.000763068	0	0.0400947	0.000381534	0.00866086	0.00053957	2.40971e-05	5.61061e-05	83	33	30	2	0	2492	662	808	2621	1129	7.95475	1.77351	1.84726	6.20736	3.55347	3.8585	4.88042	3.54764	1.87658
260	Plekhm3	chr1	64828278	64834195	5917	-	1710	0.0277186	0.0357143	0.0597826	0.0070922	0.00362976	0.0410718	0.00536098	0.0166899	0.00244831	0.00228633	0.00260466	13	20	22	2	2	469	560	368	282	551	2.26082	1.70257	1.02625	0.896619	2.00452	1.66321	1.45057	0.618225	0.783408
261	Plekhm3	chr1	64828279	64834195	5916	-	1711	0.0277186	0.0357143	0.0597826	0.0070922	0.00362976	0.0410718	0.00536098	0.0166899	0.00244831	0.00228633	0.00260466	13	20	22	2	2	469	560	368	282	551	2.26082	1.70257	1.02625	0.896619	2.00452	1.66321	1.45057	0.618225	0.783408
262	Idh1	chr1	65197774	65198623	849	-	1733	0.040391	0.0423223	0.0384263	0.000344175	0.00039285	0.0403799	0.000368512	0.001948	3.44186e-05	1.47284e-07	5.31018e-06	157	234	84	2	2	3887	5529	2186	5811	5091	13.8999	14.4718	5.19968	16.6219	17.6763	11.1905	17.1491	5.19604	0.745523
263	Pikfyve	chr1	65312917	65317843	4926	+	1737	0.0417044	0.038342	0.043956	0.00144248	0	0.0413342	0.000721241	0.0028253	0.00101999	1.58735e-05	4.29994e-05	46	37	16	4	0	1103	965	364	2773	1486	4.35418	2.90855	0.889419	8.34545	5.28465	2.71738	6.81505	1.74027	2.16431
264	Pikfyve	chr1	65312917	65317855	4938	+	1747	0.0423042	0.038342	0.043956	0.00143472	0	0.0415341	0.00071736	0.00288519	0.0010145	1.61319e-05	4.34124e-05	47	37	16	4	0	1111	965	364	2788	1518	4.35418	2.90855	0.889419	8.34545	5.28465	2.71738	6.81505	1.74027	2.16431
265	Map2	chr1	66478166	66481742	3576	+	1758	0.0404858	0.0333333	0.0555556	0.00179051	0	0.0431249	0.000895255	0.0113437	0.00126608	0.000105337	0.000170014	20	8	14	2	0	494	240	252	1117	586	2.09335	0.709402	0.684169	3.58647	2.09564	1.16231	2.84106	0.806408	1.05418
266	Rpe	chr1	66757035	66758669	1634	+	1825	0.0377795	0.0535631	0.038176	0.00111383	0.00069735	0.0431729	0.000905592	0.00900039	0.000294498	2.61118e-05	5.92513e-05	98	115	36	5	1	2594	2147	943	4489	1434	7.70354	4.96582	2.05251	10.4146	4.46462	4.90729	7.4396	2.82597	4.20725
267	Rpe	chr1	66757035	66758895	1860	+	1827	0.0378501	0.0528956	0.038176	0.00109842	0.000656599	0.0429739	0.000877509	0.00859396	0.000312414	2.12278e-05	5.16074e-05	100	116	36	5	1	2642	2193	943	4552	1523	8.03848	5.24958	2.05251	10.6905	4.82908	5.11352	7.75977	2.99531	4.14462
268	Rpe	chr1	66757035	66758964	1929	+	1829	0.0387311	0.0539823	0.038176	0.00107273	0.000634518	0.0436298	0.000853624	0.00896981	0.000309864	2.29426e-05	5.42311e-05	105	122	36	5	1	2711	2260	943	4661	1576	8.20595	5.32052	2.05251	10.8974	5.01131	5.19299	7.95434	3.0787	4.16207
269	Kansl1l	chr1	66758401	66759934	1533	-	1833	0.0398551	0.0227273	0	0.00218818	0	0.0208608	0.00109409	0.019993	0.00154728	0.0123251	0.0130405	11	4	0	1	0	276	176	60	457	220	1.17228	0.496582	0.136834	1.44838	1.09338	0.601898	1.27088	0.525695	0.251028
270	Kansl1l	chr1	66758406	66759934	1528	-	1835	0.0398551	0.0227273	0	0.00218818	0	0.0208608	0.00109409	0.019993	0.00154728	0.0123251	0.0130405	11	4	0	1	0	276	176	60	457	220	1.17228	0.496582	0.136834	1.44838	1.09338	0.601898	1.27088	0.525695	0.251028
271	Kansl1l	chr1	66758520	66759934	1414	-	1838	0.0386473	0.0227273	0	0.00315457	0	0.0204582	0.00157729	0.0194233	0.00223062	0.0164946	0.0172929	8	4	0	1	0	207	176	60	317	220	1.00481	0.496582	0.136834	1.10353	1.09338	0.546075	1.09845	0.4361	0.00717981
272	Acadl	chr1	66869997	66870592	595	-	1871	0.0352446	0.0475518	0.0445946	0.0031653	0.00159426	0.0424637	0.00237978	0.00642435	0.00111089	2.07455e-05	5.08486e-05	201	101	33	27	4	5703	2124	740	8530	2509	29.9768	9.15129	3.55768	36.8303	13.485	14.2286	25.1577	13.9222	16.5077
273	Lancl1	chr1	67039675	67042639	2964	-	1884	0.0267229	0.030474	0.046595	0.00156495	0	0.0345973	0.000782473	0.0105582	0.00110658	0.000126631	0.000197151	19	27	13	1	0	711	886	279	639	690	4.01924	3.90171	1.2315	3.31059	4.19128	3.05082	3.75093	1.57667	0.622739
274	Atic	chr1	71617830	71618562	732	+	1928	0.0520118	0.0424242	0.0472509	0	0.000540541	0.047229	0.00027027	0.0047938	0.00038222	3.51538e-06	1.85756e-05	53	84	55	0	1	1019	1980	1164	1684	1850	3.93551	5.53334	3.42084	5.44868	6.74249	4.29656	6.09559	1.10156	0.91486
275	Fn1	chr1	71624631	71625370	739	-	1929	0.0146359	0.0171927	0.0144794	0.000163967	0.000175537	0.015436	0.000169752	0.00152335	8.18115e-06	4.69422e-07	7.91545e-06	2416	1972	850	29	16	165074	114700	58704	176865	91149	641.236	350.587	168.442	553.628	352.796	386.755	453.212	238.463	142.009
276	Fn1	chr1	71624677	71625370	693	-	1936	0.0146359	0.0171871	0.0144629	0.000163999	0.000175579	0.0154286	0.000169789	0.00152532	8.18817e-06	4.72965e-07	7.92926e-06	2415	1970	849	29	16	165005	114621	58702	176830	91127	641.153	350.587	168.442	553.628	352.796	386.727	453.212	238.418	142.009
277	Pecr	chr1	72298330	72298506	176	-	1944	0.0306748	0.0375	0.0583333	0	0	0.0421694	0	0.0144083	0	0.00011202	0.000178622	15	21	7	0	0	489	560	120	364	230	2.26082	1.70257	0.342084	1.1725	1.27561	1.43516	1.22405	0.986924	0.0729063
278	Xrcc5	chr1	72433881	72434101	220	+	1950	0.0334262	0.0555556	0.0232558	0	0	0.0374125	0	0.0165147	0	0.000371017	0.000494286	12	11	1	0	0	359	198	43	713	231	1.84215	0.922223	0.205251	3.10368	1.27561	0.989875	2.18964	0.820545	1.29264
279	Xrcc5	chr1	72433881	72434112	231	+	1951	0.0322581	0.0614035	0.0188679	0	0	0.0375098	0	0.0217487	0	0.000656599	0.000824465	14	14	1	0	0	434	228	53	878	274	1.84215	0.922223	0.205251	3.10368	1.27561	0.989875	2.18964	0.820545	1.29264
280	Smarcal1	chr1	72672213	72674814	2601	+	1959	0.0327273	0.0263158	0	0	0	0.019681	0	0.0173431	0	0.00191236	0.00220761	9	2	0	0	0	275	76	2	395	161	1.84215	0.709402	0.0684169	2.06912	1.27561	0.873324	1.67236	0.898157	0.561099
281	Smarcal1	chr1	72672213	72674819	2606	+	1961	0.0327273	0.0263158	0	0	0	0.019681	0	0.0173431	0	0.00191236	0.00220761	9	2	0	0	0	275	76	2	395	161	1.84215	0.709402	0.0684169	2.06912	1.27561	0.873324	1.67236	0.898157	0.561099
282	Smarcal1	chr1	72672213	72675949	3736	+	1965	0.0327273	0.0263158	0	0	0	0.019681	0	0.0173431	0	0.00191236	0.00220761	9	2	0	0	0	275	76	2	395	161	1.84215	0.709402	0.0684169	2.06912	1.27561	0.873324	1.67236	0.898157	0.561099
283	Rpl37a	chr1	72752724	72752972	248	+	1970	0.0294384	0.029108	0.0315501	0.00134725	0.000896057	0.0300322	0.00112166	0.0013249	0.000319045	3.56425e-06	1.86687e-05	65	62	23	4	1	2208	2130	729	2969	1116	9.96437	5.74616	2.32617	10.0697	3.91793	6.01223	6.99383	3.82604	4.34997
284	Igfbp2	chr1	72891321	72891633	312	+	1971	0.012963	0.0482456	0	0	0	0.0204029	0	0.0249685	0	0.0538811	0.0552217	7	11	0	0	0	540	228	236	466	231	1.92589	0.780343	0.684169	1.37941	1.00226	1.13013	1.19084	0.690819	0.266686
285	Igfbp5	chr1	72897223	72901535	4312	-	1974	0.0256691	0.035695	0.0356564	0.000405424	0.000536049	0.0323402	0.000470736	0.00577733	9.23663e-05	1.07125e-05	3.35965e-05	164	132	66	9	6	6389	3698	1851	22199	11193	41.281	16.3872	7.38902	130.975	67.7894	21.6857	99.3823	17.5562	44.6792
286	Tns1	chr1	73949390	73953688	4298	-	1976	0.0430036	0.0430354	0.0430818	0.000651636	0.000416097	0.0430403	0.000533866	3.9326e-05	0.000166551	4.06932e-09	3.71744e-06	839	1107	463	10	7	19510	25723	10747	15346	16823	86.2462	83.5676	34.4821	53.1764	69.4294	68.0986	61.3029	29.1436	11.4926
287	Arpc2	chr1	74306954	74307368	414	+	2033	0.0450548	0.0436343	0.0510428	0.00516529	0.00232783	0.0465773	0.00374656	0.00393191	0.00200639	4.89923e-06	2.16688e-05	1286	1167	465	165	53	28543	26745	9110	31944	22768	154.741	103.644	33.2506	135.596	106.331	97.2117	120.964	60.9999	20.6938
288	Aamp	chr1	74318998	74319392	394	-	2036	0.0355376	0.0332925	0.0377715	0	0.000384763	0.0355339	0.000192382	0.00223948	0.000272069	1.28108e-06	1.15768e-05	79	136	80	0	1	2223	4085	2118	1999	2599	11.6391	12.3436	6.4996	8.06957	10.3871	10.1608	9.22832	3.19016	1.63873
289	Aamp	chr1	74319002	74319392	390	-	2038	0.0355376	0.0332925	0.0377715	0	0.000384763	0.0355339	0.000192382	0.00223948	0.000272069	1.28108e-06	1.15768e-05	79	136	80	0	1	2223	4085	2118	1999	2599	11.6391	12.3436	6.4996	8.06957	10.3871	10.1608	9.22832	3.19016	1.63873
290	Tmbim1	chr1	74327405	74328530	1125	-	2042	0.0467975	0.0384053	0.0384615	0	0	0.0412214	0	0.00482909	0	2.68595e-06	1.60572e-05	217	105	29	0	0	4637	2734	754	4989	2924	24.9528	11.4214	3.21559	21.243	14.7606	13.1966	18.0018	10.9768	4.58373
291	Ctdsp1	chr1	74434743	74436153	1410	+	2063	0.059322	0.0327869	0.04	0	0	0.0440363	0	0.0137203	0	0.000236641	0.000334125	7	12	3	0	0	118	366	75	334	362	0.586139	1.4188	0.273667	1.31044	1.82229	0.759537	1.56637	0.591933	0.361934
292	Ctdsp1	chr1	74434743	74436444	1701	+	2064	0.064	0.032345	0.04	0	0	0.0454483	0	0.0165158	0	0.000295158	0.00040484	8	12	3	0	0	125	371	75	342	383	0.753608	1.48975	0.273667	1.51735	2.09564	0.839007	1.8065	0.61252	0.408909
293	Usp37	chr1	74474668	74478549	3881	-	2066	0.0442804	0.028754	0.0223464	0.00239808	0	0.0317936	0.00119904	0.0112785	0.0016957	0.000676667	0.000848223	12	9	8	1	0	271	313	358	417	412	0.921076	0.567522	0.889419	1.44838	1.09338	0.792672	1.27088	0.195627	0.251028
294	Cnot9	chr1	74568013	74570001	1988	+	2074	0.0517241	0.0307882	0.0525	0	0	0.0450041	0	0.0123175	0	7.6927e-05	0.000131971	18	25	21	0	0	348	812	400	713	948	1.67468	2.83761	1.2315	2.27603	4.19128	1.9146	3.23365	0.829496	1.35428
295	Zfp142	chr1	74605489	74606036	547	-	2098	0.027668	0.0535117	0.0294118	0	0	0.0368638	0	0.0144438	0	0.000408726	0.000538012	7	16	4	0	0	253	299	136	330	335	1.17228	1.13504	0.410501	1.24147	1.54895	0.905941	1.39521	0.429467	0.21742
296	Zfp142	chr1	74605584	74606036	452	-	2106	0.027668	0.0536913	0.0294118	0	0	0.0369237	0	0.0145473	0	0.000414397	0.000544144	7	16	4	0	0	253	298	136	330	334	1.17228	1.13504	0.410501	1.24147	1.54895	0.905941	1.39521	0.429467	0.21742
297	Ttll4	chr1	74736858	74740991	4133	+	2120	0.0490066	0.0397924	0.0337079	0.00132758	0	0.0408356	0.00066379	0.00770255	0.000938741	2.98216e-05	6.49095e-05	37	23	12	4	0	755	578	356	3013	785	2.67949	1.63163	0.957836	8.41442	2.82456	1.75632	5.61949	0.867576	3.95263
298	Cyp27a1	chr1	74776818	74777054	236	+	2123	0.0340557	0.0240385	0	0	0	0.0193647	0	0.0175023	0	0.00595429	0.00647369	11	5	0	0	0	323	208	80	871	423	1.59095	0.851283	0.342084	3.86236	2.27787	0.928106	3.07011	0.627967	1.1204
299	Cyp27a1	chr1	74776818	74777056	238	+	2125	0.0340557	0.0240385	0	0	0	0.0193647	0	0.0175023	0	0.00595135	0.00647095	11	5	0	0	0	323	208	80	873	423	1.59095	0.851283	0.342084	3.86236	2.27787	0.928106	3.07011	0.627967	1.1204
300	Nhej1	chr1	75006504	75006852	348	-	2154	0.0357143	0.0606061	0.0833333	0	0	0.0598846	0	0.0238177	0	0.00218948	0.00250369	2	6	5	0	0	56	99	60	107	22	0.502405	0.425641	0.410501	0.482795	0.0911147	0.446183	0.286955	0.0492751	0.27696
301	Cnppd1	chr1	75112405	75113042	637	-	2161	0.0268028	0.0373588	0.0470325	0	0	0.0370647	0	0.010118	0	3.95022e-05	7.98661e-05	42	86	42	0	0	1567	2302	893	1202	1705	7.28487	6.73932	2.94193	4.27618	6.74249	5.65537	5.50934	2.36569	1.74394
302	Cnppd1	chr1	75112409	75113042	633	-	2163	0.0268028	0.0373751	0.0470325	0	0	0.0370701	0	0.0101183	0	3.95131e-05	7.98661e-05	42	86	42	0	0	1567	2301	893	1202	1705	7.28487	6.73932	2.94193	4.27618	6.74249	5.65537	5.50934	2.36569	1.74394
303	Retreg2	chr1	75123699	75124553	854	+	2165	0.0407596	0.0249017	0.0508475	0.0023753	0.00118343	0.0388363	0.00177936	0.0130794	0.000842776	0.000152386	0.000230345	88	19	18	6	1	2159	763	354	2526	845	13.1463	3.19231	1.642	13.0355	4.55574	5.99353	8.7956	6.24277	5.99607
304	Abcb6	chr1	75148283	75148523	240	-	2173	0.0599251	0.052459	0.0649351	0	0	0.0591064	0	0.00627819	0	5.42951e-05	0.000100801	16	16	5	0	0	267	305	77	340	187	2.67949	1.63163	0.410501	2.20706	1.18449	1.57387	1.69578	1.1356	0.723066
305	Abcb6	chr1	75148358	75148523	165	-	2174	0.0620155	0.060241	0.0649351	0	0	0.0623972	0	0.00237021	0	4.78723e-05	9.20804e-05	16	15	5	0	0	258	249	77	340	187	2.59576	1.48975	0.410501	2.20706	1.18449	1.49867	1.69578	1.09266	0.723066
306	Atg9a	chr1	75157504	75158569	1065	-	2175	0.0238569	0.0243161	0.0470085	0	0	0.0317272	0	0.0132361	0	0.000169807	0.00025192	12	16	11	0	0	503	658	234	723	459	4.27044	3.26325	1.09467	4.75898	2.64233	2.87612	3.70065	1.62289	1.4967
307	Atg9a	chr1	75157508	75158481	973	-	2178	0.0241449	0.0243902	0.0470085	0	0	0.0318479	0	0.0131301	0	0.000164644	0.000245428	12	16	11	0	0	497	656	234	713	459	4.27044	3.26325	1.09467	4.75898	2.64233	2.87612	3.70065	1.62289	1.4967
308	Atg9a	chr1	75157508	75158569	1061	-	2180	0.0241449	0.0243902	0.0470085	0	0	0.0318479	0	0.0131301	0	0.000164644	0.000245428	12	16	11	0	0	497	656	234	713	459	4.27044	3.26325	1.09467	4.75898	2.64233	2.87612	3.70065	1.62289	1.4967
309	Atg9a	chr1	75157510	75158481	971	-	2182	0.0241449	0.0243902	0.0470085	0	0	0.0318479	0	0.0131301	0	0.000164644	0.000245428	12	16	11	0	0	497	656	234	713	459	4.27044	3.26325	1.09467	4.75898	2.64233	2.87612	3.70065	1.62289	1.4967
310	Glb1l	chr1	75174177	75176137	1960	-	2184	0.0102828	0.0103448	0.0388889	0	0	0.0198388	0	0.0164979	0	0.00330902	0.00369679	4	3	7	0	0	389	290	180	534	496	2.17709	1.4188	0.957836	2.96574	2.73344	1.51791	2.84959	0.615638	0.164258
311	Glb1l	chr1	75174884	75176137	1253	-	2191	0.0136519	0.01	0.0300752	0	0	0.017909	0	0.0106933	0	0.00178096	0.00206421	4	2	4	0	0	293	200	133	398	317	1.67468	1.13504	0.821002	2.48294	2.00452	1.21024	2.24373	0.43178	0.338294
312	Stk16	chr1	75190596	75190888	292	+	2201	0.0344438	0.0368034	0.0658683	0.00359159	0.00116959	0.0457051	0.00238059	0.0175016	0.00171261	7.7899e-05	0.000133161	61	35	11	7	1	1771	951	167	1949	855	12.8951	4.753	1.02625	10.4835	5.37577	6.22477	7.92966	6.06974	3.61174
313	Stk16	chr1	75190596	75192250	1654	+	2205	0.0347448	0.0356053	0.0561224	0.00343474	0.0011534	0.0421575	0.00229407	0.0121016	0.00161315	3.74742e-05	7.6737e-05	64	35	11	7	1	1842	983	196	2038	867	13.3975	4.89488	1.16309	10.8974	5.46688	6.48514	8.18212	6.27031	3.83993
314	Tuba4a	chr1	75191615	75192265	650	-	2207	0.0353591	0.0257732	0.0340909	0.00111545	0	0.0317411	0.000557724	0.00520709	0.000788742	8.74071e-05	0.000146259	32	15	3	2	0	905	582	88	1793	462	4.35418	3.05043	0.615752	7.79369	3.46236	2.67345	5.62802	1.89751	3.06271
315	Tuba4a	chr1	75191617	75192265	648	-	2210	0.0353591	0.0257732	0.0340909	0.00111545	0	0.0317411	0.000557724	0.00520709	0.000788742	8.74071e-05	0.000146259	32	15	3	2	0	905	582	88	1793	462	4.35418	3.05043	0.615752	7.79369	3.46236	2.67345	5.62802	1.89751	3.06271
316	Dnajb2	chr1	75220457	75222336	1879	+	2213	0.0470588	0.0531178	0.012605	0	0	0.0375939	0	0.021852	0	0.0015502	0.00181299	20	46	3	0	0	425	866	238	376	399	3.76804	3.47607	0.752586	2.48294	2.18675	2.66557	2.33485	1.66311	0.209438
317	Dnajb2	chr1	75221448	75222336	888	+	2216	0.0469136	0.0531178	0.012605	0	0	0.0375455	0	0.0218207	0	0.00159263	0.00185981	19	46	3	0	0	405	866	238	353	399	3.6843	3.47607	0.752586	2.41397	2.18675	2.63765	2.30036	1.63583	0.160668
318	Dnajb2	chr1	75221513	75222336	823	+	2222	0.0469136	0.0531178	0.012605	0	0	0.0375455	0	0.0218207	0	0.00159263	0.00185981	19	46	3	0	0	405	866	238	353	399	3.6843	3.47607	0.752586	2.41397	2.18675	2.63765	2.30036	1.63583	0.160668
319	Ptprn	chr1	75223678	75224192	514	-	2224	0.017663	0.0307692	0.0144231	0.00769231	0	0.0209518	0.00384615	0.00865512	0.00543928	0.0111117	0.0118041	13	42	3	2	0	736	1365	208	260	415	3.51684	6.02992	0.957836	1.1725	2.36898	3.50153	1.77074	2.53608	0.84604
320	Ptprn	chr1	75223684	75224192	508	-	2229	0.017663	0.0307692	0.0144231	0.00769231	0	0.0209518	0.00384615	0.00865512	0.00543928	0.0111117	0.0118041	13	42	3	2	0	736	1365	208	260	415	3.51684	6.02992	0.957836	1.1725	2.36898	3.50153	1.77074	2.53608	0.84604
321	Dnpep	chr1	75285208	75285302	94	-	2232	0.033916	0.0393734	0.0297483	0	0	0.0343459	0	0.00482694	0	2.67664e-06	1.60371e-05	130	93	26	0	0	3833	2362	874	4740	1904	24.2829	10.0735	4.24185	24.8294	10.0226	12.8661	17.426	10.3082	10.47
322	Speg	chr1	75380428	75381208	780	+	2237	0.0434783	0.0457516	0.0420168	0	0	0.0437489	0	0.00188206	0	5.10955e-05	9.65697e-05	31	7	5	0	0	713	153	119	597	210	4.01924	0.709402	0.547335	2.68986	1.18449	1.75866	1.93717	1.9594	1.06445
323	Speg	chr1	75380428	75381209	781	+	2250	0.0434783	0.0457516	0.0420168	0	0	0.0437489	0	0.00188206	0	5.10955e-05	9.65697e-05	31	7	5	0	0	713	153	119	597	210	4.01924	0.709402	0.547335	2.68986	1.18449	1.75866	1.93717	1.9594	1.06445
324	Gmppa	chr1	75419645	75419819	174	+	2270	0.0364583	0.0317797	0.0168067	0	0	0.0283482	0	0.0102654	0	0.000533868	0.000682328	7	15	4	0	0	192	472	238	99	428	1.42348	3.05043	1.16309	0.620736	3.18902	1.879	1.90488	1.02281	1.81605
325	Gmppa	chr1	75419645	75419823	178	+	2283	0.0364583	0.0317797	0.0168067	0	0	0.0283482	0	0.0102654	0	0.000533868	0.000682328	7	15	4	0	0	192	472	238	99	428	1.42348	3.05043	1.16309	0.620736	3.18902	1.879	1.90488	1.02281	1.81605
326	Chpf	chr1	75451212	75451613	401	-	2289	0.0214634	0.0286232	0.0364146	0.00328048	0.00429646	0.0288337	0.00378847	0.0074778	0.000718402	9.83771e-05	0.000160618	22	79	39	6	8	1025	2760	1071	1829	1862	5.27525	10.0026	3.83134	7.37986	8.83813	6.36972	8.109	3.22791	1.03115
327	Epha4	chr1	77343818	77346308	2490	-	2319	0.0359965	0.0387538	0.0416667	0.00276243	0	0.0388057	0.00138122	0.00283544	0.00195333	5.9711e-05	0.000108369	82	51	26	10	0	2278	1316	624	3620	1716	10.9692	4.32736	1.98409	12.2078	7.19806	5.76021	9.70294	4.66077	3.54242
328	Epha4	chr1	77343821	77346308	2487	-	2322	0.0359965	0.0387538	0.0416667	0.00276243	0	0.0388057	0.00138122	0.00283544	0.00195333	5.9711e-05	0.000108369	82	51	26	10	0	2278	1316	624	3620	1716	10.9692	4.32736	1.98409	12.2078	7.19806	5.76021	9.70294	4.66077	3.54242
329	Farsb	chr1	78401381	78401830	449	-	2338	0.0313131	0.035866	0.0358796	0.00129366	0	0.0343529	0.000646831	0.00263254	0.000914757	1.2954e-05	3.79485e-05	31	76	31	1	0	990	2119	864	773	1953	4.18671	6.24274	2.25776	2.55191	7.01583	4.22907	4.78387	1.99283	3.15647
330	Farsb	chr1	78401721	78401830	109	-	2339	0.0331429	0.0368574	0.0358796	0.00136054	0	0.0352933	0.000680272	0.00192544	0.00096205	1.23524e-05	3.68272e-05	29	76	31	1	0	875	2062	864	735	1933	3.6843	6.02992	2.25776	2.41397	6.92472	3.99066	4.66935	1.90465	3.18958
331	Acsl3	chr1	78684132	78685460	1328	+	2348	0.0397035	0.0444444	0.034749	0.000734394	0.00136799	0.0396323	0.00105119	0.0048481	0.000448019	4.52574e-06	2.07637e-05	75	52	9	3	2	1889	1170	259	4085	1462	6.44753	3.05043	0.752586	12.0699	5.01131	3.41685	8.54059	2.8651	4.99115
332	Kcne4	chr1	78795866	78797749	1883	+	2351	0.0362293	0.035931	0.0342539	0.000230123	0.000258853	0.0354714	0.000244488	0.00106484	2.03149e-05	1.0128e-08	3.76317e-06	500	450	191	6	5	13801	12524	5576	26073	19316	44.7978	30.3624	13.8886	66.1429	58.0401	29.6829	62.0915	15.4658	5.72953
333	Scg2	chr1	79412082	79412867	785	-	2352	0.00372208	0.0327869	0.0105263	0.00274537	0	0.0156784	0.00137268	0.0152019	0.00194127	0.0758345	0.0773029	3	8	2	4	0	806	244	190	1457	639	3.01443	0.709402	0.478918	4.27618	2.09564	1.40092	3.18591	1.40209	1.54188
334	Wdfy1	chr1	79679978	79683227	3249	-	2355	0.0482759	0.0587045	0.0653595	0.00124224	0	0.0574466	0.000621118	0.00861099	0.000878394	2.59892e-05	5.90908e-05	35	29	10	1	0	725	494	153	805	337	3.85177	1.84445	0.342084	2.68986	1.54895	2.01277	2.1194	1.76089	0.806742
335	Mrpl44	chr1	79758855	79759162	307	+	2363	0.0235808	0.0322581	0.0263158	0.00097561	0	0.0273849	0.000487805	0.00443633	0.00068986	5.95406e-05	0.000108209	27	21	10	1	0	1145	651	380	1025	653	5.02405	2.27009	1.29992	3.58647	2.36898	2.86469	2.97773	1.93195	0.860896
336	Serpine2	chr1	79772037	79772721	684	-	2364	0.017233	0.0180589	0.0152219	0.00295931	0.00179943	0.0168379	0.00237937	0.0014592	0.000820157	5.78414e-06	2.36638e-05	283	358	177	48	26	16422	19824	11628	16220	14449	80.0499	68.0317	42.6237	59.1079	59.4068	63.5684	59.2573	19.1081	0.211389
337	Cul3	chr1	80242639	80244872	2233	-	2368	0.0408876	0.0469854	0.0384986	0.000203376	0	0.0421239	0.000101688	0.00437643	0.000143809	1.28942e-06	1.16018e-05	164	113	40	1	0	4011	2405	1039	4917	2411	18.8402	7.30685	3.14718	17.1737	9.20259	9.76474	13.1881	8.1301	5.63642
338	Cul3	chr1	80243326	80244872	1546	-	2370	0.0416029	0.0471573	0.038961	0.000214961	0	0.0425737	0.000107481	0.00418351	0.000152001	1.18278e-06	1.12535e-05	163	107	39	1	0	3918	2269	1001	4652	2370	18.5053	6.95214	3.01034	16.553	9.11147	9.48925	12.8322	8.053	5.26192
339	Cul3	chr1	80243327	80244872	1545	-	2372	0.0416667	0.0472198	0.039	0.000215424	0	0.0426288	0.000107712	0.0041935	0.000152328	1.18372e-06	1.12535e-05	163	107	39	1	0	3912	2266	1000	4642	2368	18.5053	6.95214	3.01034	16.553	9.11147	9.48925	12.8322	8.053	5.26192
340	Irs1	chr1	82210825	82215325	4500	-	2412	0.0514523	0.0527536	0.0316206	0	0	0.0452755	0	0.0118434	0	2.51692e-05	5.77537e-05	62	91	16	0	0	1205	1725	506	980	922	4.85658	4.54018	1.43675	3.10368	3.46236	3.61117	3.28302	1.88973	0.253625
341	Rhbdd1	chr1	82420675	82423087	2412	+	2416	0.0417136	0.0358621	0.0509709	0.00209424	0.000997009	0.0428489	0.00154562	0.00761811	0.00077586	1.16115e-05	3.55464e-05	74	26	21	4	1	1774	725	412	1910	1003	8.62462	2.48291	1.50517	7.86266	3.7357	4.20423	5.79918	3.85926	2.9182
342	Mff	chr1	82729437	82730111	674	+	2424	0.0395616	0.0351005	0.0368043	0.000214362	0	0.0371555	0.000107181	0.00225117	0.000151577	1.01279e-06	1.06438e-05	148	96	41	1	0	3741	2735	1114	4665	2282	16.8306	9.00941	3.96818	16.2771	9.47593	9.93605	12.8765	6.48107	4.80914
343	Agfg1	chr1	82872779	82878716	5937	+	2461	0.0374459	0.0414035	0.0537229	0.00198249	0.00193861	0.0441908	0.00196055	0.00848893	3.1026e-05	4.3759e-06	2.04468e-05	173	118	57	12	6	4620	2850	1061	6053	3095	21.9384	10.0026	3.69451	21.8637	13.0294	11.8785	17.4466	9.26546	6.24679
344	Agfg1	chr1	82872779	82878722	5943	+	2462	0.0373569	0.0411724	0.0535211	0.00196883	0.00193424	0.0440168	0.00195153	0.00844916	2.44595e-05	4.25581e-06	2.01625e-05	173	118	57	12	6	4631	2866	1065	6095	3102	21.9384	10.0026	3.69451	21.8637	13.0294	11.8785	17.4466	9.26546	6.24679
345	Ccl20	chr1	83096438	83096888	450	+	2489	0.0406504	0.0526316	0.0512821	0	0	0.048188	0	0.00656254	0	0.00172198	0.00200213	10	4	2	0	0	246	76	39	106	31	0.669873	0.212821	0.0684169	0.206912	0.0911147	0.317037	0.149013	0.31398	0.081881
346	Pid1	chr1	84014013	84015751	1738	-	2503	0.0416964	0.0466481	0.0407594	0.00148699	0.00176783	0.0430346	0.00162741	0.00316427	0.000198582	4.87368e-07	8.01795e-06	117	151	73	8	6	2806	3237	1791	5380	3394	10.1318	8.79659	4.51551	14.7597	11.4805	7.81465	13.1201	2.9341	2.31879
347	Pid1	chr1	84014016	84015751	1735	-	2504	0.0416964	0.0466481	0.0407594	0.00148699	0.00176783	0.0430346	0.00162741	0.00316427	0.000198582	4.87368e-07	8.01795e-06	117	151	73	8	6	2806	3237	1791	5380	3394	10.1318	8.79659	4.51551	14.7597	11.4805	7.81465	13.1201	2.9341	2.31879
348	Trip12	chr1	84698909	84702338	3429	-	2512	0.0389527	0.0390288	0.0406116	0.00113895	0.000807918	0.039531	0.000973435	0.000936531	0.000234077	1.34323e-07	5.18521e-06	183	172	85	9	4	4698	4407	2093	7902	4951	17.333	11.7761	5.47335	21.7258	16.4918	11.5275	19.1088	5.93372	3.70099
349	Trip12	chr1	84698916	84702338	3422	-	2513	0.038961	0.0390288	0.0406699	0.00114011	0.000809225	0.0395532	0.000974666	0.000967614	0.000233968	1.34889e-07	5.18521e-06	183	172	85	9	4	4697	4407	2090	7894	4943	17.333	11.7761	5.47335	21.7258	16.4918	11.5275	19.1088	5.93372	3.70099
350	Sp100	chr1	85609996	85610839	843	+	2627	0.0344828	0.0245098	0.0357143	0	0	0.0315689	0	0.00614433	0	0.000207804	0.000298871	10	5	3	0	0	290	204	84	568	298	1.33975	0.709402	0.273667	2.13809	1.18449	0.774272	1.66129	0.535992	0.674296
351	Sp100	chr1	85629179	85629293	114	+	2628	0.0261628	0.0591398	0.0510204	0	0	0.045441	0	0.0171819	0	0.000383823	0.000509119	9	11	10	0	0	344	186	196	499	226	1.75842	0.851283	0.821002	2.20706	1.27561	1.14357	1.74133	0.532691	0.658638
352	Sp100	chr1	85636839	85637719	880	+	2631	0.0416157	0.021544	0.0184332	0.000742942	0	0.0271976	0.000371471	0.0125829	0.000525339	0.000940525	0.00114273	34	12	8	1	0	817	557	434	1346	1208	2.00962	1.13504	0.821002	2.8278	3.37125	1.32189	3.09952	0.615944	0.384276
353	Cab39	chr1	85776942	85779297	2355	+	2647	0.0424063	0.0415985	0.0408327	0.000291503	0	0.0416125	0.000145751	0.000786916	0.000206124	2.12943e-07	5.96096e-06	301	178	102	2	0	7098	4279	2498	6861	3576	28.4696	11.7761	6.29435	20.4153	12.0271	15.5134	16.2212	11.5504	5.93133
354	Cab39	chr1	85776942	85779298	2356	+	2652	0.0424575	0.0415888	0.0407837	0.000290613	0	0.04161	0.000145307	0.000837094	0.000205495	2.13891e-07	5.96096e-06	302	178	102	2	0	7113	4280	2501	6882	3579	28.4696	11.7761	6.29435	20.4153	12.0271	15.5134	16.2212	11.5504	5.93133
355	Itm2c	chr1	85835359	85836419	1060	+	2655	0.01515	0.0193897	0.0159098	0.000335824	0.000128304	0.0168165	0.000232064	0.00226062	0.000146739	3.90066e-06	1.94532e-05	152	190	96	4	1	10033	9799	6034	11911	7794	50.7429	38.1659	22.0302	45.6586	36.6281	36.9797	41.1434	14.393	6.3855
356	Psmd1	chr1	86066801	86067017	216	+	2706	0.0398427	0.0439315	0.043038	0.000185943	0.000311042	0.0422707	0.000248492	0.00214965	8.84585e-05	3.37143e-07	6.8346e-06	152	177	51	1	1	3815	4029	1185	5378	3215	14.5697	12.4855	3.69451	16.415	13.1205	10.2499	14.7678	5.772	2.32956
357	Armc9	chr1	86146734	86170337	23603	+	2707	0.0323741	0.00793651	0.0714286	0.00308642	0	0.0372464	0.00154321	0.0320252	0.00218243	0.0345425	0.0356537	9	2	5	1	0	278	252	70	324	208	1.59095	1.13504	0.273667	1.58633	1.18449	0.999887	1.38541	0.668961	0.284139
358	Ncl	chr1	86272440	86278341	5901	-	2722	0.0400751	0.0379747	0.0407424	0.000469539	0.000537924	0.0395974	0.000503731	0.00144437	4.83555e-05	7.46066e-08	4.59665e-06	299	258	90	4	3	7461	6794	2209	8519	5577	40.7785	28.6599	9.16786	37.658	28.8834	26.2021	33.2707	15.948	6.20459
359	Ncl	chr1	86277349	86278341	992	-	2723	0.0388091	0.0390559	0.0418307	0.00052404	0.000392696	0.0398985	0.000458368	0.00167785	9.28746e-05	9.13934e-08	4.59665e-06	262	230	85	4	2	6751	5889	2032	7633	5093	36.843	25.4675	8.62053	33.4508	26.8788	23.6437	30.1648	14.1994	4.64705
360	Ptma	chr1	86457686	86458434	748	+	2727	0.0436557	0.0479278	0.0467659	0.000268781	0	0.0461164	0.000134391	0.00220886	0.000190057	2.6474e-07	6.45434e-06	214	207	154	2	0	4902	4319	3293	7441	3744	11.974	9.43505	6.36277	14.139	10.1137	9.25727	12.1264	2.80983	2.84628
361	Ptma	chr1	86457734	86458434	700	+	2728	0.0436557	0.0479278	0.0467659	0.000268781	0	0.0461164	0.000134391	0.00220886	0.000190057	2.6474e-07	6.45434e-06	214	207	154	2	0	4902	4319	3293	7441	3744	11.974	9.43505	6.36277	14.139	10.1137	9.25727	12.1264	2.80983	2.84628
362	Pde6d	chr1	86470733	86471223	490	-	2730	0.0537229	0.0527728	0.0575397	0.00232558	0	0.0546785	0.00116279	0.00252301	0.00164443	9.42765e-06	3.10325e-05	57	59	29	2	0	1061	1118	504	860	842	3.26563	3.26325	1.29992	2.13809	3.00679	2.6096	2.57244	1.13422	0.614261
363	Pde6d	chr1	86470733	86471288	555	-	2732	0.0537229	0.0527728	0.0575397	0.00232558	0	0.0546785	0.00116279	0.00252301	0.00164443	9.42765e-06	3.10325e-05	57	59	29	2	0	1061	1118	504	860	842	3.26563	3.26325	1.29992	2.13809	3.00679	2.6096	2.57244	1.13422	0.614261
364	Pde6d	chr1	86470734	86471223	489	-	2733	0.0537229	0.0527728	0.0575397	0.00232558	0	0.0546785	0.00116279	0.00252301	0.00164443	9.42765e-06	3.10325e-05	57	59	29	2	0	1061	1118	504	860	842	3.26563	3.26325	1.29992	2.13809	3.00679	2.6096	2.57244	1.13422	0.614261
365	Cops7b	chr1	86532938	86533986	1048	+	2734	0.0348837	0.0393258	0.0434783	0	0	0.0392293	0	0.00429808	0	9.39463e-05	0.00015475	9	14	7	0	0	258	356	161	360	171	0.753608	0.780343	0.342084	0.689707	0.546688	0.625345	0.618198	0.245675	0.101129
366	Cops7b	chr1	86532938	86534550	1612	+	2737	0.0316981	0.0461923	0.0348624	0	0	0.0375843	0	0.00762079	0	2.42365e-05	5.63302e-05	42	37	19	0	0	1325	801	545	1604	510	4.27044	2.12821	1.29992	3.79339	1.73118	2.56619	2.76228	1.53293	1.4582
367	Eif4e2	chr1	87155595	87156580	985	+	2774	0.0451895	0.0417256	0.0366972	0	0.000823723	0.0412041	0.000411862	0.00427008	0.00058246	6.85983e-06	2.60203e-05	93	59	20	0	1	2058	1414	545	2215	1214	18.2541	8.08719	2.94193	15.1046	8.0181	9.76106	11.5613	7.79209	5.0109
368	Eif4e2	chr1	87165567	87167976	2409	+	2781	0.0390698	0.0331633	0.0789474	0	0	0.0503935	0	0.0249041	0	4.04445e-05	8.1279e-05	42	13	3	0	0	1075	392	38	2196	570	6.615	1.77351	0.273667	9.72486	3.0979	2.88739	6.41138	3.31416	4.68597
369	Eif4e2	chr1	87165567	87168210	2643	+	2782	0.0390698	0.0331633	0.0666667	0	0	0.0462999	0	0.0178837	0	3.30414e-05	6.98614e-05	42	13	3	0	0	1075	392	45	2196	570	6.615	1.77351	0.342084	9.72486	3.0979	2.9102	6.41138	3.28731	4.68597
370	Eif4e2	chr1	87165607	87167976	2369	+	2783	0.0406583	0.0331633	0.136364	0	0	0.0700617	0	0.0575413	0	0.000102133	0.000165652	42	13	3	0	0	1033	392	22	2156	570	6.615	1.77351	0.136834	9.65589	3.0979	2.84178	6.3769	3.36862	4.6372
371	Eif4e2	chr1	87165607	87168210	2603	+	2786	0.0406583	0.0331633	0.103448	0	0	0.0590899	0	0.0385978	0	6.23017e-05	0.000111959	42	13	3	0	0	1033	392	29	2156	570	6.615	1.77351	0.205251	9.65589	3.0979	2.86459	6.3769	3.34127	4.6372
372	Inpp5d	chr1	87647045	87648230	1185	+	2815	0.0512821	0.0625	0.0625	0	0	0.0587607	0	0.00647669	0	0.000515252	0.000661038	2	5	3	0	0	39	80	48	182	132	0.251203	0.283761	0.136834	0.827648	0.637803	0.223932	0.732726	0.0771664	0.134241
373	Inpp5d	chr1	87647045	87648232	1187	+	2819	0.0512821	0.0625	0.0625	0	0	0.0587607	0	0.00647669	0	0.000515252	0.000661038	2	5	3	0	0	39	80	48	182	132	0.251203	0.283761	0.136834	0.827648	0.637803	0.223932	0.732726	0.0771664	0.134241
374	Atg16l1	chr1	87719031	87720150	1119	+	2823	0.0350163	0.0658174	0.0218182	0	0	0.040884	0	0.0225789	0	0.000490931	0.000633446	43	31	6	0	0	1228	471	275	1143	436	4.18671	1.34786	0.752586	3.17265	1.45784	2.09572	2.31524	1.83515	1.21256
375	Dgkd	chr1	87870194	87872211	2017	+	2838	0.0408719	0.0359521	0.0204082	0.00110497	0	0.0324107	0.000552486	0.0106816	0.000781333	0.000103756	0.0001679	30	27	3	1	0	734	751	147	905	588	2.76323	2.12821	0.478918	2.8278	2.09564	1.79012	2.46172	1.17909	0.517714
376	Dgkd	chr1	87870194	87872900	2706	+	2839	0.0416141	0.0394589	0.0285714	0.00101523	0	0.0365481	0.000507614	0.00699158	0.000717875	3.45438e-05	7.19894e-05	33	35	5	1	0	793	887	175	985	599	2.9307	2.48291	0.547335	3.03471	2.18675	1.98698	2.61073	1.26671	0.599595
377	Dgkd	chr1	87870238	87872900	2662	+	2841	0.0416141	0.0394589	0.0285714	0.00101523	0	0.0365481	0.000507614	0.00699158	0.000717875	3.45438e-05	7.19894e-05	33	35	5	1	0	793	887	175	985	599	2.9307	2.48291	0.547335	3.03471	2.18675	1.98698	2.61073	1.26671	0.599595
378	Usp40	chr1	87872840	87874317	1477	-	2842	0.0340329	0.0336	0.0278552	0	0	0.0318294	0	0.00344856	0	9.71148e-06	3.16907e-05	60	21	10	0	0	1763	625	359	1732	750	9.62943	2.55385	1.36834	7.65574	3.64459	4.51721	5.65017	4.46682	2.83631
379	Usp40	chr1	87872842	87874317	1475	-	2847	0.0340329	0.0336	0.0278552	0	0	0.0318294	0	0.00344856	0	9.71148e-06	3.16907e-05	60	21	10	0	0	1763	625	359	1732	750	9.62943	2.55385	1.36834	7.65574	3.64459	4.51721	5.65017	4.46682	2.83631
380	Dnajb3	chr1	88132453	88132671	218	-	2849	0.0362903	0.0355191	0.0333333	0	0	0.0350476	0	0.00153385	0	0.000406265	0.000535231	9	13	6	0	0	248	366	180	125	81	0.837342	0.993163	0.478918	0.344853	0.273344	0.769808	0.309099	0.263691	0.0505646
381	Ugt1a6b	chr1	88146146	88146720	574	+	2850	0.00766284	0.00898012	0.00633714	0.00201884	0	0.00766003	0.00100942	0.00132149	0.00142754	0.00177789	0.00206096	16	14	5	6	0	2088	1559	789	2972	1579	8.54089	4.89488	2.32617	9.93178	6.56026	5.25398	8.24602	3.12288	2.38402
382	Ugt1a8	chr1	88146146	88146720	574	+	2851	0.00766284	0.00898012	0.00633714	0.00201884	0	0.00766003	0.00100942	0.00132149	0.00142754	0.00177789	0.00206096	16	14	5	6	0	2088	1559	789	2972	1579	8.54089	4.89488	2.32617	9.93178	6.56026	5.25398	8.24602	3.12288	2.38402
383	Ugt1a1	chr1	88146146	88147724	1578	+	2852	0.00981308	0.0107256	0.00632111	0.00331785	0.00125707	0.00895325	0.00228746	0.00232471	0.00145719	0.0022241	0.00253991	21	17	5	10	2	2140	1585	791	3014	1591	8.62462	4.96582	2.32617	9.93178	6.56026	5.30554	8.24602	3.16294	2.38402
384	Ugt1a10	chr1	88146146	88147724	1578	+	2853	0.00981308	0.0107256	0.00632111	0.00331785	0.00125707	0.00895325	0.00228746	0.00232471	0.00145719	0.0022241	0.00253991	21	17	5	10	2	2140	1585	791	3014	1591	8.62462	4.96582	2.32617	9.93178	6.56026	5.30554	8.24602	3.16294	2.38402
385	Ugt1a2	chr1	88146146	88147724	1578	+	2854	0.00981308	0.0107256	0.00632111	0.00331785	0.00125707	0.00895325	0.00228746	0.00232471	0.00145719	0.0022241	0.00253991	21	17	5	10	2	2140	1585	791	3014	1591	8.62462	4.96582	2.32617	9.93178	6.56026	5.30554	8.24602	3.16294	2.38402
386	Ugt1a5	chr1	88146146	88147724	1578	+	2855	0.00981308	0.0107256	0.00632111	0.00331785	0.00125707	0.00895325	0.00228746	0.00232471	0.00145719	0.0022241	0.00253991	21	17	5	10	2	2140	1585	791	3014	1591	8.62462	4.96582	2.32617	9.93178	6.56026	5.30554	8.24602	3.16294	2.38402
387	Ugt1a6a	chr1	88146146	88147724	1578	+	2856	0.00981308	0.0107256	0.00632111	0.00331785	0.00125707	0.00895325	0.00228746	0.00232471	0.00145719	0.0022241	0.00253991	21	17	5	10	2	2140	1585	791	3014	1591	8.62462	4.96582	2.32617	9.93178	6.56026	5.30554	8.24602	3.16294	2.38402
388	Ugt1a7c	chr1	88146146	88147724	1578	+	2857	0.00981308	0.0107256	0.00632111	0.00331785	0.00125707	0.00895325	0.00228746	0.00232471	0.00145719	0.0022241	0.00253991	21	17	5	10	2	2140	1585	791	3014	1591	8.62462	4.96582	2.32617	9.93178	6.56026	5.30554	8.24602	3.16294	2.38402
389	Ugt1a9	chr1	88146146	88147724	1578	+	2858	0.00981308	0.0107256	0.00632111	0.00331785	0.00125707	0.00895325	0.00228746	0.00232471	0.00145719	0.0022241	0.00253991	21	17	5	10	2	2140	1585	791	3014	1591	8.62462	4.96582	2.32617	9.93178	6.56026	5.30554	8.24602	3.16294	2.38402
390	Hjurp	chr1	88186577	88192902	6325	-	2862	0.0424188	0.0376153	0.0326594	0.00154083	0.00200133	0.0375645	0.00177108	0.00487988	0.000325624	8.90477e-06	3.00678e-05	47	53	21	2	3	1108	1409	643	1298	1499	6.78247	5.24958	2.18934	6.27633	7.38029	4.74046	6.82831	2.33851	0.78062
391	Hjurp	chr1	88190830	88192902	2072	-	2871	0.0407359	0.0353581	0.0288248	0.00194363	0.00189394	0.0349729	0.00191879	0.00596485	3.51398e-05	2.62994e-05	5.95119e-05	31	39	13	2	2	761	1103	451	1029	1056	4.60538	3.97265	1.36834	4.89692	4.73797	3.31546	4.81744	1.71568	0.112395
392	Hjurp	chr1	88190834	88192902	2068	-	2872	0.0407359	0.0353581	0.0288248	0.00194363	0.00189394	0.0349729	0.00191879	0.00596485	3.51398e-05	2.62994e-05	5.95119e-05	31	39	13	2	2	761	1103	451	1029	1056	4.60538	3.97265	1.36834	4.89692	4.73797	3.31546	4.81744	1.71568	0.112395
393	Arl4c	chr1	88625946	88628807	2861	-	2887	0.0178571	0.0245232	0.0280899	0	0	0.0234901	0	0.00519401	0	0.00046562	0.000603545	2	9	5	0	0	112	367	178	246	319	0.586139	0.993163	0.547335	1.24147	1.18449	0.708879	1.21298	0.246961	0.0402912
394	Agap1	chr1	89816616	89823004	6388	+	2891	0.0349794	0.0339321	0.0403458	0.00641026	0.00311526	0.0364191	0.00476276	0.0034407	0.00232991	6.51801e-05	0.000115924	34	34	14	8	2	972	1002	347	1248	642	6.02886	3.61795	1.43675	5.93148	3.7357	3.69452	4.83359	2.29701	1.55265
395	Ackr3	chr1	90142631	90143446	815	+	2901	0.0168675	0.0426667	0.0126582	0.0039801	0	0.0240641	0.00199005	0.0162472	0.00281436	0.0128409	0.0135715	7	16	1	4	0	415	375	79	1005	319	1.42348	1.0641	0.205251	2.75883	1.18449	0.897612	1.97166	0.625948	1.11322
396	Cops8	chr1	90539975	90541063	1088	+	2904	0.0435774	0.0485313	0.0452107	0.00345543	0.00236407	0.0457731	0.00290975	0.00252438	0.000771707	7.85796e-07	9.6699e-06	172	114	59	20	5	3947	2349	1305	5788	2115	14.2348	6.73932	3.62609	17.2427	8.10921	8.20008	12.6759	5.45312	6.45833
397	Col6a3	chr1	90694581	90695313	732	-	2906	0.0217347	0.0220088	0.0234934	0	0	0.0224123	0	0.000946224	0	6.62546e-07	9.12984e-06	212	55	46	0	0	9754	2499	1958	11637	3213	30.228	6.31368	4.72076	29.3815	10.7515	13.7542	20.0665	14.289	13.1734
398	Lrrfip1	chr1	91043786	91045044	1258	+	2918	0.0487671	0.0461095	0.0520833	0.00259016	0.000720981	0.0489867	0.00165557	0.00299296	0.00132171	2.70308e-06	1.60772e-05	178	48	25	13	1	3650	1041	480	5019	1387	15.2396	3.68889	1.43675	17.0358	5.28465	6.78842	11.1602	7.40507	8.30928
399	Lrrfip1	chr1	91055918	91056666	748	+	2919	0.0411295	0.045045	0.049505	0.000862813	0	0.0452265	0.000431406	0.00419066	0.000610101	5.03404e-06	2.19788e-05	67	50	25	2	0	1629	1110	505	2318	1129	6.19633	3.19231	1.43675	6.8281	3.91793	3.60847	5.37301	2.40692	2.0578
400	Ube2f	chr1	91213077	91213680	603	+	2964	0.0419287	0.0457413	0.0496124	0.00383289	0.00180261	0.0457608	0.00281775	0.00384188	0.00143562	4.91696e-06	2.1718e-05	60	87	32	10	4	1431	1902	645	2609	2219	5.52646	5.8171	2.05251	7.5178	8.92924	4.46535	8.22352	2.09463	0.99804
401	Ube2f	chr1	91213077	91214242	1165	+	2966	0.0409994	0.0445892	0.0512484	0.00352858	0.00167856	0.0456123	0.00260357	0.00520054	0.00130817	4.94303e-06	2.18055e-05	64	89	39	10	4	1561	1996	761	2834	2383	6.19633	6.24274	2.53142	8.34545	9.74928	4.99017	9.04736	2.12946	0.992655
402	Ube2f	chr1	91213077	91214243	1166	+	2968	0.0409994	0.0445892	0.0512484	0.00352858	0.00167856	0.0456123	0.00260357	0.00520054	0.00130817	4.94303e-06	2.18055e-05	64	89	39	10	4	1561	1996	761	2834	2383	6.19633	6.24274	2.53142	8.34545	9.74928	4.99017	9.04736	2.12946	0.992655
403	Scly	chr1	91247952	91248797	845	+	2973	0.0441989	0.0163399	0.0141844	0.00166389	0	0.0249077	0.000831947	0.0167414	0.00117655	0.00812112	0.00872085	32	5	2	2	0	724	306	141	1202	335	5.35899	1.27692	0.547335	6.27633	1.91341	2.39442	4.09487	2.59318	3.08505
404	Scly	chr1	91247952	91248802	850	+	2978	0.0437158	0.0162866	0.0141844	0.00165289	0	0.024729	0.000826446	0.0164767	0.00116877	0.00783405	0.0084254	32	5	2	2	0	732	307	141	1210	337	5.35899	1.27692	0.547335	6.27633	1.91341	2.39442	4.09487	2.59318	3.08505
405	Ilkap	chr1	91303548	91303663	115	-	2996	0.0342612	0.0423992	0.028777	0.00119332	0	0.0351458	0.000596659	0.00685404	0.000843803	6.10568e-05	0.00011038	16	41	12	1	0	467	967	417	838	634	1.84215	2.90855	1.2315	2.55191	2.4601	1.99407	2.50601	0.848782	0.0649242
406	Hes6	chr1	91339203	91339779	576	-	3017	0.0406321	0.0245161	0.0207101	0.00134228	0.00131234	0.0286194	0.00132731	0.0105759	2.1175e-05	0.00031262	0.000425242	18	19	7	1	1	443	775	338	745	762	2.17709	2.83761	1.29992	2.96574	3.64459	2.10487	3.30516	0.771384	0.48002
407	Hes6	chr1	91339204	91339779	575	-	3018	0.0406321	0.0245161	0.0207101	0.00134228	0.00131234	0.0286194	0.00132731	0.0105759	2.1175e-05	0.00031262	0.000425242	18	19	7	1	1	443	775	338	745	762	2.17709	2.83761	1.29992	2.96574	3.64459	2.10487	3.30516	0.771384	0.48002
408	Per2	chr1	91343698	91345592	1894	-	3021	0.0205479	0.019802	0.0588235	0	0	0.0330578	0	0.0223169	0	0.00151452	0.00177487	3	4	3	0	0	146	202	51	226	235	0.334937	0.425641	0.136834	0.482795	0.637803	0.299137	0.560299	0.147695	0.109608
409	Per2	chr1	91343703	91345592	1889	-	3023	0.0205479	0.019802	0.0588235	0	0	0.0330578	0	0.0223169	0	0.00151452	0.00177487	3	4	3	0	0	146	202	51	226	235	0.334937	0.425641	0.136834	0.482795	0.637803	0.299137	0.560299	0.147695	0.109608
410	Asb1	chr1	91482600	91487312	4712	+	3029	0.0335097	0.0483163	0.0401338	0	0.00301205	0.0406532	0.00150602	0.00741693	0.00212984	0.000163443	0.000244017	38	33	12	0	1	1134	683	299	1040	332	5.27525	2.12821	0.821002	4.13824	1.54895	2.74149	2.8436	2.28958	1.8309
411	Twist2	chr1	91775110	91775756	646	+	3034	0.0383189	0.0347334	0.0402098	0	0	0.037754	0	0.00278153	0	6.3715e-06	2.50441e-05	31	43	23	0	0	809	1238	572	784	1041	4.01924	3.83077	1.50517	2.89677	3.82682	3.1184	3.36179	1.40027	0.657645
412	Hdac4	chr1	91856500	91861068	4568	-	3035	0.0313316	0.0429864	0.033557	0.00118343	0.0014771	0.0359584	0.00133027	0.00618737	0.000207658	5.26856e-05	9.87971e-05	24	19	10	1	1	766	442	298	845	677	7.11741	2.05727	1.16309	5.24177	3.37125	3.44592	4.30651	3.21088	1.32266
413	Ndufa10	chr1	92367207	92367560	353	-	3060	0.0487515	0.0490196	0.0308219	0.00109529	0	0.0428643	0.000547645	0.0104299	0.000774487	5.42237e-05	0.000100681	41	70	18	1	0	841	1428	584	913	1185	9.21076	8.51283	3.69451	7.72471	10.1137	7.13937	8.91923	3.00367	1.68929
414	Ndufa10	chr1	92367429	92367560	131	-	3061	0.0457317	0.0430809	0.0460123	0	0	0.0449416	0	0.00161751	0	8.12915e-06	2.84945e-05	30	33	15	0	0	656	766	326	669	788	8.03848	5.8171	2.39459	6.27633	7.47141	5.41672	6.87387	2.84317	0.845048
415	Cops9	chr1	92564866	92565087	221	-	3065	0.0171389	0.0245623	0.0190036	0.00017334	0.000460193	0.020235	0.000316767	0.00386184	0.000202836	2.57847e-05	5.87314e-05	75	188	37	1	2	4376	7654	1947	5769	4346	24.7016	31.6394	8.14161	25.7261	23.3254	21.4942	24.5257	12.0728	1.69754
416	Gpc1	chr1	92786286	92787933	1647	+	3069	0.0214286	0.0440835	0.0445104	0.00183486	0	0.0366742	0.000917431	0.0132048	0.00129744	0.000992879	0.00119911	12	19	15	1	0	560	431	337	545	249	3.51684	1.91539	1.36834	2.75883	1.18449	2.26685	1.97166	1.11654	1.11322
417	Rnpepl1	chr1	92847577	92848302	725	+	3077	0.0194175	0.0450161	0.016129	0	0	0.0268542	0	0.0158144	0	0.00413196	0.004563	2	14	1	0	0	103	311	62	85	202	0.753608	1.34786	0.205251	0.551765	1.00226	0.768908	0.777014	0.571461	0.318549
418	Rnpepl1	chr1	92847577	92848307	730	+	3081	0.0194175	0.0450161	0.016129	0	0	0.0268542	0	0.0158144	0	0.00413196	0.004563	2	14	1	0	0	103	311	62	85	202	0.753608	1.34786	0.205251	0.551765	1.00226	0.768908	0.777014	0.571461	0.318549
419	Capn10	chr1	92875260	92875670	410	+	3082	0.0517647	0.0246914	0.0319149	0	0	0.0361237	0	0.0140188	0	0.000539424	0.000688504	22	6	3	0	0	425	243	94	573	183	1.59095	0.851283	0.342084	1.6553	0.728918	0.928106	1.19211	0.627967	0.655048
420	Kif1a	chr1	92943176	92946178	3002	-	3093	0.0482234	0.0288714	0.0209059	0	0	0.0326669	0	0.0140487	0	0.000161482	0.000241694	19	33	6	0	0	394	1143	287	935	1135	2.09335	3.68889	1.02625	3.44853	5.01131	2.2695	4.22992	1.34003	1.10505
421	Kif1a	chr1	92943179	92946178	2999	-	3098	0.0482234	0.0288714	0.0209059	0	0	0.0326669	0	0.0140487	0	0.000161576	0.000241762	19	33	6	0	0	394	1143	287	934	1134	2.09335	3.68889	1.02625	3.44853	5.01131	2.2695	4.22992	1.34003	1.10505
422	Kif1a	chr1	92943183	92946178	2995	-	3099	0.0482234	0.0288714	0.0209059	0	0	0.0326669	0	0.0140487	0	0.000161576	0.000241762	19	33	6	0	0	394	1143	287	934	1134	2.09335	3.68889	1.02625	3.44853	5.01131	2.2695	4.22992	1.34003	1.10505
423	Sned1	chr1	93224000	93228787	4787	+	3124	0.0343725	0.0296875	0.0478873	0.0044843	0.00279642	0.0373158	0.00364036	0.00945016	0.00119351	2.1698e-05	5.23896e-05	86	57	17	24	5	2502	1920	355	5352	1788	12.0577	7.87437	1.43675	19.8636	8.47367	7.12295	14.1686	5.35021	8.05386
424	Mterf4	chr1	93228926	93229099	173	-	3129	0.0277778	0.0608696	0.0217391	0	0	0.0367955	0	0.0210663	0	0.0020327	0.00233835	6	14	1	0	0	216	230	46	315	96	1.25601	1.13504	0.273667	1.51735	0.637803	0.888241	1.07758	0.535662	0.621937
425	Mterf4	chr1	93228926	93229181	255	-	3130	0.0238095	0.0518519	0.0217391	0	0	0.0324668	0	0.0168198	0	0.00166487	0.00193848	6	14	1	0	0	252	270	46	326	143	1.25601	1.27692	0.273667	1.51735	0.728918	0.935535	1.12314	0.573289	0.557509
426	Ppp1r7	chr1	93292788	93295338	2550	+	3135	0.0496324	0.0413153	0.0570071	0	0	0.0493183	0	0.0078506	0	7.95705e-06	2.81167e-05	54	49	24	0	0	1088	1186	421	1065	908	5.69392	4.04359	1.43675	4.34515	4.37351	3.72476	4.35933	2.14642	0.0200504
427	Ppp1r7	chr1	93292788	93295344	2556	+	3136	0.0495413	0.0412805	0.056872	0	0	0.0492313	0	0.00780037	0	7.88375e-06	2.79616e-05	54	49	24	0	0	1090	1187	422	1065	909	5.69392	4.04359	1.43675	4.34515	4.37351	3.72476	4.35933	2.14642	0.0200504
428	Hdlbp	chr1	93333661	93335894	2233	-	3144	0.0416782	0.0458508	0.0399244	0.000770357	0.00148088	0.0424845	0.00112562	0.00304436	0.000502418	2.86444e-07	6.58059e-06	450	426	169	10	11	10797	9291	4233	12981	7428	61.8796	39.6556	17.3779	60.0734	38.9971	39.6377	49.5353	22.2508	14.9032
429	Septin2	chr1	93435434	93437455	2021	+	3160	0.039929	0.0425035	0.0438476	0.000169924	0	0.0420934	8.49618e-05	0.00199124	0.000120154	2.23598e-07	6.07076e-06	270	364	160	2	0	6762	8564	3649	11770	12697	23.5293	22.9137	9.50995	30.9678	42.0039	18.651	36.4859	7.92235	7.80368
430	Stk25	chr1	93548472	93550208	1736	-	3169	0.0371765	0.0331687	0.0353698	0	0	0.0352383	0	0.00200713	0	2.60555e-06	1.58187e-05	79	47	22	0	0	2125	1417	622	2745	1447	10.1318	5.4624	2.12092	9.65589	6.46915	5.90505	8.06252	4.02376	2.25337
431	Farp2	chr1	93549093	93549698	605	+	3170	0.00671141	0.040724	0	0	0	0.0158118	0	0.021834	0	0.0463677	0.0476282	1	9	0	0	0	149	221	44	147	193	1.50722	0.851283	0.205251	0.758677	1.18449	0.854583	0.971584	0.650989	0.301096
432	Stk25	chr1	93549614	93550208	594	-	3171	0.0371765	0.0338129	0.0353698	0	0	0.0354531	0	0.00168331	0	2.45855e-06	1.55078e-05	79	47	22	0	0	2125	1390	622	2660	1447	10.1318	5.39146	2.12092	9.38001	6.46915	5.88141	7.92458	4.02787	2.05829
433	Bok	chr1	93622884	93623492	608	+	3172	0.0352734	0.032967	0.0614525	0.00119474	0	0.043231	0.000597372	0.0158224	0.000844811	0.000137351	0.000211215	20	18	11	1	0	567	546	179	837	295	3.34937	2.19915	0.752586	3.93133	1.91341	2.10037	2.92237	1.30121	1.42688
434	Thap4	chr1	93633112	93633257	145	-	3173	0.0409302	0.0440529	0.0368098	0.00187266	0	0.0405976	0.00093633	0.00363296	0.00132417	4.51871e-05	8.82933e-05	44	20	6	2	0	1075	454	163	1068	162	4.43791	1.70257	0.684169	3.5175	0.728918	2.27488	2.12321	1.94121	1.97183
435	Atg4b	chr1	93715481	93717156	1675	+	3175	0.0355078	0.0495595	0.0356589	0.00228441	0	0.0402421	0.0011422	0.00806945	0.00161532	6.2871e-05	0.000112682	43	45	23	4	0	1211	908	645	1751	674	5.44272	3.19231	2.18934	6.3453	3.0979	3.60812	4.7216	1.66607	2.29626
436	Atg4b	chr1	93715481	93717328	1847	+	3178	0.0348743	0.0508299	0.0359613	0.00221361	0	0.0405551	0.00110681	0.00891476	0.00156526	8.65132e-05	0.000145075	43	49	26	4	0	1233	964	723	1807	697	5.52646	3.47607	2.32617	6.48324	3.28013	3.77623	4.88169	1.62112	2.26494
437	Dtymk	chr1	93720297	93720554	257	-	3180	0.0461894	0.018	0.0408163	0.000887311	0.00121655	0.0350019	0.00105193	0.0149672	0.000232803	0.00125606	0.00149111	40	9	14	1	1	866	500	343	1127	822	3.85177	1.63163	1.09467	4.0003	3.46236	2.19269	3.73133	1.46168	0.38038
438	Dtymk	chr1	93728216	93728519	303	-	3181	0.0373665	0.0579965	0.0197368	0	0	0.0383666	0	0.0191494	0	0.00105192	0.00126325	21	33	6	0	0	562	569	304	347	144	2.00962	1.77351	0.821002	1.1725	0.637803	1.53471	0.905152	0.629262	0.378089
439	Ing5	chr1	93746045	93749823	3778	+	3182	0.0495781	0.042042	0.0397554	0	0	0.0437918	0	0.00513981	0	9.31609e-06	3.08615e-05	47	42	13	0	0	948	999	327	879	611	4.10297	3.19231	0.889419	3.17265	2.36898	2.72824	2.77082	1.65628	0.568279
440	Gal3st2	chr1	93802811	93804216	1405	+	3195	0.020202	0.020202	0.0151515	0	0	0.0185185	0	0.00291591	0	0.00260399	0.00294516	2	4	1	0	0	99	198	66	355	111	0.502405	0.780343	0.273667	1.31044	0.546688	0.518805	0.928566	0.253735	0.540056
441	Fam174a	chr1	95261664	95263009	1345	+	3202	0.0460317	0.0448505	0.0460157	0.00216099	0	0.0456327	0.0010805	0.000677413	0.00152805	4.35712e-06	2.03998e-05	145	81	41	8	0	3150	1806	891	3702	1146	12.6439	5.17864	2.32617	11.9319	4.19128	6.71622	8.0616	5.32793	5.47346
442	St8sia4	chr1	95515406	95519406	4000	-	3203	0.0383693	0.0171429	0.0485437	0	0	0.0346853	0	0.0160213	0	0.00040427	0.000532828	16	3	5	0	0	417	175	103	499	424	1.42348	0.425641	0.273667	1.44838	1.45784	0.707597	1.45311	0.624613	0.00668347
443	Macir	chr1	97571626	97573439	1813	-	3221	0.0602837	0.0575296	0.0238095	0	0	0.0472076	0	0.0203101	0	0.000202839	0.000292624	17	34	3	0	0	282	591	126	483	184	0.921076	1.63163	0.342084	1.24147	0.728918	0.964929	0.985195	0.645888	0.36243
444	Macir	chr1	97571627	97573439	1812	-	3226	0.0602837	0.0575296	0.0238095	0	0	0.0472076	0	0.0203101	0	0.000202839	0.000292624	17	34	3	0	0	282	591	126	483	184	0.921076	1.63163	0.342084	1.24147	0.728918	0.964929	0.985195	0.645888	0.36243
445	Ppip5k2	chr1	97633767	97635442	1675	-	3227	0.0395731	0.0496278	0.0527638	0.00163506	0.00124069	0.0473216	0.00143788	0.00689111	0.000278855	8.05065e-06	2.83571e-05	89	40	21	5	1	2249	806	398	3058	806	7.61981	2.12821	1.02625	8.20751	2.82456	3.59142	5.51603	3.53193	3.80632
446	Ppip5k2	chr1	97633867	97635442	1575	-	3228	0.0400911	0.0493671	0.0527638	0.00167001	0.00124069	0.0474073	0.00145535	0.00655971	0.000303569	7.13519e-06	2.65475e-05	88	39	21	5	1	2195	790	398	2994	806	7.36861	2.05727	1.02625	8.06957	2.82456	3.48404	5.44706	3.4034	3.70878
447	Ppip5k2	chr1	97633879	97635442	1563	-	3236	0.0404598	0.0494924	0.0530303	0.00169722	0.00124378	0.0476608	0.0014705	0.00648233	0.000320627	6.87166e-06	2.60221e-05	88	39	21	5	1	2175	788	396	2946	804	7.36861	2.05727	1.02625	8.06957	2.82456	3.48404	5.44706	3.4034	3.70878
448	Ppip5k2	chr1	97633881	97635442	1561	-	3256	0.0404598	0.0494924	0.0530303	0.00169722	0.00124378	0.0476608	0.0014705	0.00648233	0.000320627	6.87166e-06	2.60221e-05	88	39	21	5	1	2175	788	396	2946	804	7.36861	2.05727	1.02625	8.06957	2.82456	3.48404	5.44706	3.4034	3.70878
449	Gin1	chr1	97720296	97720686	390	+	3257	0.0518519	0.0342466	0	0	0	0.0286995	0	0.0263672	0	0.00229835	0.00261778	21	5	0	0	0	405	146	26	482	121	1.25601	0.425641	0.0684169	1.37941	0.455574	0.583357	0.917493	0.609304	0.653253
450	Gin1	chr1	97720296	97721433	1137	+	3258	0.0521327	0.0337838	0	0	0	0.0286388	0	0.0264444	0	0.00225447	0.00257157	22	5	0	0	0	422	148	26	499	141	1.33975	0.425641	0.0684169	1.44838	0.546688	0.611268	0.997536	0.655678	0.637595
451	Gin1	chr1	97720296	97721434	1138	+	3260	0.0521327	0.0337838	0	0	0	0.0286388	0	0.0264444	0	0.00225447	0.00257157	22	5	0	0	0	422	148	26	499	141	1.33975	0.425641	0.0684169	1.44838	0.546688	0.611268	0.997536	0.655678	0.637595
452	Gin1	chr1	97720296	97721435	1139	+	3261	0.0521327	0.0337838	0	0	0	0.0286388	0	0.0264444	0	0.00225447	0.00257157	22	5	0	0	0	422	148	26	499	141	1.33975	0.425641	0.0684169	1.44838	0.546688	0.611268	0.997536	0.655678	0.637595
453	Pam	chr1	97748815	97749534	719	-	3262	0.0149105	0.0146413	0.0170279	0.00110553	0.000637959	0.0155266	0.000871743	0.00130712	0.000330621	2.46659e-06	1.55078e-05	165	50	33	11	2	11066	3415	1938	9950	3135	36.843	8.65471	4.24185	27.9331	9.84039	16.5799	18.8868	17.6866	12.7935
454	Pam	chr1	97748818	97749534	716	-	3280	0.0149105	0.0146413	0.0170279	0.00110553	0.000637959	0.0155266	0.000871743	0.00130712	0.000330621	2.46659e-06	1.55078e-05	165	50	33	11	2	11066	3415	1938	9950	3135	36.843	8.65471	4.24185	27.9331	9.84039	16.5799	18.8868	17.6866	12.7935
455	Rnf152	chr1	105204641	105211943	7302	-	3304	0.0510836	0.03125	0.0645161	0.00263505	0	0.0489499	0.00131752	0.0167354	0.00186326	0.000400872	0.000528799	33	9	2	2	0	646	288	31	759	509	2.17709	0.993163	0.136834	2.41397	1.82229	1.10236	2.11813	1.0245	0.41838
456	Pign	chr1	105446146	105449728	3582	-	3307	0.0351827	0.0411369	0.0429185	0.00118835	0.00181159	0.039746	0.00149997	0.0040511	0.000440697	8.59997e-06	2.94739e-05	26	55	20	2	2	739	1337	466	1683	1104	2.76323	3.97265	1.29992	5.44868	4.28239	2.6786	4.86554	1.33837	0.824691
457	Pign	chr1	105446168	105449728	3560	-	3308	0.0311615	0.0412844	0.0436681	0.0012285	0.00184332	0.0387047	0.00153591	0.00664043	0.000434741	1.74304e-05	4.57432e-05	22	54	20	2	2	706	1308	458	1628	1085	2.76323	3.97265	1.29992	5.44868	4.28239	2.6786	4.86554	1.33837	0.824691
458	Relch	chr1	105681260	105682846	1586	+	3310	0.0357873	0.0478905	0.0454545	0.000622278	0	0.0430441	0.000311139	0.00640152	0.000440017	1.59661e-05	4.30998e-05	35	42	18	1	0	978	877	396	1607	974	3.4331	2.41197	1.02625	4.55206	3.64459	2.29044	4.09833	1.20802	0.641681
459	Relch	chr1	105681348	105682846	1498	+	3313	0.0357873	0.0478905	0.0454545	0.000622278	0	0.0430441	0.000311139	0.00640152	0.000440017	1.59661e-05	4.30998e-05	35	42	18	1	0	978	877	396	1607	974	3.4331	2.41197	1.02625	4.55206	3.64459	2.29044	4.09833	1.20802	0.641681
460	Relch	chr1	105681348	105682856	1508	+	3326	0.0356779	0.0485876	0.0496278	0.000611621	0	0.0446311	0.00030581	0.00777112	0.000432481	1.93364e-05	4.87813e-05	35	43	20	1	0	981	885	403	1635	1004	3.51684	2.48291	1.09467	4.69001	3.64459	2.3648	4.1673	1.21539	0.739221
461	Zcchc2	chr1	105958998	105961807	2809	+	3331	0.0500439	0.0342466	0.0461894	0	0	0.0434933	0	0.00823654	0	2.18e-05	5.25052e-05	57	20	20	0	0	1139	584	433	1287	408	4.85658	1.70257	1.50517	4.13824	1.64007	2.68811	2.88915	1.88055	1.76648
462	Zcchc2	chr1	105959893	105961804	1911	+	3332	0.0500439	0.0342466	0.0461894	0	0	0.0434933	0	0.00823654	0	2.18e-05	5.25052e-05	57	20	20	0	0	1139	584	433	1287	408	4.85658	1.70257	1.50517	4.13824	1.64007	2.68811	2.88915	1.88055	1.76648
463	Zcchc2	chr1	105959893	105961807	1914	+	3341	0.0500439	0.0342466	0.0461894	0	0	0.0434933	0	0.00823654	0	2.18e-05	5.25052e-05	57	20	20	0	0	1139	584	433	1287	408	4.85658	1.70257	1.50517	4.13824	1.64007	2.68811	2.88915	1.88055	1.76648
464	Phlpp1	chr1	106321070	106321975	905	+	3342	0.0390016	0.0284553	0.0335196	0.00742804	0.00192308	0.0336588	0.00467556	0.00527452	0.0038926	0.000689352	0.000862453	25	7	6	8	1	641	246	179	1077	520	2.59576	0.780343	0.547335	3.65545	2.18675	1.30781	2.9211	1.12146	1.03852
465	Bcl2	chr1	106465905	106470993	5088	-	3343	0.0360757	0.030349	0.045977	0.000237586	0	0.0374672	0.000118793	0.00790638	0.000167999	7.17129e-06	2.65945e-05	82	40	20	1	0	2273	1318	435	4209	1678	10.8017	4.46924	1.29992	15.6563	7.10695	5.52362	11.3816	4.83785	6.04533
466	Kdsr	chr1	106648139	106652631	4492	-	3345	0.0421217	0.045887	0.0494186	0.00174703	0.000486145	0.0458091	0.00111659	0.00364908	0.00089158	2.59724e-06	1.57929e-05	108	82	34	5	1	2564	1787	688	2862	2057	12.6439	5.8171	2.12092	10.0007	8.0181	6.86063	9.00942	5.33852	1.40194
467	Vps4b	chr1	106698517	106700176	1659	-	3347	0.0380789	0.0449093	0.0368497	0	0.000595061	0.039946	0.00029753	0.00434206	0.000420772	6.4227e-06	2.5169e-05	111	146	51	0	2	2915	3251	1384	5854	3361	8.62462	7.59061	3.01034	13.7252	9.93151	6.40852	11.8283	2.98798	2.68252
468	Serpinb8	chr1	107535055	107536708	1653	+	3371	0.00896861	0.0657895	0.0246914	0.00151745	0	0.0331498	0.000758725	0.0293396	0.001073	0.021825	0.0227586	2	5	2	1	0	223	76	81	659	208	1.00481	0.354701	0.205251	2.48294	0.911147	0.521587	1.69705	0.425102	1.11143
469	Dsel	chr1	111786430	111786909	479	-	3396	0.0345937	0.0486301	0.0506912	0	0	0.0446384	0	0.00875975	0	1.35595e-05	3.89745e-05	43	71	44	0	0	1243	1460	868	1731	1765	5.52646	4.32736	2.39459	5.58662	6.28692	4.0828	5.93677	1.58019	0.495182
470	Dsel	chr1	111786431	111786909	478	-	3399	0.0345937	0.0486301	0.0506912	0	0	0.0446384	0	0.00875975	0	1.35595e-05	3.89745e-05	43	71	44	0	0	1243	1460	868	1731	1765	5.52646	4.32736	2.39459	5.58662	6.28692	4.0828	5.93677	1.58019	0.495182
471	Tsn	chr1	118226243	118228533	2290	-	3404	0.0373248	0.042052	0.0417804	0.00229901	0.00139801	0.0403858	0.00184851	0.00265432	0.000637097	4.2216e-07	7.58518e-06	538	432	153	34	10	14414	10273	3662	14789	7153	82.6456	39.0171	14.5044	60.3493	33.5302	45.3891	46.9398	34.5146	18.964
472	Tsn	chr1	118226243	118228693	2450	-	3405	0.0372263	0.0420827	0.0411401	0.00228741	0.00133103	0.0401497	0.00180922	0.00257521	0.000676262	4.73063e-07	7.92926e-06	539	451	153	34	10	14479	10717	3719	14864	7513	82.8968	40.4359	14.6412	60.6252	34.8058	45.9913	47.7155	34.4653	18.2571
473	Nifk	chr1	118260671	118261561	890	+	3406	0.0376176	0.0365402	0.0241692	0	0.000766871	0.0327757	0.000383436	0.00747287	0.00054226	2.27313e-05	5.39204e-05	36	79	8	0	1	957	2162	331	812	1304	3.51684	5.53334	1.09467	2.8278	4.37351	3.38162	3.60065	2.22242	1.09298
474	Clasp1	chr1	118534724	118537192	2468	+	3407	0.0272497	0.0298229	0.047619	0	0	0.0348972	0	0.0110923	0	4.60431e-05	8.95295e-05	43	32	26	0	0	1578	1073	546	2184	1226	7.70354	3.26325	1.91567	7.79369	4.73797	4.29416	6.26583	3.02852	2.16072
475	Inhbb	chr1	119343192	119345051	1859	-	3467	0.0354711	0.0379494	0.0390051	0.000451264	0	0.0374752	0.000225632	0.00181411	0.000319092	1.08505e-06	1.08645e-05	125	114	69	1	0	3524	3004	1769	2216	1783	19.6775	11.2086	5.81543	9.51795	7.92698	12.2338	8.72247	6.98769	1.12499
476	Ralb	chr1	119398034	119399435	1401	-	3468	0.0420642	0.0400697	0.0394265	0	0	0.0405201	0	0.00137531	0	1.8706e-06	1.39084e-05	97	46	22	0	0	2306	1148	558	3119	1399	9.46196	3.75983	1.77884	9.93178	5.64911	5.00021	7.79044	3.98892	3.0283
477	Ralb	chr1	119398037	119399435	1398	-	3469	0.0420642	0.0400697	0.0394265	0	0	0.0405201	0	0.00137531	0	1.8706e-06	1.39084e-05	97	46	22	0	0	2306	1148	558	3119	1399	9.46196	3.75983	1.77884	9.93178	5.64911	5.00021	7.79044	3.98892	3.0283
478	Tmem185b	chr1	119455293	119456713	1420	+	3471	0.0376089	0.0332623	0.0319596	0.00152765	0.00167364	0.0342769	0.00160065	0.00295815	0.00010323	2.7109e-06	1.60772e-05	95	78	38	5	2	2526	2345	1189	3273	1195	7.70354	5.53334	2.73667	7.37986	3.64459	5.32452	5.51223	2.49001	2.64124
479	Ptpn4	chr1	119580196	119587560	7364	-	3478	0.0321101	0.0663507	0.0545455	0.00132275	0	0.0510021	0.000661376	0.0173931	0.000935326	0.000583062	0.000739965	14	14	3	1	0	436	211	55	756	352	2.09335	0.638462	0.205251	2.48294	1.27561	0.979022	1.87928	0.98905	0.853717
480	Ptpn4	chr1	119585821	119587560	1739	-	3486	0.037037	0.119048	0.103448	0	0	0.086511	0	0.0435498	0	0.00250286	0.00283946	2	5	3	0	0	54	42	29	98	52	0.418671	0.212821	0.0684169	0.344853	0.182229	0.233303	0.263541	0.176023	0.114992
481	Tmem177	chr1	119835619	119837741	2122	-	3487	0.00561798	0.0337079	0.0181818	0.00732601	0	0.0191692	0.003663	0.014071	0.00518027	0.0719078	0.0733483	1	9	3	2	0	178	267	165	273	221	1.17228	1.20598	0.684169	1.37941	1.36672	1.02081	1.37307	0.292027	0.00897476
482	Tmem37	chr1	119995106	119995439	333	-	3508	0.054878	0.048	0.0126582	0.00671141	0.00735294	0.0385121	0.00703218	0.0226527	0.000453631	0.00336119	0.00375184	18	12	1	4	1	328	250	79	596	136	2.00962	0.993163	0.342084	2.96574	0.820033	1.11496	1.89289	0.840413	1.51724
483	Dbi	chr1	120041009	120041189	180	-	3509	0.0163772	0.0217937	0.0185969	0.000771962	0.000878524	0.0189226	0.000825243	0.00272294	7.53505e-05	4.06075e-06	1.97951e-05	66	347	145	5	11	4030	15922	7797	6477	12521	14.9047	46.6077	21.3461	20.7602	47.1063	27.6195	33.9332	16.7567	18.6295
484	Steap3	chr1	120154136	120155376	1240	-	3518	0.0367279	0.0323741	0.0364964	0.00178026	0.00137127	0.0351994	0.00157577	0.00244956	0.000289201	2.43354e-06	1.55078e-05	66	45	25	7	4	1797	1390	685	3932	2917	7.03367	4.68206	2.18934	12.0699	11.7538	4.63502	11.9118	2.42251	0.223492
485	Steap3	chr1	120154143	120155376	1233	-	3519	0.0359551	0.0312046	0.0366032	0.00180134	0.000694203	0.0345876	0.00124777	0.00294763	0.000782862	5.34706e-06	2.26514e-05	64	43	25	7	2	1780	1378	683	3886	2881	7.03367	4.68206	2.18934	12.0699	11.7538	4.63502	11.9118	2.42251	0.223492
486	Insig2	chr1	121232081	121233634	1553	-	3526	0.0396849	0.0351213	0.0409357	0.000406504	0.000576701	0.0385806	0.000491603	0.00306042	0.000120348	1.09163e-06	1.08906e-05	136	55	35	2	1	3427	1566	855	4920	1734	12.6439	4.54018	2.18934	14.6218	6.28692	6.45779	10.4543	5.48472	5.89364
487	Ccdc93	chr1	121428972	121434189	5217	+	3534	0.0420561	0.0408163	0.0463576	0.00234467	0.0019802	0.0430767	0.00216243	0.00290821	0.000257718	5.01462e-05	9.5216e-05	18	18	7	2	1	428	441	151	853	505	1.92589	1.4188	0.478918	2.68986	2.00452	1.27454	2.34719	0.734193	0.484603
488	Ddx18	chr1	121481563	121481724	161	-	3538	0.0467836	0.0310881	0.0454545	0	0	0.0411088	0	0.00870356	0	0.000316025	0.00042931	8	6	7	0	0	171	193	154	164	148	0.502405	0.567522	0.342084	0.344853	0.637803	0.47067	0.491328	0.116021	0.207147
489	Ddx18	chr1	121481567	121481724	157	-	3539	0.0467836	0.0310881	0.0454545	0	0	0.0411088	0	0.00870356	0	0.000317203	0.000430496	8	6	7	0	0	171	193	154	163	148	0.502405	0.567522	0.342084	0.344853	0.637803	0.47067	0.491328	0.116021	0.207147
490	Actr3	chr1	125320641	125321731	1090	-	3544	0.0443423	0.0463052	0.0454545	0.00198599	0	0.0453673	0.000992997	0.000984333	0.00140431	1.59963e-05	4.31494e-05	357	193	89	19	0	8051	4168	1958	9567	4392	32.6563	12.3436	5.47335	29.7264	15.3073	16.8244	22.5168	14.1346	10.1958
491	Slc35f5	chr1	125522649	125523567	918	+	3550	0.0473385	0.0429613	0.0528376	0.00101291	0.000604047	0.0477124	0.000808481	0.00494877	0.000289113	4.28786e-07	7.58518e-06	233	112	81	8	2	4922	2607	1533	7898	3311	15.8258	6.31368	3.55768	19.9325	10.5693	8.56571	15.2509	6.43663	6.62079
492	Slc35f5	chr1	125522649	125523571	922	+	3551	0.0473385	0.0429613	0.0528376	0.00101291	0.000604047	0.0477124	0.000808481	0.00494877	0.000289113	4.28786e-07	7.58518e-06	233	112	81	8	2	4922	2607	1533	7898	3311	15.8258	6.31368	3.55768	19.9325	10.5693	8.56571	15.2509	6.43663	6.62079
493	Lypd1	chr1	125795358	125801072	5714	-	3553	0.0550459	0.0298507	0.0344828	0	0	0.0397931	0	0.0134108	0	0.00367928	0.00408896	12	4	3	0	0	218	134	87	57	61	1.50722	0.709402	0.273667	0.344853	0.273344	0.830095	0.309099	0.625568	0.0505646
494	Lypd1	chr1	125795371	125801072	5701	-	3556	0.0550459	0.0298507	0.0344828	0	0	0.0397931	0	0.0134108	0	0.00367928	0.00408896	12	4	3	0	0	218	134	87	57	61	1.50722	0.709402	0.273667	0.344853	0.273344	0.830095	0.309099	0.625568	0.0505646
495	Gpr39	chr1	125800621	125801599	978	+	3559	0.0381895	0.0382559	0.0467381	0.000252717	0	0.0410612	0.000126358	0.00491647	0.000178698	1.30795e-06	1.16271e-05	189	93	48	1	0	4949	2431	1027	3957	1401	25.9576	8.44189	3.76293	15.3805	6.01357	12.7208	10.697	11.6997	6.62339
496	Ccnt2	chr1	127731296	127732574	1278	+	3592	0.0289256	0.0394432	0.0390625	0.00333778	0.0023015	0.0358104	0.00281964	0.00596545	0.000732766	5.15749e-05	9.7107e-05	35	17	20	5	2	1210	431	512	1498	869	4.01924	1.20598	1.36834	3.72442	3.0979	2.19785	3.41116	1.57945	0.443013
497	Rab3gap1	chr1	127870347	127871606	1259	+	3595	0.0377258	0.0395713	0.0283186	0.00290698	0.000931099	0.0352052	0.00191904	0.00603498	0.00139716	1.97493e-05	4.937e-05	71	48	16	8	1	1882	1213	565	2752	1074	8.95956	4.61112	2.05251	10.3456	5.10243	5.20773	7.72401	3.49196	3.70748
498	Rab3gap1	chr1	127870347	127871612	1265	+	3596	0.0391032	0.0394412	0.028021	0.00287666	0.000928505	0.0355218	0.00190258	0.0064981	0.00137756	2.12234e-05	5.16048e-05	75	48	16	8	1	1918	1217	571	2781	1077	8.95956	4.61112	2.05251	10.3456	5.10243	5.20773	7.72401	3.49196	3.70748
499	Rab3gap1	chr1	127870347	127871613	1266	+	3598	0.0391032	0.0394412	0.028021	0.00287666	0.000928505	0.0355218	0.00190258	0.0064981	0.00137756	2.12234e-05	5.16048e-05	75	48	16	8	1	1918	1217	571	2781	1077	8.95956	4.61112	2.05251	10.3456	5.10243	5.20773	7.72401	3.49196	3.70748
500	Ubxn4	chr1	128204832	128207115	2283	+	3639	0.0421985	0.0449504	0.0450997	0.001221	0.00116324	0.0440829	0.00119212	0.00163363	4.08422e-05	3.74276e-07	7.12317e-06	162	154	52	4	3	3839	3426	1153	3276	2579	15.9932	12.6274	4.0366	10.5525	10.8427	10.8857	10.6976	6.16565	0.205161
501	Mcm6	chr1	128259311	128259671	360	-	3644	0.0348837	0.0469799	0.0738397	0.00100806	0	0.0519011	0.000504032	0.0199388	0.000712809	0.000340326	0.000458034	18	42	35	1	0	516	894	474	992	1450	1.84215	2.48291	1.29992	3.03471	4.9202	1.87499	3.97745	0.592178	1.33324
502	Mcm6	chr1	128259311	128261217	1906	-	3645	0.0348837	0.0455992	0.0738397	0.00100806	0	0.0514408	0.000504032	0.0201242	0.000712809	0.000359089	0.000480787	18	43	35	1	0	516	943	474	992	1450	1.84215	2.69573	1.29992	3.03471	4.9202	1.94593	3.97745	0.703668	1.33324
503	Dars	chr1	128291443	128291970	527	-	3646	0.0540326	0.0516963	0.0413223	0	0	0.0490171	0	0.00676546	0	2.78595e-06	1.6304e-05	136	64	25	0	0	2517	1238	605	3192	928	11.7228	4.25641	1.84726	11.3112	4.00905	5.94215	7.66012	5.14906	5.16339
504	Cxcr4	chr1	128515935	128516579	644	-	3648	0.0278884	0.0320513	0.0162602	0	0	0.0254	0	0.00818439	0	0.000500028	0.000643739	7	5	2	0	0	251	156	123	440	253	0.921076	0.567522	0.205251	1.6553	1.00226	0.564616	1.32878	0.357922	0.461765
505	Cd55	chr1	130366762	130368048	1286	-	3665	0.0295767	0.0221932	0.0222222	0.00105597	0.00274348	0.0246641	0.00189973	0.00425454	0.00119326	9.54261e-05	0.000156855	58	17	6	3	2	1961	766	270	2841	729	8.87582	3.12137	1.09467	10.3456	3.7357	4.36395	7.04065	4.03666	4.6739
506	Cd55	chr1	130367256	130368048	792	-	3666	0.0116279	0.00343643	0.00714286	0	0	0.0074024	0	0.0041019	0	0.00361622	0.00402138	10	1	1	0	0	860	291	140	1126	357	4.77285	1.77351	0.684169	5.44868	2.27787	2.41017	3.86328	2.11739	2.2421
507	Cd55	chr1	130372494	130375044	2550	-	3667	0.0220588	0.0258359	0.05	0	0	0.0326316	0	0.0151596	0	7.5794e-05	0.000130672	36	17	6	0	0	1632	658	120	1750	531	5.61019	1.70257	0.342084	4.75898	1.73118	2.55161	3.24508	2.73476	2.14097
508	Yod1	chr1	130647156	130649810	2654	+	3679	0.0351852	0.0441767	0.0424528	0.0041958	0.00103093	0.0406049	0.00261337	0.0047721	0.00223791	5.53377e-05	0.000102321	38	22	18	6	1	1080	498	424	1430	970	4.18671	1.27692	0.957836	3.72442	2.82456	2.14049	3.27449	1.77925	0.636296
509	Mapkapk2	chr1	130981436	130982828	1392	-	3705	0.0407934	0.0368809	0.0569536	0.00243112	0.000997506	0.044876	0.00171431	0.0106409	0.00101372	2.20391e-05	5.28761e-05	109	70	43	9	2	2672	1898	755	3702	2005	11.4716	6.38462	2.18934	12.6906	7.65364	6.68185	10.1721	4.64825	3.56167
510	Eif2d	chr1	131101108	131101208	100	+	3710	0.0348837	0.0423358	0.0625	0.00255319	0	0.0465732	0.0012766	0.0142875	0.00180538	0.000120616	0.000189688	15	29	3	3	0	430	685	48	1175	203	2.17709	2.69573	0.205251	4.34515	1.09338	1.69269	2.71926	1.314	2.29935
511	Eif2d	chr1	131101108	131107731	6623	+	3711	0.0364964	0.0383598	0.0621469	0.00300752	0.00322581	0.0456677	0.00311666	0.0143018	0.000154353	9.68676e-05	0.00015862	20	29	11	4	1	548	756	177	1330	310	2.76323	2.97949	0.615752	4.62103	1.54895	2.11949	3.08499	1.30676	2.17229
512	Ikbke	chr1	131182336	131183041	705	-	3724	0.0282486	0.0449438	0.037037	0.00440529	0	0.0367431	0.00220264	0.0083515	0.00311501	0.00154477	0.00180745	5	12	2	1	0	177	267	54	227	226	0.921076	0.922223	0.205251	1.10353	1.09338	0.68285	1.09845	0.413614	0.00717981
513	Ikbke	chr1	131182338	131183041	703	-	3725	0.0295858	0.0449438	0.037037	0.0044843	0	0.0371889	0.00224215	0.00768014	0.00317088	0.00143239	0.00168447	5	12	2	1	0	169	267	54	223	226	0.921076	0.922223	0.205251	1.10353	1.09338	0.68285	1.09845	0.413614	0.00717981
514	Srgap2	chr1	131212988	131217094	4106	-	3733	0.0273327	0.0445469	0.0285714	0	0	0.0334837	0	0.009601	0	5.10159e-05	9.64545e-05	29	29	12	0	0	1061	651	420	2002	1089	4.52165	2.05727	1.2315	6.62118	4.19128	2.60347	5.40623	1.71173	1.7182
515	Fam72a	chr1	131466667	131466773	106	+	3736	0.0503145	0.0352423	0.0239521	0	0	0.036503	0	0.0132263	0	0.000258593	0.000360498	24	8	4	0	0	477	227	167	647	203	1.33975	0.638462	0.410501	1.51735	0.546688	0.796237	1.03202	0.484297	0.686365
516	Rab7b	chr1	131639435	131643175	3740	+	3739	0.0350467	0.0345466	0.0401606	0.00294695	0.00478088	0.0365846	0.00386392	0.00310698	0.00129678	1.05508e-05	3.32698e-05	60	56	30	6	6	1712	1621	747	2036	1255	9.7969	6.31368	2.66826	8.82824	6.28692	6.25961	7.55758	3.56463	1.79699
517	Rab7b	chr1	131639435	131643177	3742	+	3746	0.0355271	0.0345253	0.0401606	0.00294695	0.00478088	0.0367377	0.00386392	0.00300641	0.00129678	1.02342e-05	3.26092e-05	61	56	30	6	6	1717	1622	747	2036	1255	9.7969	6.31368	2.66826	8.82824	6.28692	6.25961	7.55758	3.56463	1.79699
518	Slc41a1	chr1	131774473	131776601	2128	+	3758	0.0508167	0.0404984	0.0516014	0	0.000749625	0.0476389	0.000374813	0.00619621	0.000530065	9.4579e-06	3.11057e-05	140	52	29	0	1	2755	1284	562	3134	1334	10.6342	4.32736	1.642	10.6215	5.64911	5.53453	8.1353	4.61606	3.516
519	Rab29	chr1	131800318	131800625	307	+	3761	0.0249544	0.0445359	0.0327684	0.000379795	0	0.0340862	0.000189897	0.00985708	0.000268556	0.000139398	0.000213644	41	119	29	1	0	1643	2672	885	2633	2892	7.11741	7.80343	2.46301	8.6903	10.8427	5.79461	9.76648	2.90557	1.52194
520	Nucks1	chr1	131858944	131864059	5115	+	3762	0.0494938	0.0422592	0.0477551	0.000468055	0.000832408	0.0465027	0.000650232	0.00377639	0.000257637	5.35268e-07	8.39668e-06	220	208	117	2	3	4445	4922	2450	4273	3604	17.7516	12.6274	5.81543	12.8975	10.8427	12.0648	11.8701	5.98796	1.45301
521	Slc45a3	chr1	131909466	131910707	1241	+	3764	0.0369458	0.0339271	0.0311526	0.00183621	0.00234742	0.0340085	0.00209181	0.00289744	0.000361478	9.7128e-06	3.16907e-05	75	40	10	5	2	2030	1179	321	2723	852	7.95475	3.61795	0.957836	8.41442	2.82456	4.17685	5.61949	3.53178	3.95263
522	Slc45a3	chr1	131909466	131910710	1244	+	3766	0.0369458	0.0339271	0.0311526	0.00183621	0.00234742	0.0340085	0.00209181	0.00289744	0.000361478	9.7128e-06	3.16907e-05	75	40	10	5	2	2030	1179	321	2723	852	7.95475	3.61795	0.957836	8.41442	2.82456	4.17685	5.61949	3.53178	3.95263
523	Cdk18	chr1	132041284	132042673	1389	-	3786	0.0364742	0.0502283	0.0555556	0	0	0.0474193	0	0.00984594	0	0.000239628	0.000337513	12	11	4	0	0	329	219	72	84	256	2.34456	1.13504	0.342084	0.482795	1.64007	1.2739	1.06143	1.00843	0.818314
524	Cdk18	chr1	132041388	132042673	1285	-	3787	0.0384615	0.0516432	0.0615385	0	0	0.0505477	0	0.0115774	0	0.00025344	0.000354332	12	11	4	0	0	312	213	65	67	256	2.17709	1.13504	0.342084	0.413824	1.64007	1.21807	1.02694	0.920315	0.867084
525	Nuak2	chr1	132260119	132261031	912	+	3805	0.025	0.02574	0.012605	0	0	0.021115	0	0.00737914	0	0.000415281	0.00054512	6	20	3	0	0	240	777	238	188	566	2.09335	3.61795	1.16309	1.6553	2.55121	2.29146	2.10325	1.23937	0.633509
526	Nuak2	chr1	132260119	132261226	1107	+	3808	0.0243902	0.02574	0.012605	0	0	0.0209118	0	0.00722543	0	0.000415769	0.000545715	6	20	3	0	0	246	777	238	188	566	2.17709	3.61795	1.16309	1.6553	2.55121	2.31938	2.10325	1.2336	0.633509
527	Tmcc2	chr1	132284052	132285243	1191	-	3810	0.0343643	0.0417755	0.0338462	0	0	0.036662	0	0.00443599	0	5.68216e-05	0.000104357	10	16	11	0	0	291	383	325	365	332	1.50722	1.4188	1.09467	1.58633	1.73118	1.34023	1.65875	0.217207	0.102428
528	Tmcc2	chr1	132284052	132285533	1481	-	3814	0.0343643	0.0417755	0.0338462	0	0	0.036662	0	0.00443599	0	5.68216e-05	0.000104357	10	16	11	0	0	291	383	325	365	332	1.50722	1.4188	1.09467	1.58633	1.73118	1.34023	1.65875	0.217207	0.102428
529	Dstyk	chr1	132391249	132394461	3212	+	3815	0.0378837	0.0442387	0.039548	0.000578369	0	0.0405568	0.000289184	0.00329539	0.000408969	8.15861e-06	2.85583e-05	58	43	14	1	0	1531	972	354	1729	467	9.12703	4.753	1.36834	7.24192	2.82456	5.08279	5.03324	3.88984	3.12355
530	Dstyk	chr1	132391249	132394697	3448	+	3817	0.034384	0.0361174	0.0356436	0.000493827	0	0.0353816	0.000246914	0.000895907	0.000349189	4.72438e-06	2.12296e-05	60	48	18	1	0	1745	1329	505	2025	665	10.1318	5.74616	1.77884	8.13854	3.46236	5.88561	5.80045	4.17824	3.30656
531	Rbbp5	chr1	132431530	132433397	1867	+	3818	0.0334728	0.0458422	0.0494118	0.00433369	0.00106157	0.0429089	0.00269763	0.00836455	0.00231374	9.26084e-05	0.000153153	24	43	21	4	1	717	938	425	923	942	2.67949	2.19915	1.02625	2.68986	3.00679	1.9683	2.84832	0.850453	0.224104
532	Rbbp5	chr1	132431530	132433403	1873	+	3820	0.0334728	0.0458422	0.0494118	0.00433369	0.00106157	0.0429089	0.00269763	0.00836455	0.00231374	9.26084e-05	0.000153153	24	43	21	4	1	717	938	425	923	942	2.67949	2.19915	1.02625	2.68986	3.00679	1.9683	2.84832	0.850453	0.224104
533	Rbbp5	chr1	132431530	132436382	4852	+	3824	0.0361305	0.0441839	0.0494118	0.00363967	0.00102564	0.0432421	0.00233266	0.00669052	0.0018484	3.4053e-05	7.12151e-05	31	49	21	4	1	858	1109	425	1099	975	3.09816	2.55385	1.02625	3.03471	3.0979	2.22609	3.06631	1.07414	0.0446834
534	Cntn2	chr1	132437162	132443271	6109	-	3828	0.0447761	0.0455635	0.0238095	0	0	0.0380497	0	0.0123387	0	0.000128308	0.000199262	12	19	3	0	0	268	417	126	392	415	2.00962	1.91539	0.684169	2.345	2.55121	1.53639	2.44811	0.739549	0.145813
535	Cntn2	chr1	132437164	132443271	6107	-	3829	0.0447761	0.0455635	0.0238095	0	0	0.0380497	0	0.0123387	0	0.000128308	0.000199262	12	19	3	0	0	268	417	126	392	415	2.00962	1.91539	0.684169	2.345	2.55121	1.53639	2.44811	0.739549	0.145813
536	Lrrn2	chr1	132867129	132867743	614	+	3872	0.0366133	0.0410584	0.0275049	0	0	0.0350589	0	0.00690915	0	9.34971e-05	0.000154223	16	45	14	0	0	437	1096	509	121	306	1.67468	3.19231	1.36834	0.413824	1.27561	2.07844	0.844715	0.976723	0.609372
537	Mdm4	chr1	132913842	132919393	5551	-	3873	0.0428672	0.0395026	0.0222222	0	0	0.034864	0	0.0110766	0	1.86191e-05	4.76366e-05	61	54	5	0	0	1423	1367	225	2746	1116	7.11741	4.11453	0.615752	7.86266	4.46462	3.94923	6.16364	3.25398	2.40277
538	Mdm4	chr1	132913957	132919393	5436	-	3878	0.0437904	0.0412458	0.0190476	0	0	0.0346946	0	0.0136103	0	3.65174e-05	7.53341e-05	61	49	4	0	0	1393	1188	210	2700	1054	7.03367	3.75983	0.615752	7.72471	4.19128	3.80309	5.958	3.20918	2.49852
539	Ppp1r15b	chr1	133064625	133067538	2913	+	3883	0.0374201	0.0402397	0.0393314	0.00186858	0.000468604	0.0389971	0.00116859	0.00143924	0.000989931	1.60786e-06	1.29378e-05	199	94	40	12	1	5318	2336	1017	6422	2134	15.6583	6.02992	2.59984	15.7253	6.92472	8.09602	11.325	6.76996	6.22296
540	Plekha6	chr1	133227446	133231169	3723	+	3896	0.0294118	0.0374532	0.0137931	0.00507292	0.00225225	0.026886	0.00366259	0.0120306	0.00199452	0.000718328	0.000894454	22	20	2	8	2	748	534	145	1577	888	4.18671	2.34103	0.547335	8.06957	4.55574	2.35836	6.31265	1.81975	2.48465
541	Plekha6	chr1	133227446	133231173	3727	+	3906	0.0294118	0.0374532	0.0137931	0.00506329	0.00225225	0.026886	0.00365777	0.0120306	0.0019877	0.000714686	0.000890134	22	20	2	8	2	748	534	145	1580	888	4.18671	2.34103	0.547335	8.06957	4.55574	2.35836	6.31265	1.81975	2.48465
542	Plekha6	chr1	133227499	133231169	3670	+	3908	0.0294118	0.0374532	0.0137931	0.00507292	0.00225225	0.026886	0.00366259	0.0120306	0.00199452	0.000718328	0.000894454	22	20	2	8	2	748	534	145	1577	888	4.18671	2.34103	0.547335	8.06957	4.55574	2.35836	6.31265	1.81975	2.48465
543	Sox13	chr1	133310037	133311388	1351	-	3921	0.0366667	0.0316623	0.0275229	0.00192678	0	0.0319506	0.000963391	0.00457868	0.00136244	0.000274158	0.000379607	11	12	3	1	0	300	379	109	519	304	1.42348	1.20598	0.273667	1.79324	1.27561	0.967711	1.53442	0.610818	0.36602
544	Snrpe	chr1	133531608	133531758	150	-	3927	0.0387519	0.0371402	0.0331492	0.000677966	0.000457875	0.0363471	0.000567921	0.00288433	0.000155628	1.58735e-06	1.28291e-05	77	80	24	2	1	1987	2154	724	2950	2184	7.28487	7.23591	2.18934	8.6903	8.6559	5.57004	8.6731	2.92787	0.0243271
545	Zc3h11a	chr1	133547599	133549280	1681	-	3928	0.0394992	0.0355072	0.0440044	0.00528541	0.00158447	0.0396703	0.00343494	0.00425116	0.00261696	3.35913e-05	7.05271e-05	183	196	80	30	8	4633	5520	1818	5676	5049	42.4532	26.8864	7.52586	36.4165	26.4233	25.6218	31.4199	17.498	7.06629
546	Zc3h11a	chr1	133547605	133549280	1675	-	3929	0.0396361	0.0355975	0.0440771	0.00513638	0.00158636	0.0397703	0.00336137	0.00424139	0.00251024	2.91709e-05	6.38127e-05	183	196	80	29	8	4617	5506	1815	5646	5043	42.4532	26.8864	7.52586	36.4165	26.4233	25.6218	31.4199	17.498	7.06629
547	Zc3h11a	chr1	133547608	133549280	1672	-	3933	0.0396361	0.0355975	0.0440771	0.00513638	0.00158636	0.0397703	0.00336137	0.00424139	0.00251024	2.91709e-05	6.38127e-05	183	196	80	29	8	4617	5506	1815	5646	5043	42.4532	26.8864	7.52586	36.4165	26.4233	25.6218	31.4199	17.498	7.06629
548	Atp2b4	chr1	133630410	133634428	4018	-	3939	0.0250896	0.019305	0.0625	0.0013089	0	0.0356315	0.00065445	0.0234478	0.000925532	0.00101024	0.00121762	7	5	3	1	0	279	259	48	764	208	1.17228	1.0641	0.205251	3.03471	0.911147	0.813878	1.97293	0.529854	1.50158
549	Atp2b4	chr1	133630410	133634708	4298	-	3941	0.0250896	0.019305	0.0625	0.0013089	0	0.0356315	0.00065445	0.0234478	0.000925532	0.00101024	0.00121762	7	5	3	1	0	279	259	48	764	208	1.17228	1.0641	0.205251	3.03471	0.911147	0.813878	1.97293	0.529854	1.50158
550	Atp2b4	chr1	133630411	133634428	4017	-	3942	0.0250896	0.019305	0.0625	0.0013089	0	0.0356315	0.00065445	0.0234478	0.000925532	0.00101024	0.00121762	7	5	3	1	0	279	259	48	764	208	1.17228	1.0641	0.205251	3.03471	0.911147	0.813878	1.97293	0.529854	1.50158
551	Atp2b4	chr1	133630411	133634734	4323	-	3943	0.0250896	0.019305	0.0625	0.0013089	0	0.0356315	0.00065445	0.0234478	0.000925532	0.00101024	0.00121762	7	5	3	1	0	279	259	48	764	208	1.17228	1.0641	0.205251	3.03471	0.911147	0.813878	1.97293	0.529854	1.50158
552	Atp2b4	chr1	133630419	133634428	4009	-	3944	0.0250896	0.0193798	0.0625	0.00132275	0	0.0356565	0.000661376	0.0234218	0.000935326	0.0010146	0.00122174	7	5	3	1	0	279	258	48	756	207	1.17228	1.0641	0.205251	3.03471	0.911147	0.813878	1.97293	0.529854	1.50158
553	Atp2b4	chr1	133630419	133634734	4315	-	3946	0.0250896	0.0193798	0.0625	0.00132275	0	0.0356565	0.000661376	0.0234218	0.000935326	0.0010146	0.00122174	7	5	3	1	0	279	258	48	756	207	1.17228	1.0641	0.205251	3.03471	0.911147	0.813878	1.97293	0.529854	1.50158
554	Atp2b4	chr1	133630458	133634428	3970	-	3947	0.0252708	0.0199203	0.0625	0.00139082	0	0.035897	0.00069541	0.0231937	0.000983459	0.00102191	0.00122949	7	5	3	1	0	277	251	48	719	200	1.17228	1.0641	0.205251	3.03471	0.911147	0.813878	1.97293	0.529854	1.50158
555	Prelp	chr1	133838041	133840343	2302	-	3966	0.0230528	0.0217015	0.0175274	0.000257666	0.000476807	0.0207606	0.000367236	0.00288035	0.000154956	2.45649e-06	1.55078e-05	169	401	131	2	7	7331	18478	7474	7762	14681	62.9681	92.4351	32.2243	49.7278	87.7435	62.5425	68.7357	30.1077	26.8811
556	Prelp	chr1	133838045	133840343	2298	-	3967	0.0230528	0.0217015	0.0175274	0.000257666	0.000476807	0.0207606	0.000367236	0.00288035	0.000154956	2.45649e-06	1.55078e-05	169	401	131	2	7	7331	18478	7474	7762	14681	62.9681	92.4351	32.2243	49.7278	87.7435	62.5425	68.7357	30.1077	26.8811
557	Fmod	chr1	133974363	133976018	1655	+	3968	0.0106952	0.0107914	0.0142349	0.0015015	0	0.0119071	0.000750751	0.00201645	0.00106172	0.000983891	0.00118937	8	9	4	1	0	748	834	281	666	563	5.35899	3.97265	1.36834	3.86236	3.55347	3.56666	3.70792	2.02607	0.218413
558	Btg2	chr1	134002602	134005106	2504	-	3969	0.0361863	0.0259537	0.0278884	0.000366032	0.00209644	0.0300095	0.00123123	0.00543607	0.00122358	7.07041e-05	0.000123597	167	83	28	1	2	4615	3198	1004	2732	954	15.4908	8.65471	2.53142	7.24192	3.46236	8.89232	5.35214	6.48297	2.67255
559	Tmem183a	chr1	134273834	134275746	1912	-	3998	0.0451505	0.052348	0.0490798	0.000520021	0	0.0488594	0.00026001	0.00360379	0.00036771	3.28898e-06	1.78908e-05	81	68	24	1	0	1794	1299	489	1923	1089	7.03367	4.18547	1.43675	6.00045	4.28239	4.21863	5.14142	2.79861	1.21485
560	Cyb5r1	chr1	134338817	134339476	659	+	4003	0.0367437	0.0337628	0.0275739	0.00161365	0.000243487	0.0326935	0.000928567	0.00467746	0.00096885	1.65465e-05	4.41538e-05	167	283	124	7	1	4545	8382	4497	4338	4107	26.7949	31.2846	14.9833	19.5877	18.9519	24.3543	19.2698	8.42028	0.449581
561	Adipor1	chr1	134359396	134361089	1693	+	4005	0.0514475	0.043684	0.0465116	0.00032803	0	0.0472144	0.000164015	0.00392915	0.000231952	1.14088e-06	1.11223e-05	311	120	54	2	0	6045	2747	1161	6097	2076	31.4003	11.7761	5.06285	26.5537	12.1183	16.0797	19.336	13.686	10.2074
562	Klhl12	chr1	134417196	134418611	1415	+	4007	0.056338	0.0330579	0.0298507	0	0	0.0397489	0	0.0144558	0	0.000148711	0.000225447	20	20	8	0	0	355	605	268	514	617	1.42348	1.70257	0.684169	1.6553	2.18675	1.27007	1.92102	0.526245	0.375797
563	Klhl12	chr1	134417196	134418618	1422	+	4009	0.056338	0.0328947	0.0298507	0	0	0.0396945	0	0.0144938	0	0.000150836	0.000228326	20	20	8	0	0	355	608	268	514	620	1.42348	1.70257	0.684169	1.6553	2.18675	1.27007	1.92102	0.526245	0.375797
564	Rabif	chr1	134434059	134435627	1568	+	4010	0.0329897	0.0467626	0.0451128	0.00247525	0	0.0416217	0.00123762	0.0075209	0.00175026	0.000171298	0.000253744	16	26	6	1	0	485	556	133	404	353	3.26563	2.27009	0.547335	2.27603	1.91341	2.02769	2.09472	1.37527	0.256413
565	Kdm5b	chr1	134558548	134559688	1140	+	4014	0.037092	0.0394402	0.0316456	0.0037831	0.00258176	0.0360593	0.00318243	0.00399862	0.00084948	4.19071e-05	8.34275e-05	25	31	10	3	3	674	786	316	793	1162	3.60057	2.83761	1.16309	3.24162	5.19354	2.53376	4.21758	1.24683	1.38022
566	Kdm5b	chr1	134559112	134560616	1504	+	4015	0.0330579	0.0397516	0.0358852	0.00317965	0.00197759	0.0362315	0.00257862	0.00336027	0.000849987	1.17746e-05	3.57916e-05	52	64	15	6	3	1573	1610	418	1887	1517	7.95475	5.67522	1.36834	7.65574	6.83361	4.99943	7.24467	3.3448	0.58134
567	Kdm5b	chr1	134559112	134560621	1509	+	4016	0.0326428	0.0394575	0.0357995	0.00470465	0.00197239	0.0359666	0.00333852	0.00341039	0.001932	3.01816e-05	6.54454e-05	52	64	15	9	3	1593	1622	419	1913	1521	7.95475	5.67522	1.36834	7.65574	6.83361	4.99943	7.24467	3.3448	0.58134
568	Ppp1r12b	chr1	134682395	134688146	5751	-	4023	0.0340909	0.0336676	0.0324826	0.00035868	0.000777605	0.0334137	0.000568143	0.000833678	0.000296225	4.46123e-06	2.06252e-05	48	47	14	1	1	1408	1396	431	2788	1286	4.85658	3.97265	1.16309	8.06957	4.19128	3.33077	6.13042	1.9286	2.74237
569	Ppp1r12b	chr1	134682403	134688146	5743	-	4024	0.0345075	0.0339105	0.0327869	0.000360881	0.000783699	0.033735	0.00057229	0.00087366	0.000298978	4.45978e-06	2.06252e-05	48	47	14	1	1	1391	1386	427	2771	1276	4.85658	3.97265	1.16309	8.06957	4.19128	3.33077	6.13042	1.9286	2.74237
570	Ppp1r12b	chr1	134682403	134688233	5830	-	4027	0.0342857	0.0339105	0.0327869	0.000360881	0.000783699	0.033661	0.00057229	0.00077994	0.000298978	4.45273e-06	2.06252e-05	48	47	14	1	1	1400	1386	427	2771	1276	4.94032	3.97265	1.16309	8.06957	4.19128	3.35869	6.13042	1.96204	2.74237
571	Ppp1r12b	chr1	134760435	134761891	1456	-	4035	0.0485075	0.0434783	0.030303	0.00585938	0	0.0407629	0.00292969	0.00940107	0.0041432	0.000743674	0.000922833	26	9	2	3	0	536	207	66	512	89	2.67949	0.993163	0.205251	2.06912	0.455574	1.29264	1.26235	1.26401	1.14095
572	Arl8a	chr1	135083009	135084006	997	+	4047	0.0344214	0.0360721	0.0344203	0	0	0.0349713	0	0.000953388	0	1.30502e-06	1.16271e-05	58	90	57	0	0	1685	2495	1656	1420	1729	5.44272	5.53334	3.21559	3.24162	4.82908	4.73055	4.03535	1.31277	1.1225
573	Arl8a	chr1	135083009	135084007	998	+	4048	0.0344214	0.0360721	0.0344203	0	0	0.0349713	0	0.000953388	0	1.30502e-06	1.16271e-05	58	90	57	0	0	1685	2495	1656	1420	1729	5.44272	5.53334	3.21559	3.24162	4.82908	4.73055	4.03535	1.31277	1.1225
574	Rnpep	chr1	135190436	135190708	272	-	4052	0.0492264	0.040678	0.0519481	0.00407609	0.0030303	0.0472842	0.00355319	0.00588074	0.000739481	6.47254e-05	0.000115379	35	24	8	3	1	711	590	154	736	330	3.26563	2.19915	0.547335	2.75883	1.54895	2.00404	2.15389	1.36961	0.855512
575	Timm17a	chr1	135229272	135229655	383	-	4054	0.0515542	0.0531469	0.0454959	0.00123343	0	0.0500657	0.000616713	0.00403684	0.000872164	1.53796e-06	1.26509e-05	204	152	50	4	0	3957	2860	1099	3243	1210	18.8402	10.3573	4.0366	12.3457	5.46688	11.078	8.90632	7.42807	4.86409
576	Shisa4	chr1	135299193	135299687	494	-	4058	0	0.0588235	0.0666667	0	0	0.0418301	0	0.0364375	0	0.0723386	0.0737684	0	1	1	0	0	57	17	15	69	61	0.502405	0.0709402	0.0684169	0.482795	0.455574	0.213921	0.469184	0.249838	0.0192481
577	Ipo9	chr1	135310049	135313104	3055	-	4059	0.0387543	0.0395738	0.0503597	0	0	0.042896	0	0.00647678	0	4.12417e-06	1.9904e-05	56	52	21	0	0	1445	1314	417	2008	1677	6.69873	4.753	1.43675	7.58677	7.56252	4.29616	7.57465	2.66057	0.0171472
578	Ipo9	chr1	135310052	135313104	3052	-	4063	0.0387543	0.0395738	0.0503597	0	0	0.042896	0	0.00647678	0	4.12517e-06	1.9904e-05	56	52	21	0	0	1445	1314	417	2006	1677	6.69873	4.753	1.43675	7.58677	7.56252	4.29616	7.57465	2.66057	0.0171472
579	Nav1	chr1	135362317	135369421	7104	-	4067	0.0325567	0.040109	0.0396387	0.00240732	0.000163506	0.0374348	0.00128541	0.00423114	0.00158662	3.47794e-05	7.23446e-05	102	206	79	10	1	3133	5136	1993	4154	6116	20.5149	20.8564	7.73111	19.7946	29.0656	16.3675	24.4301	7.48126	6.5556
580	Nav1	chr1	135362325	135369421	7096	-	4068	0.0325567	0.040109	0.0396387	0.00240732	0.000163506	0.0374348	0.00128541	0.00423114	0.00158662	3.47794e-05	7.23446e-05	102	206	79	10	1	3133	5136	1993	4154	6116	20.5149	20.8564	7.73111	19.7946	29.0656	16.3675	24.4301	7.48126	6.5556
581	Csrp1	chr1	135678858	135679967	1109	+	4085	0.0441379	0.0498534	0.0579965	0	0	0.0506626	0	0.00696463	0	3.17903e-06	1.75754e-05	64	68	33	0	0	1450	1364	569	3303	1248	5.27525	4.3983	1.71042	9.93178	5.01131	3.79466	7.47154	1.8575	3.47929
582	Csrp1	chr1	135678858	135679970	1112	+	4087	0.0441379	0.0498534	0.0579965	0	0	0.0506626	0	0.00696463	0	3.17903e-06	1.75754e-05	64	68	33	0	0	1450	1364	569	3303	1248	5.27525	4.3983	1.71042	9.93178	5.01131	3.79466	7.47154	1.8575	3.47929
583	Phlda3	chr1	135696215	135696872	657	+	4089	0.0362524	0.0339442	0.0488998	0.000711744	0.000508906	0.0396988	0.000610325	0.00805142	0.000143428	1.97808e-05	4.94201e-05	154	213	120	2	1	4248	6275	2454	2810	1965	29.307	30.2915	10.8099	16.415	12.0271	23.4694	14.2211	10.9746	3.10269
584	Tnnt2	chr1	135779810	135779999	189	+	4101	0.166667	0.0183486	0.097561	0	0	0.0941921	0	0.0742164	0	0.015632	0.016413	1	2	4	0	0	6	109	41	45	69	0.0837342	0.425641	0.136834	0.206912	0.546688	0.215403	0.3768	0.183997	0.240258
585	Tnnt2	chr1	135779810	135780006	196	+	4111	0.166667	0.0183486	0.097561	0	0	0.0941921	0	0.0742164	0	0.015632	0.016413	1	2	4	0	0	6	109	41	45	69	0.0837342	0.425641	0.136834	0.206912	0.546688	0.215403	0.3768	0.183997	0.240258
586	Tmem9	chr1	135961958	135962768	810	+	4133	0.02194	0.0312644	0.0156522	0	0	0.0229522	0	0.00785516	0	7.15094e-05	0.000124682	38	68	9	0	0	1732	2175	575	3615	1696	6.8662	6.38462	1.84726	10.6215	6.83361	5.03269	8.72754	2.76916	2.67843
587	Kif21b	chr1	136101829	136105739	3910	+	4139	0.0353982	0.057971	0.0681818	0	0	0.0538504	0	0.0167758	0	0.000178522	0.000262534	8	12	3	0	0	226	207	44	425	401	1.17228	0.851283	0.136834	1.79324	1.64007	0.720132	1.71665	0.530035	0.108309
588	Camsap2	chr1	136195860	136198579	2719	-	4147	0.0357143	0.042042	0.0467836	0	0	0.0415133	0	0.00555358	0	5.77487e-06	2.36402e-05	38	56	24	0	0	1064	1332	513	1733	1014	4.43791	4.32736	1.36834	5.10383	3.64459	3.37787	4.37421	1.74118	1.03184
589	Camsap2	chr1	136195989	136198579	2590	-	4149	0.0347567	0.0422752	0.0477178	0	0	0.0415832	0	0.00650821	0	7.77632e-06	2.7769e-05	35	55	23	0	0	1007	1301	482	1700	938	4.27044	4.32736	1.29992	5.10383	3.37125	3.29924	4.23754	1.73169	1.22512
590	Zfp281	chr1	136555705	136558129	2424	+	4196	0.0343696	0.0385827	0.0410122	0.000325045	0.000434972	0.0379882	0.000380008	0.00336096	7.77302e-05	7.12986e-07	9.28864e-06	220	98	47	2	1	6401	2540	1146	6153	2299	50.073	10.8539	3.83134	35.7268	9.65816	21.5861	22.6925	24.9191	18.4333
591	Nek7	chr1	138411574	138414737	3163	-	4212	0.0443627	0.0398211	0.0439137	0.0013221	0.000246792	0.0426992	0.000784444	0.00250254	0.000760355	1.18531e-06	1.12535e-05	229	187	114	8	1	5162	4696	2596	6051	4052	21.1847	14.259	7.79952	19.5187	14.305	14.4144	16.9119	6.69397	3.68663
592	Nek7	chr1	138411574	138414831	3257	-	4213	0.0441914	0.0398211	0.0439137	0.00131839	0.000246792	0.0426421	0.000782592	0.00244697	0.000757736	1.13268e-06	1.10841e-05	229	187	114	8	1	5182	4696	2596	6068	4052	21.2685	14.259	7.79952	19.5877	14.305	14.4423	16.9463	6.73635	3.7354
593	2310009B15Rik	chr1	138779716	138779839	123	-	4232	0.019403	0.047138	0.0240964	0	0	0.0302125	0	0.0148446	0	0.00106088	0.00127283	13	14	2	0	0	670	297	83	702	186	3.4331	1.13504	0.342084	2.68986	1.18449	1.63674	1.93717	1.60542	1.06445
594	Dennd1b	chr1	139098036	139103721	5685	+	4242	0.0504909	0.0493359	0.0309859	0	0	0.0436042	0	0.010943	0	3.20789e-05	6.8385e-05	36	26	11	0	0	713	527	355	1292	537	4.27044	1.77351	1.02625	5.10383	2.73344	2.35673	3.91864	1.69891	1.67612
595	Dennd1b	chr1	139098036	139103781	5745	+	4244	0.0446097	0.0488189	0.0336788	0	0.00142248	0.0423691	0.000711238	0.0078148	0.00100584	3.95429e-05	7.98825e-05	48	31	13	0	1	1076	635	386	2042	703	5.27525	2.12821	1.09467	7.44883	3.0979	2.83271	5.27337	2.17751	3.07657
596	Zbtb41	chr1	139375268	139380743	5475	+	4264	0.0447284	0.0482283	0.0315315	0.00194986	0	0.0414961	0.00097493	0.00880522	0.00137876	2.49756e-05	5.74709e-05	126	98	14	7	0	2817	2032	444	3590	1176	9.88063	5.60428	1.16309	10.1387	4.19128	5.54933	7.16498	4.35903	4.20545
597	Zbtb41	chr1	139375268	139380745	5477	+	4267	0.0447284	0.0482283	0.0315315	0.00194986	0	0.0414961	0.00097493	0.00880522	0.00137876	2.49756e-05	5.74709e-05	126	98	14	7	0	2817	2032	444	3590	1176	9.88063	5.60428	1.16309	10.1387	4.19128	5.54933	7.16498	4.35903	4.20545
598	Cfh	chr1	140013592	140014063	471	-	4281	0.0151188	0.0147482	0.0142518	0.000347538	0.000259615	0.0147062	0.000303577	0.000435022	6.21711e-05	2.17303e-08	3.93582e-06	637	354	120	21	7	42133	24003	8420	60425	26963	149.131	70.1599	23.3302	171.323	100.226	80.8735	135.775	63.5808	50.2731
599	Kcnt2	chr1	140537450	140541700	4250	+	4283	0.0372526	0.0364277	0.0294118	0.000528262	0	0.034364	0.000264131	0.00430858	0.000373538	8.4424e-06	2.90904e-05	64	31	8	2	0	1718	851	272	3786	1632	6.3638	2.76667	0.889419	10.8974	6.10469	3.33996	8.50103	2.78185	3.38893
600	Kcnt2	chr1	140537450	140541783	4333	+	4298	0.037931	0.0364277	0.0294118	0.000520833	0	0.0345902	0.000260417	0.00454719	0.000368285	8.49874e-06	2.92262e-05	66	31	8	2	0	1740	851	272	3840	1661	6.3638	2.76667	0.889419	11.0353	6.1958	3.33996	8.61555	2.78185	3.42205
601	Cdc73	chr1	143479013	143484258	5245	-	4299	0.0374288	0.0330639	0.0392799	0.00174672	0.000578369	0.0365909	0.00116255	0.00319157	0.000826152	4.62491e-06	2.10692e-05	92	45	24	6	1	2458	1361	611	3435	1729	10.9692	4.18547	1.84726	11.3112	6.1958	5.6673	8.7535	4.73806	3.61712
602	Glrx2	chr1	143622377	143622514	137	+	4304	0.0395717	0.0390185	0.0432432	0.000369549	0	0.0406111	0.000184775	0.00229618	0.000261311	1.51781e-06	1.25873e-05	85	97	32	1	0	2148	2486	740	2706	1326	10.1318	7.80343	2.46301	9.51795	5.46688	6.79942	7.49242	3.93176	2.86454
603	Glrx2	chr1	143622377	143625416	3039	+	4306	0.0372055	0.0379613	0.0445434	0.000963082	0	0.0399034	0.000481541	0.00403611	0.000681002	3.35315e-06	1.80849e-05	90	108	40	3	0	2419	2845	898	3115	1545	11.974	9.43505	3.21559	11.725	6.65138	8.20821	9.18819	4.50624	3.5876
604	Ro60	chr1	143626527	143633479	6952	-	4310	0.0352291	0.0362091	0.0319588	0.000364166	0.00039557	0.0344656	0.000379868	0.00222563	2.22057e-05	5.27782e-07	8.31283e-06	153	115	31	2	1	4343	3176	970	5492	2528	21.9384	11.5633	3.62609	21.0361	10.2049	12.3759	15.6205	9.18314	7.65882
605	Uchl5	chr1	143682466	143683204	738	+	4313	0.046875	0.0379507	0.0686275	0.00450958	0	0.051151	0.00225479	0.0157791	0.00318876	0.000359226	0.000480929	27	20	14	4	0	576	527	204	887	558	2.59576	1.63163	0.547335	2.75883	2.27787	1.59157	2.51835	1.0248	0.340089
606	Rgs2	chr1	143875075	143877417	2342	-	4315	0.0424403	0.0446927	0.116279	0	0	0.067804	0	0.0419957	0	0.000232779	0.00032936	16	8	5	0	0	377	179	43	746	302	1.50722	0.851283	0.136834	2.62089	1.27561	0.831777	1.94825	0.685399	0.951256
607	Pla2g4a	chr1	149705368	149705811	443	-	4339	0.0532044	0.0461384	0.046332	0.00060423	0	0.0485583	0.000302115	0.00402479	0.000427255	4.47076e-06	2.06252e-05	88	46	24	1	0	1654	997	518	1655	579	4.85658	2.34103	1.16309	3.79339	1.82229	2.7869	2.80784	1.88668	1.39377
608	Ptgs2	chr1	149981533	149983985	2452	+	4341	0.0621058	0.0747331	0.0672646	0.002079	0	0.0680345	0.0010395	0.00634877	0.00147008	8.63052e-06	2.9529e-05	256	84	45	1	0	4122	1124	669	481	100	14.9884	3.26325	1.91567	1.37941	0.364459	6.72245	0.871936	7.19018	0.717681
609	Rbm3-ps	chr1	150140676	150141285	609	-	4342	0.0654206	0.0769231	0	0	0	0.0474479	0	0.0414916	0	0.0198817	0.0207726	7	6	0	0	0	107	78	7	27	16	0.753608	0.354701	0.0684169	0.206912	0.0911147	0.392242	0.149013	0.344135	0.081881
610	Odr4	chr1	150237055	150238571	1516	-	4345	0.0441973	0.0480349	0.0465658	0.000155666	0	0.046266	7.78331e-05	0.00193629	0.000110073	3.92175e-07	7.29134e-06	310	132	40	1	0	7014	2748	859	6424	1560	31.9865	10.4282	2.94193	21.9327	7.38029	15.1189	14.6565	15.0797	10.2901
611	Odr4	chr1	150237061	150238571	1510	-	4346	0.0441429	0.0480349	0.0465658	0.000156201	0	0.0462479	7.81006e-05	0.00196542	0.000110451	3.97882e-07	7.34733e-06	309	132	40	1	0	7000	2748	859	6402	1560	31.9865	10.4282	2.94193	21.9327	7.38029	15.1189	14.6565	15.0797	10.2901
612	Prg4	chr1	150325162	150325734	572	-	4350	0.037843	0.0225989	0.056962	0	0	0.0391346	0	0.017218	0	0.000866696	0.00106033	40	4	9	0	0	1057	177	158	144	52	4.94032	1.0641	0.478918	0.689707	0.273344	2.16111	0.481525	2.42458	0.294413
613	Tpr	chr1	150325538	150325686	148	+	4352	0.0465658	0.0413859	0.0461133	0.000238407	0.000412031	0.0446883	0.000325219	0.00286889	0.000122771	4.36003e-07	7.65965e-06	240	86	35	2	1	5154	2078	759	8389	2427	17.1655	5.8171	2.12092	22.8293	9.02036	8.36784	15.9248	7.83994	9.76439
614	Prg4	chr1	150325566	150325734	168	-	4354	0.038105	0.0204082	0.04	0	0	0.0328377	0	0.0108059	0	0.0010002	0.00120674	37	3	5	0	0	971	147	125	144	52	4.60538	0.993163	0.410501	0.689707	0.273344	2.00301	0.481525	2.27247	0.294413
615	Ivns1abp	chr1	151239116	151240169	1053	+	4377	0.0400756	0.0473715	0.037182	0.000644538	0.000546448	0.041543	0.000595493	0.00525084	6.93597e-05	2.52532e-06	1.5569e-05	106	82	19	2	1	2645	1731	511	3103	1830	10.718	5.03676	1.43675	10.0007	7.01583	5.7305	8.50829	4.67934	2.11065
616	Ivns1abp	chr1	151239116	151240195	1079	+	4379	0.0399849	0.0473715	0.037182	0.00064	0.000546448	0.0415128	0.000593224	0.00526375	6.61512e-05	2.55371e-06	1.56385e-05	106	82	19	2	1	2651	1731	511	3125	1830	10.718	5.03676	1.43675	10.0007	7.01583	5.7305	8.50829	4.67934	2.11065
617	Ivns1abp	chr1	151239116	151240196	1080	+	4381	0.0399849	0.0473715	0.037182	0.00064	0.000546448	0.0415128	0.000593224	0.00526375	6.61512e-05	2.55371e-06	1.56385e-05	106	82	19	2	1	2651	1731	511	3125	1830	10.718	5.03676	1.43675	10.0007	7.01583	5.7305	8.50829	4.67934	2.11065
618	Swt1	chr1	151243448	151244209	761	-	4383	0.0404509	0.0395137	0.0357143	0.00158856	0	0.0385596	0.000794281	0.00250831	0.00112328	1.81273e-05	4.67149e-05	61	26	10	2	0	1508	658	280	1259	430	5.52646	2.19915	0.821002	3.79339	1.64007	2.84887	2.71673	2.41908	1.52263
619	Swt1	chr1	151243449	151244209	760	-	4386	0.0404509	0.0395137	0.0357143	0.00158856	0	0.0385596	0.000794281	0.00250831	0.00112328	1.81273e-05	4.67149e-05	61	26	10	2	0	1508	658	280	1259	430	5.52646	2.19915	0.821002	3.79339	1.64007	2.84887	2.71673	2.41908	1.52263
620	Trmt1l	chr1	151333685	151333912	227	+	4388	0.0472542	0.0448718	0.019943	0	0	0.0373563	0	0.0151273	0	0.000178315	0.000262412	74	35	7	0	0	1566	780	351	1572	523	5.35899	2.12821	0.889419	4.13824	1.82229	2.7922	2.98027	2.30758	1.63762
621	Trmt1l	chr1	151333685	151333934	249	+	4391	0.0467172	0.0448718	0.019943	0	0	0.0371773	0	0.0149538	0	0.000168484	0.000250268	74	35	7	0	0	1584	780	351	1579	523	5.35899	2.12821	0.889419	4.13824	1.82229	2.7922	2.98027	2.30758	1.63762
622	Rnf2	chr1	151345148	151347066	1918	-	4394	0.0375386	0.0470236	0.0565124	0.000682245	0.0010101	0.0470249	0.000846173	0.00948689	0.00023183	1.8027e-05	4.66599e-05	158	173	105	4	4	4209	3679	1858	5863	3960	13.9836	9.15129	4.31026	14.8287	11.8449	9.14839	13.3368	4.83667	2.10985
623	Rnf2	chr1	151345158	151347066	1908	-	4398	0.0376998	0.0470748	0.0565124	0.000683293	0.0010124	0.0470957	0.000847848	0.00940629	0.000232715	1.69892e-05	4.49941e-05	158	173	105	4	4	4191	3675	1858	5854	3951	13.9836	9.15129	4.31026	14.8287	11.8449	9.14839	13.3368	4.83667	2.10985
624	Niban1	chr1	151594097	151595098	1001	+	4401	0.0334448	0.0346821	0.0272727	0.000835422	0	0.0317999	0.000417711	0.00396913	0.000590732	3.26403e-05	6.92113e-05	30	24	6	1	0	897	692	220	1197	574	4.60538	2.27009	0.684169	5.24177	2.55121	2.51988	3.89649	1.9725	1.90251
625	Niban1	chr1	151594097	151596791	2694	+	4402	0.0331126	0.0328587	0.0262295	0.000746826	0	0.0307336	0.000373413	0.00390272	0.000528086	2.21444e-05	5.30173e-05	35	30	8	1	0	1057	913	305	1339	762	5.27525	2.97949	0.889419	5.72457	3.18902	3.04805	4.45679	2.19372	1.7929
626	Edem3	chr1	151694464	151698074	3610	+	4403	0.0408491	0.0373957	0.0538674	0.00113469	0.000637755	0.0440374	0.000886221	0.00868639	0.000351384	1.63933e-06	1.30548e-05	254	112	39	10	2	6218	2995	724	8813	3136	20.5149	8.22907	1.84726	23.3121	10.7515	10.1971	17.0318	9.48814	8.88165
627	Edem3	chr1	151694464	151698079	3615	+	4414	0.0410388	0.037296	0.053719	0.00113212	0.000636943	0.0440179	0.00088453	0.00860726	0.000350142	1.63865e-06	1.30548e-05	256	112	39	10	2	6238	3003	726	8833	3140	20.5149	8.22907	1.84726	23.3121	10.7515	10.1971	17.0318	9.48814	8.88165
628	1700025G04Rik	chr1	151760274	151769144	8870	-	4417	0.0404762	0.0391404	0.0224913	0.000558347	0	0.034036	0.000279174	0.0100202	0.000394811	6.24613e-05	0.000112167	51	51	13	1	0	1260	1303	578	1791	1349	10.2156	5.39146	2.05251	10.2077	6.28692	5.88651	8.24729	4.10399	2.77238
629	1700025G04Rik	chr1	151766598	151769144	2546	-	4418	0.0404624	0.0394304	0.0267261	0	0	0.0355396	0	0.00765021	0	2.15259e-05	5.20712e-05	28	36	12	0	0	692	913	449	1037	942	8.20595	4.61112	1.77884	8.34545	5.10243	4.8653	6.72394	3.22109	2.29317
630	Tsen15	chr1	152246485	152247013	528	-	4421	0.0367347	0.0495868	0.0540541	0	0	0.0467918	0	0.0089916	0	3.21041e-05	6.84049e-05	18	30	8	0	0	490	605	148	789	511	1.59095	2.27009	0.478918	2.48294	2.27787	1.44665	2.38041	0.904261	0.14501
631	Rgl1	chr1	152392512	152394759	2247	-	4423	0.0352113	0.0415537	0.0429936	0.000297442	0.00049505	0.0399195	0.000396246	0.00414056	0.00013973	2.77454e-06	1.62661e-05	60	46	27	1	1	1704	1107	628	3362	2020	7.53608	4.04359	1.84726	12.1388	8.20033	4.47564	10.1696	2.86891	2.78495
632	Rgl1	chr1	152393274	152394759	1485	-	4427	0.0396511	0.0378788	0.0414313	0.000392773	0.000721501	0.0396537	0.000557137	0.00177624	0.000232446	3.60786e-06	1.87754e-05	50	30	22	1	1	1261	792	531	2546	1386	5.61019	3.05043	1.50517	9.24207	5.64911	3.3886	7.44559	2.0733	2.5406
633	Rgl1	chr1	152393280	152394759	1479	-	4430	0.0397141	0.0378788	0.0414313	0.000393082	0.000722022	0.0396747	0.000557552	0.00177656	0.000232596	3.61008e-06	1.87758e-05	50	30	22	1	1	1259	792	531	2544	1385	5.61019	3.05043	1.50517	9.24207	5.64911	3.3886	7.44559	2.0733	2.5406
634	Arpc5	chr1	152650073	152651331	1258	+	4432	0.0413175	0.0431111	0.0462833	0.000971188	0.000768443	0.0435706	0.000869815	0.0025146	0.000143363	1.605e-07	5.31018e-06	212	194	99	6	3	5131	4500	2139	6178	3904	17.5842	12.6274	5.95227	15.3805	13.7583	12.0546	14.5694	5.83707	1.14702
635	Smg7	chr1	152712745	152715022	2277	-	4435	0.0343348	0.036036	0.0499457	0	0	0.0401055	0	0.00856422	0	1.65293e-05	4.41406e-05	32	88	46	0	0	932	2442	921	576	1714	3.60057	7.09402	2.80509	2.13809	6.01357	4.4999	4.07583	2.28152	2.74038
636	Smg7	chr1	152712847	152715022	2175	-	4440	0.0320366	0.0439815	0.0440678	0	0	0.0400286	0	0.00692142	0	3.27777e-05	6.94459e-05	14	38	13	0	0	437	864	295	246	797	1.92589	4.18547	1.50517	0.965589	4.19128	2.53884	2.57843	1.44146	2.28091
637	Nmnat2	chr1	152991416	152995007	3591	+	4450	0.0518519	0.0294118	0.02	0	0	0.0337545	0	0.016364	0	0.00442563	0.00486964	7	2	1	0	0	135	68	50	169	37	0.586139	0.212821	0.136834	0.620736	0.182229	0.311931	0.401483	0.240491	0.310071
638	Nmnat2	chr1	152991416	152995012	3596	+	4451	0.0507246	0.0289855	0.02	0	0	0.0332367	0	0.0157973	0	0.00423725	0.00467195	7	2	1	0	0	138	69	50	175	38	0.586139	0.212821	0.136834	0.620736	0.182229	0.311931	0.401483	0.240491	0.310071
639	Lamc1	chr1	153094667	153097218	2551	-	4455	0.0354191	0.0300139	0.0316384	0.000691802	0.000256805	0.0323571	0.000474304	0.00277338	0.000307589	8.00009e-07	9.71573e-06	330	195	112	10	2	9317	6497	3540	14455	7788	28.3859	18.7992	9.78361	34.8992	27.8811	18.9896	31.3901	9.3026	4.96251
640	Dhx9	chr1	153331501	153331814	313	-	4458	0.0455595	0.040429	0.0455408	0.00130208	0	0.0438431	0.000651042	0.00295669	0.000920712	1.00236e-05	3.22464e-05	217	98	48	11	0	4763	2424	1054	8448	3572	15.9932	6.1718	2.66826	22.3465	10.9338	8.27776	16.6401	6.90761	8.07002
641	Dhx9	chr1	153331503	153331814	311	-	4459	0.0455595	0.040429	0.0455408	0.00130208	0	0.0438431	0.000651042	0.00295669	0.000920712	1.00236e-05	3.22464e-05	217	98	48	11	0	4763	2424	1054	8448	3572	15.9932	6.1718	2.66826	22.3465	10.9338	8.27776	16.6401	6.90761	8.07002
642	Dhx9	chr1	153331558	153331814	256	-	4460	0.0430791	0.0360983	0.042328	0.000318269	0	0.0405018	0.000159134	0.00383199	0.00022505	3.94028e-06	1.9534e-05	61	47	24	1	0	1416	1302	567	3142	2179	10.5505	4.96582	2.25776	18.2772	10.2049	5.92469	14.241	4.22871	5.70803
643	Rgs16	chr1	153619601	153621214	1613	+	4479	0.0389408	0.043152	0.0273038	0.000486618	0	0.0364655	0.000243309	0.00820895	0.000344091	3.05121e-05	6.59474e-05	25	23	8	1	0	642	533	293	2055	764	2.76323	1.70257	0.889419	5.79354	2.73344	1.78507	4.26349	0.939625	2.16381
644	Glul	chr1	153783928	153785469	1541	+	4519	0.0375035	0.0335885	0.0307942	0.00109873	0.000179501	0.0339621	0.000639115	0.00337023	0.000649992	4.19913e-06	2.00496e-05	134	136	57	7	1	3573	4049	1851	6371	5571	16.4956	13.1949	6.0891	23.2431	23.5076	11.9265	23.3754	5.31794	0.187022
645	Ier5	chr1	154972112	154974249	2137	-	4541	0.0333144	0.0376892	0.0409241	0.000364564	0	0.0373092	0.000182282	0.00381908	0.000257786	2.07616e-06	1.45665e-05	117	122	62	1	0	3512	3237	1515	2743	1631	10.6342	7.66155	3.42084	6.13839	4.73797	7.23888	5.43818	3.62523	0.990248
646	Stx6	chr1	155077762	155079263	1501	+	4545	0.023622	0.047619	0.0670732	0	0.00118064	0.0461048	0.000590319	0.0217651	0.000834837	0.00125675	0.00149169	12	48	33	0	1	508	1008	492	1081	847	2.67949	2.76667	1.2315	4.41412	3.0979	2.22589	3.75601	0.862265	0.930709
647	Stx6	chr1	155077762	155083313	5551	+	4546	0.0229621	0.0462222	0.0654206	0.00372024	0.0020284	0.0448683	0.00287432	0.0212616	0.00119631	0.00310349	0.00347718	20	52	35	5	2	871	1125	535	1344	986	3.85177	3.19231	1.43675	5.1728	3.64459	2.82695	4.40869	1.24828	1.08061
648	BC034090	chr1	155088216	155089265	1049	-	4549	0.0221519	0.039604	0.0384615	0	0	0.0334058	0	0.00976289	0	0.000796609	0.000981852	7	4	3	0	0	316	101	78	265	135	2.00962	0.496582	0.410501	1.31044	0.820033	0.972234	1.06524	0.899433	0.346772
649	Xpr1	chr1	155151402	155156755	5353	-	4557	0.0395307	0.0397022	0.0406886	0.000868244	0	0.0399738	0.000434122	0.000624885	0.000613941	1.47928e-06	1.23912e-05	155	96	52	4	0	3921	2418	1278	4607	2179	16.8306	7.73249	3.96818	15.1046	8.47367	9.51041	11.7891	6.61295	4.68876
650	Acbd6	chr1	155447973	155448033	60	+	4558	0.00809717	0.0368217	0.0571429	0	0	0.0340206	0	0.0246425	0	0.00463139	0.00508594	2	19	14	0	0	247	516	245	218	378	1.92589	3.19231	1.57359	1.37941	3.46236	2.2306	2.42089	0.851294	1.47287
651	Acbd6	chr1	155562849	155562979	130	+	4560	0.0272374	0.0631068	0.0169492	0	0	0.0357644	0	0.0242315	0	0.00287614	0.00323506	7	13	1	0	0	257	206	59	329	96	1.59095	0.922223	0.342084	1.6553	0.820033	0.951752	1.23766	0.624956	0.59062
652	Acbd6	chr1	155562849	155564120	1271	+	4561	0.0297619	0.0590406	0.0169492	0	0	0.0352505	0	0.0215758	0	0.00165152	0.00192351	10	16	1	0	0	336	271	59	425	107	2.09335	1.13504	0.342084	2.13809	0.911147	1.19016	1.52462	0.876935	0.86758
653	Qsox1	chr1	155653900	155654588	688	-	4564	0.0196211	0.0171024	0.0180328	0	0	0.0182521	0	0.00127359	0	2.77874e-06	1.62844e-05	29	87	44	0	0	1478	5087	2440	2004	3356	8.70836	17.9479	8.55211	9.51795	15.4895	11.7361	12.5037	5.38012	4.22253
654	Qsox1	chr1	155653900	155654914	1014	-	4565	0.0196211	0.0170521	0.0180328	0	0	0.0182353	0	0.00129641	0	2.81e-06	1.63761e-05	29	87	44	0	0	1478	5102	2440	2004	3356	8.70836	18.0188	8.55211	9.51795	15.4895	11.7598	12.5037	5.42107	4.22253
655	Cep350	chr1	155720709	155724308	3599	-	4566	0.0389794	0.0369069	0.0460251	0.00211977	0.0011534	0.0406371	0.00163658	0.00477981	0.000683323	1.31911e-05	3.83629e-05	55	21	11	4	1	1411	569	239	1887	867	5.69392	1.77351	0.684169	5.86251	3.64459	2.7172	4.75355	2.63483	1.5683
656	Tor1aip1	chr1	155880344	155882670	2326	-	4576	0.0410778	0.0416793	0.0425532	0.000914913	0.000637349	0.0417701	0.000776131	0.000741851	0.000196268	9.57318e-08	4.59665e-06	343	137	100	9	2	8350	3287	2350	9837	3138	29.307	9.64787	6.56802	27.8641	11.3893	15.1743	19.6267	12.3358	11.6494
657	Tor1aip1	chr1	155881924	155882670	746	-	4579	0.0356612	0.0322034	0.0503597	0.0010805	0.00249377	0.0394081	0.00178713	0.00964066	0.000999332	2.83027e-05	6.25147e-05	72	19	14	2	2	2019	590	278	1851	802	8.95956	2.41197	1.2315	6.13839	3.82682	4.20101	4.9826	4.16308	1.63453
658	Tor1aip2	chr1	155928019	155929482	1463	+	4580	0.0521832	0.0376914	0.0435061	0	0	0.0444602	0	0.00729285	0	5.93808e-06	2.40403e-05	98	128	68	0	0	1878	3396	1563	3064	3039	8.03848	9.93163	4.51551	10.2766	11.6627	7.49521	10.9697	2.74863	0.980091
659	Tor1aip2	chr1	155941204	155944564	3360	+	4584	0.0422871	0.0359937	0.0421286	0.000361795	0.000308356	0.0401365	0.000335075	0.00358859	3.77864e-05	1.44195e-06	1.22435e-05	71	69	38	1	1	1679	1917	902	2764	3243	6.53127	5.17864	2.25776	7.65574	10.2049	4.65589	8.9303	2.18419	1.80249
660	Tor1aip2	chr1	155941204	155944607	3403	+	4594	0.0445013	0.0391115	0.0408377	0.000324044	0.000300752	0.0414835	0.000312398	0.00275229	1.64701e-05	8.75078e-07	1.00492e-05	87	81	39	1	1	1955	2071	955	3086	3325	6.615	5.24958	2.25776	7.79369	10.2049	4.70745	8.99927	2.22864	1.70495
661	Soat1	chr1	156255677	156258628	2951	-	4625	0.0444952	0.0453737	0.0388693	0.00116516	0.000454545	0.0429127	0.000809854	0.00352916	0.000502482	9.90959e-07	1.05709e-05	156	102	44	4	1	3506	2248	1132	3433	2200	13.8999	6.73932	3.07876	10.8284	8.10921	7.90599	9.4688	5.50409	1.92275
662	Soat1	chr1	156255718	156258628	2910	-	4626	0.045045	0.0456785	0.0388693	0.00118029	0.000454959	0.0431976	0.000817624	0.0037618	0.000512886	1.06548e-06	1.08116e-05	155	102	44	4	1	3441	2233	1132	3389	2198	13.7324	6.73932	3.07876	10.6905	8.10921	7.85016	9.39983	5.413	1.82521
663	Abl2	chr1	156470286	156477138	6852	+	4628	0.0310142	0.0368355	0.0377778	0	0	0.0352092	0	0.00366333	0	3.66719e-06	1.88975e-05	37	88	34	0	0	1193	2389	900	1358	1382	5.61019	8.08719	2.73667	4.96589	5.64911	5.47802	5.3075	2.6777	0.483114
664	Abl2	chr1	156470286	156477189	6903	+	4638	0.0301508	0.0361301	0.0385027	0	0	0.0349278	0	0.0043038	0	4.06508e-06	1.97961e-05	42	90	36	0	0	1393	2491	935	1446	1429	6.3638	8.44189	2.80509	5.1728	5.83134	5.87026	5.50207	2.85062	0.46566
665	Tor3a	chr1	156481186	156483262	2076	-	4640	0.0347918	0.0269876	0.0355677	0.00193611	0	0.032449	0.000968054	0.00474562	0.00136904	2.65457e-05	5.99121e-05	66	37	26	6	0	1897	1371	731	3099	747	8.03848	4.54018	2.39459	10.6215	3.37125	4.99108	6.99636	2.84884	5.12669
666	Fam20b	chr1	156506114	156508980	2866	-	4641	0.0514391	0.0401146	0.0363409	0.00331858	0.00150602	0.0426315	0.0024123	0.00785749	0.00128167	2.96722e-05	6.46751e-05	168	84	29	12	3	3266	2094	798	3616	1992	13.9836	6.81026	2.66826	12.5527	8.20033	7.82071	10.3765	5.72495	3.07757
667	Fam20b	chr1	156506140	156508980	2840	-	4643	0.0514834	0.0427611	0.0360206	0	0	0.0434217	0	0.00775255	0	7.15783e-06	2.65885e-05	118	70	21	0	0	2292	1637	583	2652	1556	13.9836	6.81026	2.66826	12.5527	8.20033	7.82071	10.3765	5.72495	3.07757
668	Ralgps2	chr1	156631735	156636733	4998	-	4644	0.0387555	0.0332975	0.0460251	0.00189934	0	0.0393594	0.000949668	0.00638524	0.00134303	2.91499e-05	6.37951e-05	71	31	11	4	0	1832	931	239	2106	973	7.70354	3.05043	0.752586	7.10398	3.7357	3.83552	5.41984	3.54136	2.38173
669	Rasal2	chr1	156962752	156968280	5528	-	4680	0.0370968	0.0450161	0.0424028	0.000310849	0	0.0415052	0.000155424	0.00403523	0.000219803	4.31463e-06	2.02865e-05	69	42	24	1	0	1860	933	566	3217	786	6.94994	2.62479	1.36834	9.24207	2.73344	3.64769	5.98776	2.92802	4.60229
670	Rasal2	chr1	156962758	156968302	5544	-	4681	0.0371167	0.0450644	0.0424028	0	0	0.041528	0	0.0040454	0	4.16853e-06	1.99806e-05	69	42	24	0	0	1859	932	566	3213	785	6.94994	2.62479	1.36834	9.24207	2.73344	3.64769	5.98776	2.92802	4.60229
671	Rasal2	chr1	156964977	156968280	3303	-	4689	0.0405186	0.0518519	0.0354331	0	0	0.0426012	0	0.00840517	0	3.07419e-05	6.6235e-05	25	21	9	0	0	617	405	254	1078	326	2.34456	1.34786	0.684169	3.17265	1.18449	1.45886	2.17857	0.835741	1.40584
672	Cryzl2	chr1	157316081	157317570	1489	+	4694	0	0.0286885	0	0	0	0.00956284	0	0.0165633	0	0.0490275	0.0503203	0	7	0	0	0	24	244	26	62	150	0.0837342	0.922223	0.0684169	0.206912	0.728918	0.358125	0.467915	0.488584	0.369114
673	Sec16b	chr1	157394917	157395995	1078	+	4701	0.045929	0.0377358	0.0746269	0	0	0.0527639	0	0.019372	0	0.000105062	0.000169606	22	12	5	0	0	479	318	67	333	233	1.59095	0.993163	0.205251	0.896619	0.637803	0.929788	0.767211	0.69502	0.18301
674	Cop1	chr1	159172408	159182442	10034	+	4722	0.0388128	0.0419643	0.0376569	0.00115808	0	0.039478	0.000579039	0.00222941	0.000818885	8.17162e-06	2.85583e-05	51	47	18	2	0	1314	1120	478	1727	845	8.37342	5.32052	2.32617	8.55236	4.9202	5.34004	6.73628	3.02367	2.56833
675	4930523C07Rik	chr1	159903031	159906157	3126	+	4742	0.033966	0.0567227	0.028754	0.00140449	0.00164474	0.0398142	0.00152462	0.0148732	0.000169877	0.00022526	0.000320073	34	27	9	2	1	1001	476	313	1424	608	3.6843	1.48975	0.821002	3.93133	2.64233	1.99835	3.28683	1.49788	0.911461
676	Mrps14	chr1	160027180	160028756	1576	+	4747	0.0369308	0.0428527	0.0301827	0.000839208	0.00132685	0.0366554	0.00108303	0.00633948	0.000344813	3.83729e-06	1.93045e-05	206	137	38	5	3	5578	3197	1259	5958	2261	23.2781	10.7829	3.89976	20.2774	9.38482	12.6536	14.8311	9.82368	7.7022
677	Cacybp	chr1	160029936	160031136	1200	-	4749	0.0476814	0.0411711	0.0435866	0.000413052	0	0.0441464	0.000206526	0.00329107	0.000292072	1.457e-06	1.23085e-05	182	90	35	2	0	3817	2186	803	4842	1715	15.6583	7.16497	2.66826	15.9322	7.10695	8.49717	11.5196	6.59669	6.24041
678	Rabgap1l	chr1	160046743	160051785	5042	-	4750	0.0366667	0.0325444	0.0240964	0.00266667	0	0.0311025	0.00133333	0.00640799	0.00188562	0.000734563	0.000912475	11	11	2	1	0	300	338	83	375	143	1.25601	0.922223	0.273667	1.1725	0.637803	0.817301	0.905152	0.499507	0.378089
679	Rabgap1l	chr1	160079835	160084821	4986	-	4758	0.0480274	0.0372493	0.0384615	0	0	0.0412461	0	0.00590402	0	3.58279e-05	7.41283e-05	28	13	4	0	0	583	349	104	1141	622	2.9307	1.48975	0.478918	4.69001	3.28013	1.63312	3.98507	1.23216	0.996932
680	Rabgap1l	chr1	160084141	160084821	680	-	4761	0.0458716	0.0372493	0.0384615	0	0	0.0405275	0	0.00466765	0	3.53391e-05	7.3348e-05	25	13	4	0	0	545	349	104	1112	545	2.76323	1.48975	0.478918	4.55206	2.91567	1.5773	3.73387	1.14467	1.1571
681	Rc3h1	chr1	160795367	160802546	7179	+	4764	0.0374415	0.0365791	0.0484928	0	0.000601685	0.0408378	0.000300842	0.00664343	0.000425455	7.78908e-06	2.77696e-05	96	71	37	0	1	2564	1941	763	3950	1662	9.96437	5.8171	2.25776	12.4147	5.64911	6.01307	9.03192	3.85704	4.78401
682	Serpinc1	chr1	160830033	160830110	77	+	4765	0	0	0	0	0	0	0	0	0	1	1	0	0	0	0	0	230	69	31	299	166	0.837342	0.212821	0.136834	1.03456	0.728918	0.395665	0.881739	0.384385	0.216122
683	Serpinc1	chr1	160830033	160830113	80	+	4767	0	0	0	0	0	0	0	0	0	1	1	0	0	0	0	0	230	69	31	299	166	0.837342	0.212821	0.136834	1.03456	0.728918	0.395665	0.881739	0.384385	0.216122
684	Zbtb37	chr1	160830491	160837061	6570	-	4769	0.0362976	0.0305011	0.0350318	0.00150038	0	0.0339435	0.000750188	0.00304768	0.00106093	5.06588e-05	9.59791e-05	20	14	11	2	0	551	459	314	1333	700	2.09335	1.4188	0.821002	3.79339	2.82456	1.44439	3.30897	0.636562	0.685066
685	Zbtb37	chr1	160830491	160840165	9674	-	4776	0.035982	0.0295203	0.0350318	0.00130378	0	0.0335114	0.00065189	0.00348888	0.000921912	3.99769e-05	8.05345e-05	24	16	11	2	0	667	542	314	1534	739	2.84696	1.77351	0.821002	4.89692	3.0979	1.81382	3.99741	1.01358	1.2721
686	Cenpl	chr1	160913629	160914294	665	+	4817	0.0598504	0.0375	0.06	0.000962464	0	0.0524501	0.000481232	0.0129474	0.000680565	0.000116795	0.000184614	24	12	6	1	0	401	320	100	1039	193	1.75842	1.13504	0.342084	3.44853	0.820033	1.07852	2.13428	0.709857	1.85863
687	Klhl20	chr1	160915944	160917996	2052	-	4818	0.0274841	0.0618812	0.0474308	0.00195122	0.00140252	0.0455987	0.00167687	0.0172716	0.000387986	0.000937077	0.00113881	26	25	12	2	1	946	404	253	1025	713	4.77285	1.48975	1.09467	3.31059	2.64233	2.45242	2.97646	2.01923	0.472534
688	Klhl20	chr1	160915947	160917996	2049	-	4819	0.0274841	0.0618812	0.0474308	0.00195122	0.00140252	0.0455987	0.00167687	0.0172716	0.000387986	0.000937077	0.00113881	26	25	12	2	1	946	404	253	1025	713	4.77285	1.48975	1.09467	3.31059	2.64233	2.45242	2.97646	2.01923	0.472534
689	Prdx6	chr1	161067681	161069290	1609	-	4836	0.0420282	0.0435265	0.0378745	0.000665557	0	0.0411431	0.000332779	0.0029281	0.00047062	2.20537e-06	1.49846e-05	155	157	67	4	0	3688	3607	1769	6010	4436	16.3282	11.7761	5.6786	21.0361	17.9496	11.2609	19.4928	5.34344	2.18245
690	Prdx6	chr1	161068578	161069290	712	-	4838	0.0421654	0.0431328	0.0382857	0.000666001	0	0.0411946	0.000333	0.00256522	0.000470934	1.97089e-06	1.42195e-05	155	152	67	4	0	3676	3524	1750	6006	4435	16.3282	11.5633	5.61018	21.0361	17.9496	11.1672	19.4928	5.36996	2.18245
691	Suco	chr1	161643680	161645934	2254	-	4844	0.0470367	0.0358127	0.0422535	0.000662691	0	0.041701	0.000331345	0.00563237	0.000468593	2.70407e-05	6.062e-05	50	26	6	1	0	1063	726	142	1509	535	4.10297	1.84445	0.478918	4.55206	1.64007	2.14211	3.09606	1.83027	2.05909
692	Suco	chr1	161644411	161645934	1523	-	4847	0.0442571	0.0350877	0.0422535	0.000676133	0	0.0405328	0.000338066	0.0048208	0.000478098	2.5338e-05	5.80553e-05	42	24	6	1	0	949	684	142	1479	513	3.6843	1.70257	0.478918	4.41412	1.54895	1.95526	2.98154	1.61756	2.02598
693	Suco	chr1	161644411	161646378	1967	-	4848	0.0449102	0.0350877	0.0384615	0.000645161	0	0.0394865	0.000322581	0.0049908	0.000456198	2.60273e-05	5.91461e-05	45	24	6	1	0	1002	684	156	1550	528	3.93551	1.70257	0.615752	4.69001	1.64007	2.08461	3.16504	1.69253	2.15663
694	Suco	chr1	161644706	161645934	1228	-	4849	0.060241	0.0454545	0.0833333	0	0	0.0630096	0	0.0190906	0	0.000408734	0.000538012	5	8	2	0	0	83	176	24	131	177	0.251203	0.496582	0.0684169	0.413824	0.455574	0.272067	0.434699	0.214844	0.0295215
695	Pigc	chr1	161798913	161801004	2091	+	4857	0.0323625	0.0353075	0.0365497	0.000977995	0	0.0347399	0.000488998	0.00215056	0.000691547	6.01972e-06	2.42394e-05	50	62	25	2	0	1545	1756	684	2045	887	7.03367	6.1718	2.32617	6.96604	4.00905	5.17722	5.48754	2.5064	2.09091
696	Pigc	chr1	161798913	161801029	2116	+	4859	0.0323625	0.0353075	0.0365497	0.000977995	0	0.0347399	0.000488998	0.00215056	0.000691547	6.01972e-06	2.42394e-05	50	62	25	2	0	1545	1756	684	2045	887	7.03367	6.1718	2.32617	6.96604	4.00905	5.17722	5.48754	2.5064	2.09091
697	Dnm3	chr1	161814870	161833977	19107	-	4868	0.0280899	0.0606061	0.0238095	0	0.0208333	0.0375018	0.0104167	0.020123	0.0147314	0.0624586	0.0638608	5	16	2	0	1	178	264	84	90	48	1.17228	1.0641	0.273667	0.344853	0.273344	0.836683	0.309099	0.490577	0.0505646
698	Vamp4	chr1	162422143	162426651	4508	+	4874	0.0410168	0.0459149	0.0238095	0	0.00148148	0.0369137	0.000740741	0.0116098	0.00104757	0.000250689	0.000351149	71	68	14	0	2	1731	1481	588	2683	1350	8.62462	5.17864	2.25776	10.1387	6.10469	5.35367	8.12169	3.18704	2.85247
699	Vamp4	chr1	162424646	162426647	2001	+	4876	0.0459459	0.0504732	0.0252101	0	0.00293255	0.0405431	0.00146628	0.0134703	0.00207363	0.000380757	0.00050596	17	16	3	0	1	370	317	119	731	341	1.84215	0.993163	0.342084	2.55191	1.45784	1.05913	2.00488	0.752207	0.773631
700	Vamp4	chr1	162424646	162426651	2005	+	4877	0.0459459	0.0504732	0.0252101	0	0.00293255	0.0405431	0.00146628	0.0134703	0.00207363	0.000380757	0.00050596	17	16	3	0	1	370	317	119	731	341	1.84215	0.993163	0.342084	2.55191	1.45784	1.05913	2.00488	0.752207	0.773631
701	Myoc	chr1	162476770	162477263	493	+	4879	0	0.0124611	0.0181818	0	0	0.0102143	0	0.00929681	0	0.0155502	0.016337	0	4	2	0	0	160	321	110	508	468	0.837342	1.20598	0.410501	2.48294	2.27787	0.817942	2.38041	0.398096	0.14501
702	Prrc2c	chr1	162499353	162500970	1617	-	4881	0.0429752	0.0303688	0.0368852	0	0	0.0367431	0	0.00630442	0	1.26026e-05	3.72978e-05	78	28	27	0	0	1815	922	732	1895	968	5.44272	2.12821	1.57359	4.62103	3.00679	3.04817	3.81391	2.0922	1.14145
703	Prrc2c	chr1	162499353	162501152	1799	-	4884	0.0427163	0.030205	0.0368852	0	0	0.0366022	0	0.00626048	0	1.23062e-05	3.67394e-05	78	28	27	0	0	1826	927	732	1951	990	5.52646	2.19915	1.57359	4.96589	3.28013	3.09973	4.12301	2.12475	1.19201
704	Prrc2c	chr1	162499359	162501152	1793	-	4887	0.0434783	0.0305011	0.037037	0	0	0.0370055	0	0.00648864	0	1.33527e-05	3.8688e-05	78	28	27	0	0	1794	918	729	1918	979	5.52646	2.19915	1.57359	4.96589	3.28013	3.09973	4.12301	2.12475	1.19201
705	Prrc2c	chr1	162499721	162500970	1249	-	4888	0	0.0116279	0.027972	0	0	0.0132	0	0.0140521	0	0.0146222	0.0153861	0	1	4	0	0	17	86	143	87	238	0.167468	0.212821	0.342084	0.206912	0.820033	0.240791	0.513472	0.090606	0.433542
706	Fmo2	chr1	162701885	162704296	2411	-	4906	0.0350877	0.036915	0.0329949	0.00155259	0	0.0349992	0.000776297	0.00196152	0.00109785	2.18966e-05	5.26563e-05	122	56	26	12	0	3477	1517	788	7729	2753	15.742	5.4624	2.66826	26.5537	12.1183	7.95756	19.336	6.88478	10.2074
707	Prrx1	chr1	163072687	163075826	3139	-	4913	0.0418168	0.0404286	0.0402916	0.00284622	0.000740741	0.0408457	0.00179348	0.000843799	0.0014888	3.51273e-06	1.8568e-05	557	249	105	64	5	13320	6159	2606	22486	6750	65.3127	22.8428	9.78361	83.3855	30.8879	32.6463	57.1367	29.0336	37.1214
708	Prrx1	chr1	163072687	163075965	3278	-	4914	0.0417291	0.0400918	0.0395683	0.00272793	0.000684932	0.0404631	0.00170643	0.0011272	0.00144462	3.60129e-06	1.87754e-05	585	262	110	64	5	14019	6535	2780	23461	7300	66.15	23.9778	10.2625	85.7995	33.4391	33.4634	59.6193	29.1262	37.0244
709	Prrx1	chr1	163082845	163085325	2480	-	4918	0.0367359	0.0464198	0.0450928	0.000613246	0.000786473	0.0427495	0.000699859	0.00525	0.00012249	2.5883e-06	1.57694e-05	122	94	34	3	2	3321	2025	754	4892	2543	12.4764	5.60428	1.84726	13.1734	7.92698	6.64264	10.5502	5.39011	3.70978
710	Gorab	chr1	163212471	163213821	1350	-	4919	0.0426396	0.0371058	0.044843	0.0031679	0.00246914	0.0415295	0.00281852	0.00398632	0.0004941	4.05027e-05	8.13301e-05	42	20	10	3	1	985	539	223	947	405	4.01924	1.48975	0.547335	2.75883	1.27561	2.01877	2.01722	1.79539	1.0488
711	Kifap3	chr1	163743293	163744673	1380	+	4927	0.0307692	0.0403727	0.039548	0	0	0.0368966	0	0.00532249	0	2.08856e-05	5.1039e-05	26	39	7	0	0	845	966	177	1414	679	3.76804	3.26325	0.615752	4.55206	2.82456	2.54901	3.68831	1.69317	1.22153
712	Kifap3	chr1	163743293	163744676	1383	+	4928	0.0307692	0.0403727	0.039548	0	0	0.0368966	0	0.00532249	0	2.08856e-05	5.1039e-05	26	39	7	0	0	845	966	177	1414	679	3.76804	3.26325	0.615752	4.55206	2.82456	2.54901	3.68831	1.69317	1.22153
713	Kifap3	chr1	163743402	163744673	1271	+	4929	0.0307692	0.0412698	0.039548	0	0	0.0371957	0	0.00563168	0	2.29762e-05	5.42543e-05	26	39	7	0	0	845	945	177	1414	679	3.76804	3.19231	0.615752	4.55206	2.82456	2.52537	3.68831	1.67864	1.22153
714	Kifap3	chr1	163743402	163744676	1274	+	4930	0.0307692	0.0412698	0.039548	0	0	0.0371957	0	0.00563168	0	2.29762e-05	5.42543e-05	26	39	7	0	0	845	945	177	1414	679	3.76804	3.19231	0.615752	4.55206	2.82456	2.52537	3.68831	1.67864	1.22153
715	Sele	chr1	163884324	163886056	1732	+	4954	0.01875	0.04	0	0	0	0.0195833	0	0.020013	0	0.00663763	0.00718345	3	8	0	0	0	160	200	19	237	107	0.502405	0.496582	0.0684169	0.758677	0.273344	0.355801	0.516011	0.248899	0.343182
716	Slc19a2	chr1	164091087	164092954	1867	+	4966	0.0424742	0.0406504	0.0426136	0	0.0016835	0.0419128	0.000841751	0.00109545	0.00119042	7.13062e-06	2.65429e-05	103	55	30	0	1	2425	1353	704	1452	594	7.61981	3.54701	1.71042	3.58647	1.91341	4.29241	2.74994	3.02439	1.18304
717	Blzf1	chr1	164117367	164119794	2427	-	4970	0.0318701	0.0353591	0.0414365	0.00168067	0	0.0362219	0.000840336	0.00484118	0.00118841	2.197e-05	5.27511e-05	53	32	15	3	0	1663	905	362	1785	738	6.615	2.83761	1.09467	5.51765	2.82456	3.51576	4.1711	2.82195	1.90431
718	Blzf1	chr1	164117368	164119794	2426	-	4971	0.0318701	0.0353591	0.0414365	0.00168067	0	0.0362219	0.000840336	0.00484118	0.00118841	2.197e-05	5.27511e-05	53	32	15	3	0	1663	905	362	1785	738	6.615	2.83761	1.09467	5.51765	2.82456	3.51576	4.1711	2.82195	1.90431
719	Nme7	chr1	164264617	164264869	252	+	4975	0.0338409	0.027957	0.03	0.000883392	0	0.0305993	0.000441696	0.00298741	0.000624653	5.15668e-05	9.7106e-05	20	13	9	1	0	591	465	300	1132	488	2.34456	1.56069	0.957836	3.5175	2.00452	1.62103	2.76101	0.695327	1.06984
720	Nme7	chr1	164264617	164264870	253	+	4982	0.0338409	0.027957	0.03	0.000883392	0	0.0305993	0.000441696	0.00298741	0.000624653	5.15668e-05	9.7106e-05	20	13	9	1	0	591	465	300	1132	488	2.34456	1.56069	0.957836	3.5175	2.00452	1.62103	2.76101	0.695327	1.06984
721	Atp1b1	chr1	164264667	164265844	1177	-	4983	0.0469188	0.0445714	0.0367816	0.000579374	0	0.0427573	0.000289687	0.00530649	0.000409679	7.15989e-06	2.65885e-05	67	39	16	1	0	1428	875	435	1726	1212	6.19633	2.90855	1.29992	5.86251	4.55574	3.46827	5.20912	2.49573	0.924026
722	Dpt	chr1	164650805	164651843	1038	+	4984	0.0094598	0.0110854	0.00765778	0.000600163	0.000375657	0.009401	0.00048791	0.00171458	0.000158749	1.34502e-05	3.88038e-05	152	235	58	14	7	16068	21199	7574	23327	18634	82.5619	78.6018	28.8719	99.3178	89.1102	63.3452	94.214	29.9203	7.21782
723	Sft2d2	chr1	165001909	165006824	4915	-	4988	0.03	0.0481431	0.0328767	0	0	0.0370066	0	0.00975113	0	5.84118e-05	0.000106622	15	35	12	0	0	500	727	365	733	1097	2.09335	1.98633	0.957836	2.27603	3.82682	1.67917	3.05143	0.626984	1.09657
724	Tiprl	chr1	165039854	165043308	3454	-	4989	0.0503	0.0435421	0.0512224	0.00281558	0.00110742	0.0483548	0.0019615	0.00419338	0.00120785	3.65191e-06	1.88975e-05	109	89	44	6	1	2167	2044	859	2131	903	9.71317	5.95898	2.25776	6.13839	3.00679	5.97663	4.57259	3.72774	2.21438
725	Tiprl	chr1	165042486	165043308	822	-	4990	0.0508633	0.042963	0.0512224	0.00235073	0.00110742	0.0483495	0.00172907	0.00466836	0.000879152	3.59456e-06	1.87705e-05	109	87	44	5	1	2143	2025	859	2127	903	9.5457	5.88804	2.25776	6.13839	3.00679	5.89716	4.57259	3.64398	2.21438
726	Dcaf6	chr1	165157068	165157507	439	-	5000	0.0388489	0.0389222	0.0367816	0.000828043	0.00229358	0.0381842	0.00156081	0.00121526	0.00103629	7.5041e-06	2.72631e-05	81	26	16	3	3	2085	668	435	3623	1308	9.12703	2.34103	1.36834	12.1388	5.37577	4.2788	8.7573	4.22676	4.78221
727	Dcaf6	chr1	165157075	165157507	432	-	5006	0.0387034	0.0376506	0.0369515	0.000833797	0.00154799	0.0377685	0.00119089	0.000881899	0.000505009	4.27239e-06	2.01971e-05	80	25	16	3	2	2067	664	433	3598	1292	9.12703	2.34103	1.36834	12.1388	5.37577	4.2788	8.7573	4.22676	4.78221
728	Dcaf6	chr1	165157077	165157507	430	-	5008	0.0384054	0.0378788	0.037037	0.000837287	0.00156372	0.0377738	0.0012005	0.000690224	0.000513667	4.31728e-06	2.02928e-05	79	25	16	3	2	2057	660	432	3583	1279	9.12703	2.34103	1.36834	12.1388	5.37577	4.2788	8.7573	4.22676	4.78221
729	Mpc2	chr1	165308508	165308787	279	+	5014	0.0361567	0.0357704	0.0447205	0.000977517	0.000559284	0.0388825	0.000768401	0.00505951	0.000295735	8.36782e-07	9.85604e-06	216	91	36	8	1	5974	2544	805	8184	1788	29.4744	10.4282	3.07876	32.4852	9.11147	14.3271	20.7983	13.6229	16.5277
730	Mpzl1	chr1	165419744	165421144	1400	-	5021	0.0463668	0.0337349	0.0342156	0.000343171	0.000586854	0.0381058	0.000465013	0.00715827	0.00017231	1.73443e-05	4.56151e-05	134	98	53	1	1	2890	2905	1549	2914	1704	9.12703	7.44873	3.55768	6.96604	5.46688	6.71114	6.21646	2.857	1.06006
731	Mpzl1	chr1	165419749	165421144	1395	-	5022	0.0463668	0.0337349	0.0342156	0.000343171	0.000586854	0.0381058	0.000465013	0.00715827	0.00017231	1.73443e-05	4.56151e-05	134	98	53	1	1	2890	2905	1549	2914	1704	9.12703	7.44873	3.55768	6.96604	5.46688	6.71114	6.21646	2.857	1.06006
732	Mpzl1	chr1	165419749	165421221	1472	-	5023	0.0459691	0.0337349	0.0342156	0.000343171	0.000586854	0.0379732	0.000465013	0.00692882	0.00017231	1.5341e-05	4.20334e-05	134	98	53	1	1	2915	2905	1549	2914	1704	9.29449	7.44873	3.55768	6.96604	5.46688	6.76697	6.21646	2.92854	1.06006
733	Rcsd1	chr1	165476502	165477746	1244	-	5024	0.0266667	0.0442478	0.0361446	0	0	0.0356863	0	0.00879951	0	0.000430772	0.000563882	2	15	3	0	0	75	339	83	162	293	0.586139	1.20598	0.205251	0.965589	1.18449	0.665791	1.07504	0.505099	0.154787
734	Rcsd1	chr1	165476513	165477746	1233	-	5028	0.0266667	0.0442478	0.0361446	0	0	0.0356863	0	0.00879951	0	0.000430772	0.000563882	2	15	3	0	0	75	339	83	162	293	0.586139	1.20598	0.205251	0.965589	1.18449	0.665791	1.07504	0.505099	0.154787
735	Creg1	chr1	165601416	165602878	1462	+	5030	0.0194092	0.015781	0.0128931	0.00293205	0.00241582	0.0160278	0.00267393	0.00326503	0.000365024	7.63743e-05	0.000131321	249	128	41	34	16	12829	8111	3180	11596	6623	68.8295	31.0718	12.7255	48.4864	30.4323	37.5423	39.4593	28.6062	12.7661
736	Pou2f1	chr1	165692718	165703306	10588	-	5037	0.0454792	0.0492881	0.0453686	0.0032113	0.00126422	0.0467119	0.00223776	0.00223167	0.00137679	6.2104e-06	2.4648e-05	84	45	24	5	1	1847	913	529	1557	791	7.95475	2.90855	1.36834	5.31074	2.91567	4.07721	4.11321	3.44522	1.69357
737	Pou2f1	chr1	165692722	165703306	10584	-	5042	0.0455038	0.0493963	0.0453686	0.00323415	0.00126743	0.0467562	0.00225079	0.00228734	0.00139068	6.30737e-06	2.48992e-05	84	45	24	5	1	1846	911	529	1546	789	7.95475	2.90855	1.36834	5.31074	2.91567	4.07721	4.11321	3.44522	1.69357
738	Ildr2	chr1	166138359	166144401	6042	+	5056	0.018095	0.0158323	0.0217597	0.00149305	0.00180018	0.0185623	0.00164662	0.00299122	0.000217173	7.24746e-06	2.67157e-05	72	37	23	13	8	3979	2337	1057	8707	4444	22.6082	9.29317	3.96818	38.2787	20.4097	11.9565	29.3442	9.6012	12.6353
739	Ildr2	chr1	166138364	166144401	6037	+	5057	0.018095	0.0158323	0.0217597	0.00149305	0.00180018	0.0185623	0.00164662	0.00299122	0.000217173	7.24746e-06	2.67157e-05	72	37	23	13	8	3979	2337	1057	8707	4444	22.6082	9.29317	3.96818	38.2787	20.4097	11.9565	29.3442	9.6012	12.6353
740	Ildr2	chr1	166138364	166144405	6041	+	5062	0.0183049	0.0158052	0.0217597	0.00149168	0.00202384	0.0186233	0.00175776	0.00298998	0.000376291	9.04851e-06	3.03516e-05	73	37	23	13	9	3988	2341	1057	8715	4447	22.6082	9.29317	3.96818	38.2787	20.4097	11.9565	29.3442	9.6012	12.6353
741	Pogk	chr1	166217894	166226268	8374	-	5065	0.0349544	0.0386941	0.0233918	0.00104603	0.00100806	0.0323468	0.00102704	0.00797745	2.68422e-05	5.27301e-05	9.88531e-05	23	32	8	1	1	658	827	342	956	992	3.51684	3.47607	1.29992	4.34515	4.64685	2.76428	4.496	1.26833	0.213334
742	Tada1	chr1	166220289	166221190	901	+	5066	0.0357504	0.0504829	0.048401	0	0	0.0448781	0	0.00797305	0	9.37581e-06	3.09519e-05	106	115	56	0	0	2965	2278	1157	3705	2017	9.88063	5.53334	2.80509	9.1731	6.10469	6.07302	7.63889	3.56851	2.16969
743	Pogk	chr1	166221178	166226268	5090	-	5068	0.0357143	0.0360825	0.0241692	0	0	0.0319886	0	0.00677436	0	2.83738e-05	6.25585e-05	22	28	8	0	0	616	776	331	863	919	3.34937	3.12137	1.2315	3.79339	4.19128	2.56741	3.99233	1.16254	0.281352
744	Uck2	chr1	167050463	167053950	3487	-	5089	0.0414456	0.0451613	0.0364322	0.00289436	0.0020555	0.041013	0.00247493	0.00438061	0.000593162	2.37212e-06	1.539e-05	125	112	29	8	4	3016	2480	796	2764	1946	18.1703	10.0026	3.55768	13.1734	9.84039	10.5769	11.5069	7.32323	2.35679
745	Uck2	chr1	167050463	167054090	3627	-	5092	0.0414456	0.0456731	0.0358911	0.00289122	0.00202737	0.0410033	0.00245929	0.00490597	0.000610833	2.80573e-06	1.63761e-05	125	114	29	8	4	3016	2496	808	2767	1973	18.1703	10.0735	3.62609	13.1734	10.0226	10.6233	11.598	7.28768	2.22793
746	Uck2	chr1	167053651	167053950	299	-	5094	0.0412281	0.0452196	0.0477273	0.00294118	0.00342759	0.044725	0.00318438	0.00327771	0.000343948	4.01815e-06	1.96913e-05	94	70	21	6	4	2280	1548	440	2040	1167	12.5601	5.95898	2.12092	8.82824	5.74023	6.88001	7.28424	5.2802	2.18356
747	Tmco1	chr1	167157834	167161547	3713	+	5097	0.0338351	0.0384745	0.0430464	0.00131626	0.00056101	0.038452	0.000938636	0.00460566	0.000534044	1.81051e-06	1.37291e-05	236	114	52	11	2	6975	2963	1208	8357	3565	30.4792	9.50599	3.69451	29.0366	13.3028	14.5599	21.1697	14.0894	11.1255
748	Aldh9a1	chr1	167195068	167195860	792	+	5098	0.026	0.043299	0.0239726	0	0.0010989	0.0310905	0.000549451	0.0106213	0.00077704	0.000264726	0.000367873	13	21	7	0	1	500	485	292	875	910	2.9307	1.84445	1.2315	3.86236	4.10016	2.00222	3.98126	0.860513	0.168154
749	Aldh9a1	chr1	167195068	167196099	1031	+	5099	0.0263653	0.0396975	0.0239726	0	0.00107296	0.0300118	0.000536481	0.00847296	0.000758698	0.00015896	0.00023856	14	21	7	0	1	531	529	292	929	932	3.09816	1.98633	1.2315	4.13824	4.19128	2.10533	4.16476	0.939003	0.0375036
750	Pbx1	chr1	167946932	167949049	2117	-	5109	0.0582524	0.0562771	0.0757576	0	0	0.063429	0	0.0107224	0	0.000132666	0.000204863	6	13	10	0	0	103	231	132	99	189	0.334937	0.638462	0.273667	0.413824	0.546688	0.415689	0.480256	0.195345	0.0939493
751	Pbx1	chr1	167947565	167949028	1463	-	5110	0.0582524	0.0562771	0.0757576	0	0	0.063429	0	0.0107224	0	0.000132666	0.000204863	6	13	10	0	0	103	231	132	99	189	0.334937	0.638462	0.273667	0.413824	0.546688	0.415689	0.480256	0.195345	0.0939493
752	Pbx1	chr1	167981095	167986300	5205	-	5111	0.0376746	0.0385054	0.0374732	0.00114899	0.000662691	0.0378844	0.000905838	0.000547132	0.000343862	4.93215e-08	4.41918e-06	464	304	140	15	5	12316	7895	3736	13055	7545	62.8844	27.5248	12.4519	52.3487	33.1658	34.287	42.7572	25.8873	13.5644
753	Pbx1	chr1	167981095	167986393	5298	-	5113	0.0376746	0.0385054	0.0374732	0.00114899	0.000662691	0.0378844	0.000905838	0.000547132	0.000343862	4.93215e-08	4.41918e-06	464	304	140	15	5	12316	7895	3736	13055	7545	62.8844	27.5248	12.4519	52.3487	33.1658	34.287	42.7572	25.8873	13.5644
754	Pbx1	chr1	167981100	167986300	5200	-	5114	0.0376117	0.03852	0.0375335	0.00114916	0.000662691	0.0378884	0.000905926	0.000548386	0.000343987	4.9644e-08	4.41918e-06	463	304	140	15	5	12310	7892	3730	13053	7545	62.8844	27.5248	12.4519	52.3487	33.1658	34.287	42.7572	25.8873	13.5644
755	Rgs4	chr1	169569045	169571249	2204	-	5121	0.0352273	0.0404908	0.0468432	0	0	0.0408537	0	0.00581645	0	3.15354e-05	6.75884e-05	31	33	23	0	0	880	815	491	200	218	3.76804	2.62479	1.36834	0.827648	0.728918	2.58705	0.778283	1.2003	0.0698127
756	Hsd17b7	chr1	169777103	169780601	3498	-	5128	0.0426435	0.0469799	0.0408043	0.000705617	0.00110457	0.0434759	0.000905091	0.00317083	0.000282099	2.52682e-07	6.40156e-06	231	182	69	5	6	5417	3874	1691	7086	5432	21.6034	11.1376	4.65235	22.6224	18.9519	12.4645	20.7871	8.55308	2.59544
757	Hsd17b7	chr1	169777105	169780601	3496	-	5129	0.0425611	0.0467821	0.0403082	0.000706914	0.00110579	0.0432171	0.00090635	0.00328642	0.000282046	2.64393e-07	6.45434e-06	230	181	68	5	6	5404	3869	1687	7073	5426	21.6034	11.1376	4.65235	22.6224	18.9519	12.4645	20.7871	8.55308	2.59544
758	Ddr2	chr1	169799873	169805423	5550	-	5132	0.0373319	0.0390736	0.0337168	0.0011199	0.00268933	0.0367074	0.00190462	0.00273248	0.00110975	2.28674e-06	1.51937e-05	286	302	85	15	25	7661	7729	2521	13394	9296	36.5081	28.1633	8.48369	48.5553	41.0927	24.385	44.824	14.3892	5.27686
759	Ddr2	chr1	169799875	169805423	5548	-	5133	0.0373905	0.0391192	0.0337168	0.00112267	0.00269049	0.0367422	0.00190658	0.00275894	0.00110861	2.29031e-06	1.51937e-05	286	302	85	15	25	7649	7720	2521	13361	9292	36.5081	28.1633	8.48369	48.5553	41.0927	24.385	44.824	14.3892	5.27686
760	Uap1	chr1	169968791	169970048	1257	-	5137	0.0404758	0.0359566	0.0363942	0.000726744	0	0.0376089	0.000363372	0.00249247	0.000513886	1.5677e-06	1.28197e-05	245	106	65	4	0	6053	2948	1786	5504	2218	18.0028	7.02308	4.24185	12.8975	6.74249	9.75593	9.82	7.27617	4.35226
761	Uhmk1	chr1	170020990	170027435	6445	-	5143	0.0379384	0.0446719	0.0337423	0	0	0.0387842	0	0.00551368	0	4.43349e-06	2.06003e-05	53	96	33	0	0	1397	2149	978	2380	2245	10.383	8.22907	3.69451	11.1732	10.0226	7.43554	10.5979	3.41414	0.813616
762	Olfml2b	chr1	170509894	170510358	464	+	5150	0.0300836	0.0302548	0.0227273	0.000618174	0	0.0276885	0.000309087	0.00429743	0.000437115	1.63924e-05	4.38891e-05	54	19	5	3	0	1795	628	220	4853	797	5.94513	1.70257	0.547335	12.4147	2.82456	2.73168	7.61964	2.84224	6.78127
763	Atf6	chr1	170532025	170537447	5422	-	5152	0.0467713	0.0381679	0.0359955	0	0	0.0403116	0	0.00569874	0	4.57086e-06	2.09088e-05	155	70	32	0	0	3314	1834	889	3313	1757	14.2348	5.39146	2.39459	9.8628	6.74249	7.34029	8.30265	6.15599	2.2064
764	Atf6	chr1	170532244	170537447	5203	-	5153	0.0471842	0.0381679	0.0346021	0	0	0.0399847	0	0.00648481	0	6.39732e-06	2.51075e-05	155	70	30	0	0	3285	1834	867	3313	1757	14.1511	5.39146	2.25776	9.8628	6.74249	7.26676	8.30265	6.16444	2.2064
765	Atf6	chr1	170532322	170537447	5125	-	5155	0.0476941	0.0351271	0.0357599	0	0	0.039527	0	0.00707999	0	1.21051e-05	3.63901e-05	121	47	28	0	0	2537	1338	783	2053	1409	13.0625	5.03676	2.18934	8.48339	6.46915	6.76288	7.47627	5.63837	1.42429
766	Gm29733	chr1	170678130	170678280	150	-	5156	0.0383795	0.0353982	0	0	0	0.0245926	0	0.0213499	0	0.00493786	0.00540758	18	4	0	0	0	469	113	51	337	68	2.34456	0.425641	0.136834	1.24147	0.364459	0.969011	0.802965	1.19998	0.620142
767	Dusp12	chr1	170701755	170701977	222	-	5157	0.0418376	0.0454545	0.0542636	0.000951022	0	0.0471852	0.000475511	0.00639123	0.000672474	5.36485e-06	2.26875e-05	102	79	35	2	0	2438	1738	645	2103	1322	7.78728	4.82394	1.71042	5.44868	4.46462	4.77388	4.95665	3.03874	0.695836
768	Dusp12	chr1	170701755	170702060	305	-	5158	0.0416837	0.0456853	0.0542636	0.000944733	0	0.0472108	0.000472367	0.00642719	0.000668027	5.49684e-06	2.30159e-05	102	81	35	2	0	2447	1773	645	2117	1350	7.78728	4.82394	1.71042	5.58662	4.55574	4.77388	5.07118	3.03874	0.728947
769	Dusp12	chr1	170701756	170701977	221	-	5159	0.0418376	0.0454545	0.0542636	0.000951022	0	0.0471852	0.000475511	0.00639123	0.000672474	5.36485e-06	2.26875e-05	102	79	35	2	0	2438	1738	645	2103	1322	7.78728	4.82394	1.71042	5.44868	4.46462	4.77388	4.95665	3.03874	0.695836
770	Fcgr3	chr1	170878737	170879236	499	-	5170	0.0548628	0.0414938	0.0583333	0	0	0.0515633	0	0.00889145	0	4.24287e-05	8.41852e-05	22	10	7	0	0	401	241	120	647	394	2.09335	1.0641	0.478918	2.62089	2.00452	1.21213	2.3127	0.817334	0.435833
771	Fcgr3	chr1	170878746	170879236	490	-	5172	0.055	0.041841	0.0588235	0	0	0.0518882	0	0.00890865	0	4.19561e-05	8.34929e-05	22	10	7	0	0	400	239	119	643	394	2.09335	1.0641	0.478918	2.62089	2.00452	1.21213	2.3127	0.817334	0.435833
772	Sdhc	chr1	170956725	170957369	644	-	5184	0.0341857	0.0389009	0.0432526	0.00291758	0.00159109	0.0387797	0.00225433	0.00453464	0.000937969	3.09296e-06	1.72551e-05	127	126	50	16	4	3715	3239	1156	5484	2514	13.8999	9.78975	3.42084	15.6563	9.65816	9.03682	12.6573	5.27993	4.24135
773	Sdhc	chr1	170956732	170957369	637	-	5185	0.0342688	0.0390093	0.0432526	0.00292131	0.00159299	0.0388435	0.00225715	0.00449421	0.000939262	3.0438e-06	1.70897e-05	127	126	50	16	4	3706	3230	1156	5477	2511	13.8999	9.78975	3.42084	15.6563	9.65816	9.03682	12.6573	5.27993	4.24135
774	Tomm40l	chr1	171045370	171047089	1719	-	5192	0.0230548	0.0414079	0.0443686	0.00297619	0	0.0362771	0.0014881	0.0115462	0.00210448	0.00101185	0.00121905	8	20	13	1	0	347	483	293	336	101	2.17709	1.70257	0.821002	1.72427	0.546688	1.56689	1.13548	0.688149	0.832674
775	Tomm40l	chr1	171045371	171047089	1718	-	5193	0.0230548	0.0414079	0.0443686	0.00297619	0	0.0362771	0.0014881	0.0115462	0.00210448	0.00101185	0.00121905	8	20	13	1	0	347	483	293	336	101	2.17709	1.70257	0.821002	1.72427	0.546688	1.56689	1.13548	0.688149	0.832674
776	Apoa2	chr1	171053835	171053948	113	+	5201	0	0	0	0.011236	0	0	0.00561798	0	0.00794502	0.355601	0.35705	0	0	0	1	0	48	65	7	89	137	0.334937	0.354701	0.136834	0.620736	1.09338	0.275491	0.857056	0.120486	0.334208
777	Fcer1g	chr1	171057140	171057433	293	-	5205	0.033557	0.0286195	0.0368098	0	0	0.0329955	0	0.00412392	0	0.000148034	0.000224596	5	17	6	0	0	149	594	163	124	539	1.17228	2.12821	0.615752	0.689707	2.4601	1.30541	1.5749	0.764967	1.25186
778	Ndufs2	chr1	171062421	171062618	197	-	5206	0.0270728	0.0399408	0.031405	0.00252434	0.00205592	0.0328062	0.00229013	0.00654747	0.000331224	4.31999e-05	8.53447e-05	48	135	38	7	5	1773	3380	1210	2773	2432	9.71317	14.5428	4.99443	12.1388	12.8472	9.75012	12.493	4.77427	0.500873
779	Ndufs2	chr1	171062425	171062618	193	-	5207	0.0271033	0.0399645	0.031483	0.00252708	0.00205677	0.0328503	0.00229192	0.00653868	0.000332559	4.26835e-05	8.46259e-05	48	135	38	7	5	1771	3378	1207	2770	2431	9.71317	14.5428	4.99443	12.1388	12.8472	9.75012	12.493	4.77427	0.500873
780	Adamts4	chr1	171086747	171089836	3089	+	5208	0.0323102	0.0366022	0.0321101	0	0.000700771	0.0336742	0.000350385	0.00253774	0.00049552	1.00342e-05	3.22591e-05	60	53	14	0	1	1857	1448	436	3082	1427	15.3234	6.31368	1.642	17.3806	8.20033	7.75968	12.7905	6.95435	6.49144
781	B4galt3	chr1	171103952	171104468	516	+	5209	0.0474138	0.0391304	0.0212766	0	0	0.0359403	0	0.0133574	0	0.000412918	0.000542569	11	9	4	0	0	232	230	188	288	217	1.25601	0.922223	0.684169	1.31044	1.00226	0.954135	1.15635	0.287255	0.217917
782	Usp21	chr1	171109522	171109785	263	-	5218	0.0646552	0.0467836	0.0535714	0	0	0.0550034	0	0.00902142	0	5.94855e-05	0.000108149	15	8	9	0	0	232	171	168	443	275	1.08854	0.638462	0.615752	1.58633	1.18449	0.780919	1.38541	0.266653	0.284139
783	Ufc1	chr1	171116136	171116463	327	-	5219	0.029877	0.0373087	0.034915	0.00114679	0.000579374	0.0340335	0.000863082	0.00379344	0.000401223	4.07066e-06	1.98049e-05	51	117	39	3	1	1707	3136	1117	2616	1726	8.54089	11.7761	3.83134	9.93178	8.20033	8.04944	9.06605	3.9951	1.22432
784	Nit1	chr1	171168138	171170098	1960	-	5223	0.053203	0.0412186	0.0693642	0	0	0.0545953	0	0.0141243	0	2.69333e-05	6.04442e-05	49	23	12	0	0	921	558	173	873	440	5.19152	2.27009	0.684169	3.86236	2.27787	2.71526	3.07011	2.28641	1.1204
785	Dedd	chr1	171168772	171169899	1127	+	5224	0.0312145	0.0348004	0.0440835	0.000910747	0	0.0366995	0.000455373	0.00664136	0.000643995	1.54743e-05	4.23194e-05	55	34	19	2	0	1762	977	431	2196	643	8.28968	3.54701	1.50517	7.65574	3.00679	4.44729	5.33127	3.4807	3.28731
786	Dedd	chr1	171168772	171169904	1132	+	5225	0.0312145	0.0347648	0.0440835	0.000910747	0	0.0366876	0.000455373	0.00664648	0.000643995	1.54669e-05	4.23113e-05	55	34	19	2	0	1762	978	431	2196	643	8.28968	3.54701	1.50517	7.65574	3.00679	4.44729	5.33127	3.4807	3.28731
787	Dedd	chr1	171168772	171169921	1149	+	5227	0.0312145	0.0366226	0.0440835	0.000910747	0	0.0373069	0.000455373	0.00646173	0.000643995	1.59435e-05	4.30988e-05	55	36	19	2	0	1762	983	431	2196	643	8.28968	3.54701	1.50517	7.65574	3.00679	4.44729	5.33127	3.4807	3.28731
788	Dedd	chr1	171168772	171170069	1297	+	5231	0.0312145	0.0366226	0.0440835	0.000910747	0	0.0373069	0.000455373	0.00646173	0.000643995	1.59435e-05	4.30988e-05	55	36	19	2	0	1762	983	431	2196	643	8.28968	3.54701	1.50517	7.65574	3.00679	4.44729	5.33127	3.4807	3.28731
789	Nit1	chr1	171169804	171170098	294	-	5233	0.0549708	0.0452128	0.0592105	0	0	0.0531314	0	0.00717788	0	1.76124e-05	4.59564e-05	47	17	9	0	0	855	376	152	821	330	4.85658	1.48975	0.547335	3.65545	1.73118	2.29789	2.69331	2.26544	1.36066
790	Pfdn2	chr1	171185475	171186822	1347	+	5235	0.0370538	0.0416225	0.0384401	0.00310881	0.00200401	0.0390388	0.00255641	0.00234245	0.000781212	1.83624e-06	1.37984e-05	82	157	69	6	4	2213	3772	1795	1930	1996	7.03367	9.15129	4.37868	4.62103	6.10469	6.85455	5.36286	2.39134	1.0491
791	Pfdn2	chr1	171185594	171186822	1228	+	5236	0.0370873	0.0415318	0.0375982	0.00313152	0.00203874	0.0387391	0.00258513	0.00243202	0.000772718	1.99115e-06	1.43062e-05	82	154	67	6	4	2211	3708	1782	1916	1962	7.03367	8.79659	4.37868	4.62103	5.92246	6.73631	5.27175	2.22392	0.920245
792	Arhgap30	chr1	171236909	171237808	899	+	5241	0.05	0.0444444	0.2	0	0	0.0981481	0	0.08825	0	0.00518784	0.00567095	4	2	6	0	0	80	45	30	128	61	0.418671	0.14188	0.0684169	0.551765	0.273344	0.209656	0.412555	0.184701	0.196873
793	F11r	chr1	171290662	171292161	1499	+	5250	0.0269058	0.0298826	0.0258065	0	0	0.0275316	0	0.0021089	0	1.71966e-05	4.53802e-05	24	28	4	0	0	892	937	155	2155	1281	3.34937	2.55385	0.410501	5.65559	4.10016	2.10457	4.87788	1.52007	1.09986
794	Alyref2	chr1	171331881	171332318	437	+	5251	0.0632582	0.0622318	0.0290323	0.0304288	0.0213904	0.0515074	0.0259096	0.0194708	0.00639111	0.0263289	0.027343	73	29	9	22	8	1154	466	310	723	374	5.19152	1.77351	1.09467	2.68986	1.73118	2.68657	2.21052	2.19575	0.677886
795	Cd48	chr1	171532445	171532825	380	+	5268	0.0291262	0.08	0.0535714	0.00632911	0	0.0542325	0.00316456	0.0254433	0.00447536	0.00748598	0.00806278	3	8	3	1	0	103	100	56	158	53	0.334937	0.212821	0.136834	0.413824	0.182229	0.228197	0.298027	0.0999426	0.163762
796	Tma7-ps	chr1	171538850	171539097	247	+	5270	0.0293103	0.00840336	0.0186916	0	0	0.0188018	0	0.0104539	0	0.00447366	0.00491935	17	2	2	0	0	580	238	107	413	125	8.54089	3.19231	1.36834	4.06927	1.64007	4.36718	2.85467	3.72781	1.71771
797	Vangl2	chr1	171828526	171832168	3642	-	5288	0.0244083	0.0361011	0.0428571	0.00247066	0.00325733	0.0344555	0.00286399	0.00933387	0.000556258	0.000173303	0.000256142	33	20	15	4	3	1352	554	350	1619	921	5.35899	2.27009	1.2315	5.31074	4.10016	2.95353	4.70545	2.14694	0.856008
798	Ncstn	chr1	171893579	171894240	661	-	5297	0.0185784	0.0128274	0.026455	0.00311284	0.00285442	0.0192869	0.00298363	0.00684141	0.000182728	0.00152179	0.00178217	23	24	20	4	3	1238	1871	756	1285	1051	4.35418	5.1077	2.05251	3.79339	3.91793	3.83813	3.85566	1.59163	0.0880681
799	Ncstn	chr1	171893662	171894240	578	-	5298	0.0144928	0.0123762	0.0267296	0.00657895	0.00121803	0.0178662	0.00389849	0.00774852	0.00379074	0.01518	0.01596	4	15	17	4	1	276	1212	636	608	821	1.08854	4.04359	1.84726	2.00015	3.28013	2.32646	2.64014	1.5347	0.905083
800	Copa	chr1	171949326	171949892	566	+	5300	0.0386555	0.0462281	0.0479042	0	0.000251225	0.0442626	0.000125612	0.00492769	0.000177643	2.19623e-06	1.49586e-05	184	345	144	0	2	4760	7463	3006	5678	7961	24.2829	24.4034	9.57836	23.519	31.5257	19.4216	27.5223	8.52468	5.66159
801	Copa	chr1	171949326	171949894	568	+	5302	0.0386555	0.0462281	0.0479042	0	0.000251225	0.0442626	0.000125612	0.00492769	0.000177643	2.19623e-06	1.49586e-05	184	345	144	0	2	4760	7463	3006	5678	7961	24.2829	24.4034	9.57836	23.519	31.5257	19.4216	27.5223	8.52468	5.66159
802	Copa	chr1	171949326	171949899	573	+	5303	0.0385906	0.0463434	0.0478564	0	0.000251067	0.0442635	0.000125534	0.00497076	0.000177531	2.31656e-06	1.52516e-05	184	346	144	0	2	4768	7466	3009	5680	7966	24.2829	24.4034	9.57836	23.519	31.5257	19.4216	27.5223	8.52468	5.66159
803	Pex19	chr1	171961849	171964064	2215	+	5304	0.0477722	0.0460292	0.0335277	0.000269107	0	0.042443	0.000134553	0.00776992	0.000190287	8.38842e-06	2.90138e-05	104	142	46	1	0	2177	3085	1372	3716	3473	9.62943	8.79659	3.96818	12.7596	13.5761	7.46473	13.1678	3.0566	0.577369
804	Pex19	chr1	171961857	171964064	2207	+	5305	0.0477722	0.0460292	0.0335277	0.000269107	0	0.042443	0.000134553	0.00776992	0.000190287	8.38797e-06	2.90138e-05	104	142	46	1	0	2177	3085	1372	3716	3472	9.62943	8.79659	3.96818	12.7596	13.5761	7.46473	13.1678	3.0566	0.577369
805	Dcaf8	chr1	172022239	172023959	1720	+	5309	0.0359828	0.0388693	0.0303293	0.000276014	0	0.0350605	0.000138007	0.00434406	0.000195172	3.31091e-06	1.79597e-05	67	77	35	1	0	1862	1981	1154	3623	2420	7.20114	5.88804	3.35243	11.656	9.56705	5.48054	10.6115	1.95645	1.47714
806	Dcaf8	chr1	172022239	172023960	1721	+	5310	0.0359828	0.0388693	0.0303293	0.000276014	0	0.0350605	0.000138007	0.00434406	0.000195172	3.31091e-06	1.79597e-05	67	77	35	1	0	1862	1981	1154	3623	2420	7.20114	5.88804	3.35243	11.656	9.56705	5.48054	10.6115	1.95645	1.47714
807	Pea15a	chr1	172024294	172026192	1898	-	5312	0.0376197	0.0406335	0.0332792	0.00323625	0.000677354	0.0371775	0.0019568	0.00369702	0.00180941	1.91183e-05	4.84667e-05	110	449	123	12	6	2924	11050	3696	3708	8858	19.0914	40.1522	13.4097	18.5531	41.0927	24.2178	29.8229	14.089	15.9379
808	Atp1a2	chr1	172099275	172102267	2992	-	5319	0.0289406	0.0309963	0.0421687	0.00112123	0.000719683	0.0340352	0.000920458	0.00711841	0.000283939	4.87159e-06	2.16097e-05	56	42	21	8	2	1935	1355	498	7135	2779	17.7516	6.24274	1.91567	55.7973	17.494	8.63669	36.6456	8.18491	27.0845
809	Igsf8	chr1	172147150	172147410	260	+	5321	0.0257624	0.02508	0.0316256	0.00185787	0.00114443	0.0274893	0.00150115	0.00359829	0.000504483	5.07512e-06	2.20623e-05	49	94	50	4	5	1902	3748	1581	2153	4369	7.53608	11.2086	4.24185	6.89707	16.7651	7.66216	11.8311	3.48507	6.97776
810	Pigm	chr1	172205537	172211666	6129	+	5326	0.0319349	0.0446985	0.0388693	0.00137363	0	0.0385009	0.000686813	0.0063898	0.000971301	4.65752e-05	9.02144e-05	51	43	11	3	0	1597	962	283	2184	933	6.1126	2.97949	0.821002	6.69015	3.46236	3.30436	5.07626	2.66071	2.2824
811	Tagln2	chr1	172334275	172334942	667	+	5338	0.0405964	0.039964	0.03948	0.000156599	0	0.0400135	7.82993e-05	0.00055987	0.000110732	3.01113e-08	3.93582e-06	1119	888	413	4	0	27564	22220	10461	25543	15787	130.709	81.7232	38.3134	100.076	74.1674	83.5819	87.1219	46.2258	18.3205
812	Dusp23	chr1	172458335	172459207	872	-	5354	0.0338983	0.0369004	0.0237154	0.00162999	0.00180505	0.0315047	0.00171752	0.0069107	0.000123788	6.5173e-05	0.000115924	34	20	6	2	1	1003	542	253	1227	554	8.79209	3.75983	1.36834	8.13854	4.46462	4.64009	6.30158	3.78935	2.59785
813	Aim2	chr1	173292584	173293606	1022	+	5371	0.0428571	0.049505	0.039604	0.00985663	0.00697674	0.0439887	0.00841669	0.00504655	0.00203639	9.83455e-05	0.000160583	45	25	8	22	3	1050	505	202	2232	430	4.77285	2.05727	0.684169	8.27648	2.09564	2.50476	5.18606	2.08075	4.37051
814	Ifi207	chr1	173550992	173551297	305	-	5417	0.0364146	0.015528	0.0398406	0.00172712	0	0.0305944	0.000863558	0.0131599	0.00122126	0.000594385	0.000752736	52	5	10	4	0	1428	322	251	2316	899	4.01924	0.709402	0.547335	5.24177	2.55121	1.75866	3.89649	1.9594	1.90251
815	Ifi204	chr1	173574858	173575165	307	-	5424	0.0422886	0.0451128	0.0530504	0.0050267	0.000888889	0.0468172	0.0029578	0.00557971	0.00292588	4.1415e-05	8.26809e-05	102	36	40	16	1	2412	798	754	3183	1125	8.20595	2.12821	2.05251	8.62133	3.82682	4.12889	6.22408	3.53104	3.39023
816	Mndal	chr1	173684785	173684950	165	-	5426	0.0463362	0.0555556	0.040404	0	0	0.0474319	0	0.00763496	0	1.28097e-05	3.76626e-05	43	17	12	0	0	928	306	297	1715	513	2.59576	0.567522	0.547335	3.44853	1.45784	1.23687	2.45318	1.17687	1.40764
817	Mndal	chr1	173684787	173684950	163	-	5437	0.0463362	0.0555556	0.040404	0	0	0.0474319	0	0.00763496	0	1.28097e-05	3.76626e-05	43	17	12	0	0	928	306	297	1715	513	2.59576	0.567522	0.547335	3.44853	1.45784	1.23687	2.45318	1.17687	1.40764
818	Ifi211	chr1	173723906	173724164	258	-	5438	0.0462766	0.0451249	0.0506073	0.000267881	0.00050226	0.0473363	0.000385071	0.00289073	0.000165731	8.80382e-07	1.00606e-05	87	56	50	1	1	1880	1241	988	3733	1991	3.93551	2.19915	1.71042	6.55221	4.55574	2.61503	5.55397	1.16939	1.41172
819	Ifi203	chr1	173747965	173750101	2136	-	5441	0.0345528	0.0541516	0.0234604	0	0	0.0373883	0	0.0155408	0	0.000176728	0.000260619	17	15	8	0	0	492	277	341	996	742	1.84215	0.993163	1.09467	3.31059	2.73344	1.31	3.02202	0.463648	0.408107
820	Ifi205	chr1	173839548	173839809	261	-	5454	0.0371867	0.0401376	0.0379147	0	0	0.038413	0	0.00153726	0	2.5224e-06	1.5569e-05	46	35	24	0	0	1237	872	633	5690	1911	2.67949	1.56069	1.09467	9.93178	4.37351	1.77828	7.15264	0.814511	3.93029
821	Ifi205	chr1	173839563	173839809	246	-	5455	0.0371867	0.0401376	0.0379147	0	0	0.038413	0	0.00153726	0	2.5224e-06	1.5569e-05	46	35	24	0	0	1237	872	633	5690	1911	2.67949	1.56069	1.09467	9.93178	4.37351	1.77828	7.15264	0.814511	3.93029
822	Spta1	chr1	174075023	174076015	992	+	5459	0.0426009	0.0203046	0	0	0	0.0209685	0	0.0213082	0	0.00510868	0.00558862	19	4	0	0	0	446	197	47	1175	897	2.26082	0.638462	0.136834	4.06927	3.00679	1.01204	3.53803	1.11018	0.751289
823	Fh1	chr1	175428943	175428989	46	-	5504	0.0572995	0.0474183	0.0465686	0.000722195	0	0.0504288	0.000361098	0.0059653	0.000510669	3.97452e-06	1.9609e-05	230	45	19	3	0	4014	949	408	4154	586	24.4504	5.32052	2.39459	21.105	4.19128	10.7218	12.6482	11.9789	11.9598
824	Cep170	chr1	176556637	176563245	6608	-	5530	0.040404	0.0472313	0.0389031	0.000613309	0.000974659	0.0421795	0.000793984	0.0044389	0.000255513	1.30109e-06	1.16271e-05	96	145	61	2	3	2376	3070	1568	3261	3078	8.37342	6.66838	2.94193	7.65574	8.20033	5.99458	7.92804	2.77773	0.385078
825	Cep170	chr1	176561218	176563245	2027	-	5543	0.0424028	0.0486014	0.038961	0.000705219	0.000695652	0.0433218	0.000700435	0.00488543	6.7645e-06	1.41338e-06	1.2163e-05	84	139	60	2	2	1981	2860	1540	2836	2875	5.94513	5.74616	2.80509	5.51765	7.10695	4.83213	6.3123	1.75828	1.1238
826	Akt3	chr1	176847641	176852929	5288	-	5552	0.0428082	0.0409836	0.0494792	0.00196271	0.000856164	0.0444237	0.00140944	0.00447223	0.000782445	7.51426e-06	2.72847e-05	50	50	19	2	1	1168	1220	384	1019	1168	6.44753	4.32736	1.16309	4.62103	5.46688	3.97932	5.04396	2.65936	0.598106
827	Sdccag8	chr1	176847680	176848003	323	+	5562	0.0125	0.0222222	0.0277778	0	0.00680272	0.0208333	0.00340136	0.00773301	0.00481025	0.0225879	0.0235272	1	3	1	0	1	80	135	36	608	147	0.502405	0.638462	0.136834	2.41397	0.911147	0.4259	1.66256	0.259418	1.06266
828	Sdccag8	chr1	176847710	176847998	288	+	5564	0.0125	0.023622	0.0277778	0	0.00719424	0.0212999	0.00359712	0.00789916	0.0050871	0.0237477	0.0247187	1	3	1	0	1	80	127	36	602	139	0.502405	0.638462	0.136834	2.41397	0.820033	0.4259	1.617	0.259418	1.12709
829	Sdccag8	chr1	176847710	176848003	293	+	5565	0.0125	0.023622	0.0277778	0	0.00719424	0.0212999	0.00359712	0.00789916	0.0050871	0.0237477	0.0247187	1	3	1	0	1	80	127	36	602	139	0.502405	0.638462	0.136834	2.41397	0.820033	0.4259	1.617	0.259418	1.12709
830	Sdccag8	chr1	176847710	176848004	294	+	5568	0.0125	0.023622	0.0277778	0	0.00719424	0.0212999	0.00359712	0.00789916	0.0050871	0.0237477	0.0247187	1	3	1	0	1	80	127	36	602	139	0.502405	0.638462	0.136834	2.41397	0.820033	0.4259	1.617	0.259418	1.12709
831	Sdccag8	chr1	176847729	176848003	274	+	5569	0.0125	0.024	0.0277778	0	0.00735294	0.0214259	0.00367647	0.00795751	0.00519931	0.0242885	0.0252663	1	3	1	0	1	80	125	36	595	136	0.502405	0.567522	0.136834	2.41397	0.820033	0.402254	1.617	0.232155	1.12709
832	Akt3	chr1	176868315	176868847	532	-	5571	0.0421687	0.0285714	0	0	0	0.02358	0	0.0215229	0	0.0809601	0.0824628	7	3	0	0	0	166	105	38	20	30	0.837342	0.283761	0.136834	0.0689707	0.182229	0.419312	0.1256	0.369403	0.0800861
833	Zbtb18	chr1	177275464	177278330	2866	+	5572	0.0273823	0.0297806	0.0369231	0	0	0.031362	0	0.00496311	0	2.78996e-05	6.19466e-05	25	19	12	0	0	913	638	325	947	346	2.76323	1.70257	0.821002	2.41397	1.18449	1.76227	1.79923	0.972488	0.869375
834	Zbtb18	chr1	177276237	177278330	2093	+	5574	0.0273823	0.0297806	0.0369231	0	0	0.031362	0	0.00496311	0	2.78996e-05	6.19466e-05	25	19	12	0	0	913	638	325	947	346	2.76323	1.70257	0.821002	2.41397	1.18449	1.76227	1.79923	0.972488	0.869375
835	Adss	chr1	177590743	177591810	1067	-	5595	0.0323353	0.0390438	0.0369004	0.000687521	0	0.0360932	0.000343761	0.00342632	0.000486151	7.56462e-06	2.73718e-05	54	49	20	2	0	1670	1255	542	2909	1526	7.36861	4.25641	1.71042	10.8974	6.28692	4.44515	8.59214	2.83381	3.26008
836	Desi2	chr1	178077034	178080164	3130	+	5620	0.0441632	0.0431575	0.0446128	0.000607656	0.000446429	0.0439778	0.000527043	0.000745145	0.000114005	2.84277e-07	6.54183e-06	171	117	53	3	1	3872	2711	1188	4937	2240	16.7468	9.29317	3.76293	16.7599	9.56705	9.93431	13.1635	6.51566	5.08609
837	Hnrnpu	chr1	178148672	178150760	2088	-	5622	0.0394511	0.0236887	0.0564103	0	0	0.03985	0	0.0163644	0	0.000207023	0.000297884	23	14	11	0	0	583	591	195	1140	461	2.51203	2.05727	0.615752	4.13824	2.09564	1.72835	3.11694	0.990002	1.44434
838	Cox20	chr1	178150110	178150255	145	+	5626	0.0316556	0.0378486	0.0335097	0.00382555	0.00364964	0.034338	0.00373759	0.0031785	0.000124394	8.86312e-06	3.00009e-05	100	57	19	15	4	3159	1506	567	3921	1096	21.3522	8.51283	3.28401	21.9327	8.38256	11.0497	15.1576	9.29741	9.58138
839	Cox20	chr1	178150181	178150255	74	+	5627	0.0321705	0.0348944	0.019943	0.00471106	0.00542005	0.0290027	0.00506555	0.0079632	0.000501338	9.13478e-05	0.000151514	83	38	7	15	4	2580	1089	351	3184	738	18.7565	6.66838	2.18934	19.3118	6.01357	9.20473	12.6627	8.56984	9.40326
840	Cox20	chr1	178150181	178150258	77	+	5628	0.0317643	0.0354545	0.0196078	0.00466563	0.00537634	0.0289422	0.00502099	0.00829171	0.000502551	0.000100697	0.000163751	83	39	7	15	4	2613	1100	357	3215	744	18.7565	6.66838	2.18934	19.3118	6.01357	9.20473	12.6627	8.56984	9.40326
841	Hnrnpu	chr1	178151184	178156918	5734	-	5632	0.0428234	0.0398131	0.043769	0.00128841	0.000409584	0.0421352	0.000848996	0.00206581	0.000621422	3.66544e-07	7.06257e-06	708	409	216	33	4	16533	10273	4935	25613	9766	65.1452	30.9299	14.1623	76.4195	36.1726	36.7458	56.296	25.9843	28.4589
842	Hnrnpu	chr1	178154298	178156918	2620	-	5635	0.0427958	0.0398296	0.0444902	0.00127709	0.000419463	0.0423719	0.000848276	0.00235906	0.000606433	3.72893e-07	7.10787e-06	698	402	216	32	4	16310	10093	4855	25057	9536	64.2241	30.3624	13.8886	74.5573	35.3525	36.1584	54.9549	25.6634	27.722
843	Kif26b	chr1	178759793	178760422	629	+	5637	0.0372671	0.0387885	0.0407632	0	0	0.0389396	0	0.00175296	0	1.65904e-06	1.31258e-05	66	73	47	0	0	1771	1882	1153	1704	998	8.20595	6.10086	3.35243	6.13839	4.00905	5.88641	5.07372	2.43386	1.50567
844	Kif26b	chr1	178759793	178766765	6972	+	5638	0.0371473	0.03788	0.0390646	0.00148607	0.00135538	0.0380306	0.00142072	0.000967525	9.24098e-05	8.05019e-08	4.59665e-06	337	233	142	12	5	9072	6151	3635	8075	3689	39.2713	20.3599	11.6993	28.0711	15.3984	23.7768	21.7347	14.1	8.96093
845	Smyd3	chr1	178779524	178785025	5501	-	5639	0.032967	0.0436681	0.026087	0	0	0.0342407	0	0.00885952	0	0.000164072	0.000244792	12	10	3	0	0	364	229	115	635	192	1.92589	0.922223	0.547335	2.8278	0.911147	1.13181	1.86947	0.712774	1.35528
846	Smyd3	chr1	178782719	178785025	2306	-	5640	0.0377358	0.0436681	0.0280374	0	0	0.0364805	0	0.00789063	0	0.000149786	0.0002269	12	10	3	0	0	318	229	107	539	172	1.67468	0.922223	0.478918	2.48294	0.728918	1.02527	1.60593	0.604507	1.24028
847	Cnst	chr1	179452563	179455043	2480	+	5651	0.0386266	0.041791	0.0428571	0	0	0.0410916	0	0.00220029	0	6.89063e-05	0.000121218	18	14	3	0	0	466	335	70	315	362	2.17709	1.27692	0.273667	1.1725	1.64007	1.24256	1.40628	0.952176	0.330618
848	Cnst	chr1	179452769	179455038	2269	+	5652	0.0386266	0.041791	0.0428571	0	0	0.0410916	0	0.00220029	0	6.89063e-05	0.000121218	18	14	3	0	0	466	335	70	315	362	2.17709	1.27692	0.273667	1.1725	1.64007	1.24256	1.40628	0.952176	0.330618
849	Sccpdh	chr1	179514242	179514749	507	+	5653	0.0389864	0.0489345	0.0325342	0.000801282	0	0.0401517	0.000400641	0.00826199	0.000566592	2.55588e-05	5.84281e-05	60	62	19	1	0	1539	1267	584	1248	1085	6.69873	3.83077	1.642	4.41412	4.28239	4.05717	4.34826	2.53596	0.0931471
850	Sccpdh	chr1	179514242	179514754	512	+	5654	0.038835	0.0486656	0.0324232	0.000799361	0	0.0399746	0.00039968	0.00818096	0.000565233	2.5116e-05	5.76744e-05	60	62	19	1	0	1545	1274	586	1251	1088	6.69873	3.83077	1.642	4.41412	4.28239	4.05717	4.34826	2.53596	0.0931471
851	Ahctf1	chr1	179572468	179573897	1429	-	5656	0.044898	0.0481713	0.0333333	0.00435053	0.00272727	0.0421342	0.0035389	0.00779551	0.00114782	1.366e-05	3.91032e-05	77	54	13	14	3	1715	1121	390	3218	1100	7.36861	3.68889	1.36834	10.5525	4.9202	4.14195	7.73635	3.02568	3.98265
852	Cdc42bpa	chr1	179989731	179993167	3436	+	5657	0.0508103	0.0373665	0.0294118	0.00160875	0	0.0391962	0.000804376	0.010816	0.00113756	0.000147207	0.00022356	116	42	11	5	0	2283	1124	374	3108	1128	10.383	3.90171	1.02625	10.4835	4.37351	5.10367	7.42852	4.79279	4.32045
853	Cdc42bpa	chr1	179989731	179993168	3437	+	5658	0.0508103	0.0373665	0.0294118	0.00160875	0	0.0391962	0.000804376	0.010816	0.00113756	0.000147207	0.00022356	116	42	11	5	0	2283	1124	374	3108	1128	10.383	3.90171	1.02625	10.4835	4.37351	5.10367	7.42852	4.79279	4.32045
854	Cdc42bpa	chr1	179989731	179993171	3440	+	5669	0.0508103	0.0373665	0.0294118	0.00160875	0	0.0391962	0.000804376	0.010816	0.00113756	0.000147207	0.00022356	116	42	11	5	0	2283	1124	374	3108	1128	10.383	3.90171	1.02625	10.4835	4.37351	5.10367	7.42852	4.79279	4.32045
855	Psen2	chr1	180054568	180055137	569	-	5693	0.0398833	0.0475907	0.0322086	0.00057554	0.000575043	0.0398942	0.000575291	0.00769107	3.51036e-07	5.77867e-06	2.36476e-05	82	80	21	2	1	2056	1681	652	3475	1739	9.88063	6.81026	2.59984	12.8285	9.11147	6.43025	10.97	3.65524	2.62837
856	Itpkb	chr1	180249455	180252367	2912	+	5699	0.0183486	0.018018	0.03125	0	0	0.0225389	0	0.00754586	0	0.000709501	0.000885025	2	8	4	0	0	109	444	128	136	590	0.669873	1.70257	0.410501	0.965589	3.00679	0.927647	1.98619	0.683515	1.44334
857	Parp1	chr1	180428096	180428564	468	+	5705	0.0367647	0.0520231	0.0578512	0	0	0.0488797	0	0.010889	0	0.000123089	0.000192687	5	18	7	0	0	136	346	121	234	238	0.586139	1.27692	0.342084	0.827648	0.911147	0.735049	0.869398	0.484884	0.059043
858	Lin9	chr1	180516938	180518252	1314	+	5706	0.0331126	0.0468227	0.0285714	0.00132626	0	0.0361689	0.00066313	0.00950176	0.000937807	0.000211012	0.000302559	20	14	3	1	0	604	299	105	754	191	1.59095	0.638462	0.205251	1.6553	0.637803	0.811554	1.14655	0.70888	0.719476
859	Acbd3	chr1	180579935	180581769	1834	+	5710	0.0415591	0.0479863	0.0487273	0.0017517	0.000810701	0.0460909	0.0012812	0.00394208	0.000665384	1.26616e-06	1.15599e-05	161	112	67	8	2	3874	2334	1375	4567	2467	14.1511	5.8171	3.48926	12.7596	7.74475	7.81915	10.2522	5.60578	3.54601
860	H3f3a	chr1	180630124	180630641	517	-	5711	0.0285714	0.0355505	0.037296	0	0	0.033806	0	0.0046165	0	1.0996e-05	3.41877e-05	37	31	16	0	0	1295	872	429	2199	779	4.43791	2.34103	1.02625	5.79354	2.4601	2.60173	4.12682	1.72071	2.3571
861	Sde2	chr1	180693858	180695678	1820	+	5712	0.0327476	0.0312057	0.0456731	0.00290487	0.000895255	0.0365421	0.00190006	0.00794514	0.00142101	6.21865e-05	0.000111816	41	22	38	4	1	1252	705	832	1377	1117	4.77285	1.91539	2.05251	4.06927	3.91793	2.91358	3.9936	1.61163	0.10701
862	Pycr2	chr1	180735207	180735653	446	+	5714	0.040293	0.0432596	0.0383838	0.00165837	0	0.0406455	0.000829187	0.00245689	0.00117265	1.42326e-05	4.02063e-05	33	43	19	2	0	819	994	495	1206	456	4.77285	3.54701	1.642	4.48309	2.00452	3.32062	3.24381	1.57765	1.75261
863	Tmem63a	chr1	180801901	180802669	768	+	5716	0.0337478	0.0320304	0.0257802	0	0	0.0305195	0	0.00419319	0	1.31819e-05	3.83433e-05	19	59	19	0	0	563	1842	737	722	759	3.6843	7.80343	2.66826	4.13824	4.28239	4.71866	4.21032	2.71936	0.101931
864	Tmem63a	chr1	180801901	180802671	770	+	5721	0.0337478	0.0320304	0.0257802	0	0	0.0305195	0	0.00419319	0	1.31819e-05	3.83433e-05	19	59	19	0	0	563	1842	737	722	759	3.6843	7.80343	2.66826	4.13824	4.28239	4.71866	4.21032	2.71936	0.101931
865	Ephx1	chr1	180817120	180817343	223	-	5722	0.029108	0.0374429	0.0502618	0.00517063	0.00275179	0.0389376	0.00396121	0.0106558	0.00171038	0.000166784	0.000248146	31	123	48	5	5	1065	3285	955	967	1817	5.77766	13.2658	3.83134	4.34515	8.74701	7.62494	6.54608	4.98114	3.11259
866	Nvl	chr1	180914702	180921429	6727	-	5726	0.054358	0.043554	0.0536913	0.00374181	0	0.0505344	0.00187091	0.00605441	0.00264586	9.03956e-05	0.00015016	58	25	8	4	0	1067	574	149	1069	697	4.94032	2.12821	0.615752	4.27618	3.00679	2.56143	3.64148	2.19459	0.897598
867	Nvl	chr1	180914704	180921429	6725	-	5727	0.054358	0.043554	0.0536913	0.00374532	0	0.0505344	0.00187266	0.00605441	0.00264834	9.05808e-05	0.000150419	58	25	8	4	0	1067	574	149	1068	697	4.94032	2.12821	0.615752	4.27618	3.00679	2.56143	3.64148	2.19459	0.897598
868	Cnih4	chr1	180993773	180996559	2786	+	5733	0.0427557	0.0352058	0.041958	0.00164822	0	0.0399732	0.000824111	0.00414786	0.00116547	2.22012e-05	5.31173e-05	301	183	84	14	0	7040	5198	2002	8494	3362	32.3214	20.4308	7.18377	30.554	16.9473	19.9787	23.7507	12.5749	9.62136
869	Wdr26	chr1	181000790	181005370	4580	-	5734	0.0391073	0.0406864	0.0411024	0.000861104	0.00108178	0.0402987	0.000971443	0.00105255	0.000156044	1.83408e-08	3.8913e-06	573	358	173	20	10	14652	8799	4209	23226	9244	83.9017	33.8385	14.778	90.5585	41.7305	44.1727	66.1445	35.7018	34.5266
870	Lbr	chr1	181642879	181644422	1543	-	5747	0.0404186	0.0469858	0.0426667	0.000268097	0.000786782	0.043357	0.000527439	0.00333758	0.000366766	2.89297e-06	1.66461e-05	112	53	16	1	1	2771	1128	375	3730	1271	10.8017	3.40513	1.09467	11.3112	4.55574	5.1005	7.93346	5.07074	4.77683
871	Enah	chr1	181723948	181733424	9476	-	5751	0.0364121	0.0401284	0.0223881	0.000702741	0	0.0329762	0.00035137	0.00935596	0.000496913	4.67948e-05	9.04898e-05	41	25	3	1	0	1126	623	134	1423	556	5.52646	2.12821	0.547335	5.03486	2.09564	2.734	3.56525	2.54424	2.07834
872	Enah	chr1	181730121	181733424	3303	-	5755	0.0368705	0.0401284	0.0223881	0.000702741	0	0.033129	0.00035137	0.00944347	0.000496913	4.64482e-05	9.00326e-05	41	25	3	1	0	1112	623	134	1423	556	5.44272	2.12821	0.547335	5.03486	2.09564	2.70609	3.56525	2.49833	2.07834
873	Enah	chr1	181730125	181733424	3299	-	5770	0.0368705	0.0402576	0.0223881	0.000702741	0	0.0331721	0.00035137	0.00949154	0.000496913	4.67053e-05	9.03617e-05	41	25	3	1	0	1112	621	134	1423	556	5.44272	2.12821	0.547335	5.03486	2.09564	2.70609	3.56525	2.49833	2.07834
874	Srp9	chr1	181959020	181959980	960	+	5775	0.0413632	0.041091	0.0404686	0	0	0.0409743	0	0.00045858	0	5.27485e-07	8.31283e-06	159	116	38	0	0	3844	2823	939	4425	2221	13.7324	8.22907	2.66826	13.2424	7.65364	8.20991	10.448	5.5321	3.95183
875	Degs1	chr1	182103528	182104311	783	-	5777	0.0288988	0.0351945	0.0350368	0.00338253	0.00130582	0.0330434	0.00234418	0.00359018	0.00146846	1.17992e-05	3.58448e-05	227	370	157	33	10	7855	10513	4481	9756	7658	34.331	34.0513	13.4781	34.2094	31.1612	27.2868	32.6853	11.9595	2.15541
876	Fbxo28	chr1	182140666	182144455	3789	-	5779	0.0425311	0.0396825	0.0383973	0.00130548	0.00105541	0.0402037	0.00118045	0.00211559	0.000176829	2.00188e-06	1.4322e-05	82	60	23	3	2	1928	1512	599	2298	1895	8.12222	4.82394	1.71042	7.03501	7.10695	4.88552	7.07098	3.20634	0.0508705
877	Trp53bp2	chr1	182289293	182290001	708	+	5780	0.044843	0.0436608	0.0518868	0.000351494	0	0.0467969	0.000175747	0.00444746	0.000248544	2.64558e-06	1.59186e-05	80	52	22	1	0	1784	1191	424	2845	878	6.8662	3.40513	1.16309	8.62133	3.46236	3.81147	6.04185	2.87319	3.64794
878	Capn2	chr1	182294817	182295776	959	-	5781	0.0408292	0.0472012	0.0491199	0.000290444	0	0.0457168	0.000145222	0.0043401	0.000205375	1.43813e-06	1.22435e-05	258	312	120	2	0	6319	6610	2443	6886	4948	34.4147	26.7445	10.2625	31.2437	25.6944	23.8073	28.469	12.3411	3.92399
879	Brox	chr1	183057915	183059915	2000	-	5813	0.0466667	0.0290179	0.0621118	0	0	0.0459321	0	0.0165592	0	0.000240785	0.000338744	14	13	10	0	0	300	448	161	366	327	1.25601	1.84445	0.615752	1.31044	1.64007	1.23874	1.47525	0.614529	0.233078
880	Aida	chr1	183103440	183105356	1916	+	5820	0.0440627	0.0426026	0.0615942	0.00094518	0	0.0494199	0.00047259	0.0105685	0.000668343	1.68503e-05	4.47479e-05	59	55	34	2	0	1339	1291	552	2116	1207	7.20114	4.61112	1.642	7.5178	5.01131	4.48475	6.26456	2.78172	1.77236
881	Mia3	chr1	183107090	183108194	1104	-	5821	0.03852	0.0442059	0.0444265	0.00157963	0.000528541	0.0423841	0.00105409	0.00334823	0.000743233	1.39684e-06	1.20852e-05	304	280	110	17	3	7892	6334	2476	10762	5676	30.7304	19.3667	7.11535	32.5542	21.6853	19.0708	27.1197	11.8103	7.68543
882	Mia3	chr1	183107681	183108194	513	-	5822	0.0388548	0.0445576	0.0439919	0.00159985	0.000531161	0.0424681	0.00106551	0.00314195	0.000755676	1.30149e-06	1.16271e-05	304	280	108	17	3	7824	6284	2455	10626	5648	30.1443	18.941	7.04694	31.7265	21.3208	18.7108	26.5237	11.5504	7.35791
883	Taf1a	chr1	183190172	183191020	848	+	5827	0.0540541	0.0253623	0.016129	0	0	0.0318485	0	0.019777	0	0.00251754	0.00285549	10	7	1	0	0	185	276	62	190	152	1.08854	1.13504	0.342084	1.03456	0.820033	0.855224	0.927296	0.445	0.151694
884	Hlx	chr1	184459339	184459705	366	-	5843	0.0323887	0.0290135	0.0409357	0.00562324	0.00358423	0.0341126	0.00460374	0.00614519	0.0014418	0.000191325	0.000278654	24	15	7	6	2	741	517	171	1067	558	3.34937	1.91539	0.615752	4.20721	2.82456	1.96017	3.51588	1.36736	0.977684
885	Mtarc2	chr1	184545262	184546080	818	-	5846	0.0423306	0.0461255	0.0590327	0.00247266	0.00356102	0.0491629	0.00301684	0.00875555	0.00076959	7.60973e-06	2.74762e-05	348	150	83	26	11	8221	3252	1406	10515	3089	32.5726	10.8539	4.58393	32.899	13.1205	16.0035	23.0098	14.6878	13.9855
886	Mtarc2	chr1	184545873	184546080	207	-	5849	0.0424028	0.0461255	0.0590327	0.00247336	0.00357491	0.049187	0.00302414	0.00872743	0.000778911	7.38774e-06	2.70529e-05	348	150	83	26	11	8207	3252	1406	10512	3077	32.4889	10.8539	4.58393	32.899	13.1205	15.9756	23.0098	14.6405	13.9855
887	Mark1	chr1	184628620	184630720	2100	-	5855	0.0292149	0.0413185	0.0413859	0.00134434	0.000410004	0.0373064	0.000877174	0.00700759	0.000660678	3.02287e-05	6.54926e-05	96	89	43	7	1	3286	2154	1039	5207	2439	11.8903	6.38462	2.94193	15.3805	9.38482	7.07227	12.3826	4.51362	4.23956
888	Mark1	chr1	184628985	184630720	1735	-	5856	0.0302341	0.0419447	0.0419922	0.00145894	0.000432713	0.038057	0.000945827	0.00677489	0.000725653	2.52154e-05	5.78342e-05	93	88	43	7	1	3076	2098	1024	4798	2311	10.9692	6.10086	2.87351	14.001	8.83813	6.64785	11.4196	4.07546	3.65073
889	Mark1	chr1	184630279	184630720	441	-	5859	0.0284672	0.04363	0.0359955	0.00142045	0.000562746	0.0360309	0.0009916	0.00758149	0.000606491	4.8075e-05	9.2356e-05	78	75	32	6	1	2740	1719	889	4224	1777	9.29449	4.753	2.39459	11.725	6.28692	5.48069	9.00596	3.50704	3.84531
890	Rab3gap2	chr1	185016193	185018943	2750	+	5860	0.0373483	0.0245283	0.02589	0.00311526	0	0.0292555	0.00155763	0.00704153	0.00220282	0.000330034	0.000446078	40	13	8	4	0	1071	530	309	1284	468	4.01924	1.63163	0.889419	3.65545	1.64007	2.1801	2.64776	1.63541	1.42509
891	Rab3gap2	chr1	185016193	185018953	2760	+	5861	0.0369344	0.0243902	0.02589	0.00310318	0	0.0290716	0.00155159	0.00685063	0.00219428	0.00031764	0.000430901	40	13	8	4	0	1083	533	309	1289	473	4.01924	1.63163	0.889419	3.65545	1.64007	2.1801	2.64776	1.63541	1.42509
892	Iars2	chr1	185018838	185019245	407	-	5862	0.0414226	0.037674	0.0463259	0.00142508	0.00285878	0.0418075	0.00214193	0.00433874	0.00101378	3.85863e-06	1.93554e-05	99	46	29	7	5	2390	1221	626	4912	1749	8.45715	3.97265	1.71042	14.6908	6.74249	4.71341	10.7166	3.43382	5.62027
893	Bpnt1	chr1	185088823	185089966	1143	+	5866	0.0414986	0.0512552	0.0668693	0	0	0.0532077	0	0.0127976	0	2.1396e-05	5.1894e-05	72	49	44	0	0	1735	956	658	2677	1011	5.77766	2.62479	1.50517	6.3453	3.28013	3.30254	4.81272	2.21541	2.1674
894	Bpnt1	chr1	185088823	185089969	1146	+	5867	0.0414986	0.0512552	0.0668693	0	0	0.0532077	0	0.0127976	0	2.1396e-05	5.1894e-05	72	49	44	0	0	1735	956	658	2677	1011	5.77766	2.62479	1.50517	6.3453	3.28013	3.30254	4.81272	2.21541	2.1674
895	Bpnt1	chr1	185088823	185089974	1151	+	5870	0.0414986	0.0512552	0.0667678	0	0	0.0531739	0	0.0127434	0	2.1182e-05	5.15445e-05	72	49	44	0	0	1735	956	659	2677	1012	5.77766	2.62479	1.50517	6.3453	3.28013	3.30254	4.81272	2.21541	2.1674
896	Eprs	chr1	185160344	185160552	208	+	5872	0.0457403	0.0513219	0.0410811	0.00344649	0.00317173	0.0460478	0.00330911	0.00512734	0.00019429	1.16101e-06	1.12034e-05	211	132	38	20	7	4613	2572	925	5803	2207	23.5293	10.0026	3.55768	25.7261	11.8449	12.3632	18.7855	10.1929	9.81545
897	Eprs	chr1	185160344	185160557	213	+	5874	0.0455822	0.0510753	0.0407288	0.00339156	0.00316599	0.0457954	0.00327877	0.00517651	0.0001595	1.16362e-06	1.12034e-05	211	133	38	20	7	4629	2604	933	5897	2211	23.5293	10.0026	3.55768	25.7261	11.8449	12.3632	18.7855	10.1929	9.81545
898	Lyplal1	chr1	185819928	185820725	797	-	5877	0.0539216	0.0421941	0.0172414	0	0	0.0377857	0	0.0187332	0	0.000775066	0.000958571	11	10	1	0	0	204	237	58	185	138	0.753608	0.709402	0.205251	0.620736	0.455574	0.556087	0.538155	0.304636	0.116787
899	Tgfb2	chr1	186354983	186357778	2795	-	5878	0.0376643	0.0332846	0.0432692	0.00154847	0.000251953	0.0380727	0.00090021	0.00500485	0.000916774	9.18136e-06	3.05848e-05	149	91	54	15	1	3956	2734	1248	9687	3969	16.4956	9.43505	3.89976	31.4506	16.3095	9.94348	23.8801	6.31331	10.7064
900	Tgfb2	chr1	186354988	186357644	2656	-	5880	0.0381443	0.0340605	0.0440678	0.00116156	0.00026448	0.0387575	0.000713022	0.00503177	0.000634333	3.17667e-06	1.75753e-05	148	89	52	11	1	3880	2613	1180	9470	3781	16.4956	9.36411	3.76293	31.3817	16.1273	9.87422	23.7545	6.38166	10.7864
901	Rrp15	chr1	186453282	186453599	317	-	5882	0.0357143	0.0509554	0.0604396	0.00126582	0	0.0490364	0.000632911	0.0124738	0.000895072	8.58884e-05	0.000144231	19	24	11	1	0	532	471	182	790	473	2.67949	1.56069	0.615752	3.10368	2.09564	1.61864	2.59966	1.03309	0.712793
902	Gpatch2	chr1	187080774	187083642	2868	+	5916	0.0313725	0.0409836	0.0128205	0	0	0.0283922	0	0.0143161	0	0.000745032	0.000924326	8	15	1	0	0	255	366	78	195	287	1.59095	1.4188	0.342084	1.03456	1.36672	1.11728	1.20064	0.676834	0.234873
903	Gpatch2	chr1	187080774	187083901	3127	+	5919	0.0230769	0.0408163	0.03125	0.00550459	0	0.0317144	0.00275229	0.00887882	0.00389233	0.00226722	0.00258498	12	18	3	3	0	520	441	96	545	359	2.9307	1.70257	0.478918	2.62089	1.64007	1.70406	2.13048	1.22589	0.693544
904	Kctd3	chr1	188703291	188704321	1030	-	5948	0.0326389	0.0321888	0.0367232	0.00450281	0.00125945	0.0338503	0.00288113	0.00249813	0.00229341	3.90469e-05	7.9197e-05	47	30	13	12	1	1440	932	354	2665	794	4.94032	2.69573	1.02625	7.17295	2.82456	2.88743	4.99875	1.96406	3.07478
905	Kctd3	chr1	188703294	188704321	1027	-	5956	0.0326389	0.0321888	0.0367232	0.00450281	0.00125945	0.0338503	0.00288113	0.00249813	0.00229341	3.90469e-05	7.9197e-05	47	30	13	12	1	1440	932	354	2665	794	4.94032	2.69573	1.02625	7.17295	2.82456	2.88743	4.99875	1.96406	3.07478
906	Kcnk2	chr1	188940126	188941986	1860	-	5957	0.0494881	0.0387409	0.0967742	0	0	0.0616677	0	0.0308743	0	8.09929e-05	0.000137422	29	16	3	0	0	586	413	31	483	452	3.1819	1.56069	0.136834	2.13809	2.09564	1.62647	2.11686	1.5236	0.0300178
907	Cenpf	chr1	189372802	189374795	1993	-	5965	0.0482315	0.0475	0.0189873	0	0	0.0382396	0	0.016677	0	0.000170944	0.000253317	15	19	3	0	0	311	400	158	907	775	1.42348	0.993163	0.410501	2.55191	2.64233	0.942382	2.59712	0.508396	0.0639315
908	Cenpf	chr1	189373799	189374795	996	-	5966	0.0422078	0.0446194	0.0189873	0	0	0.0352715	0	0.014154	0	0.000145402	0.000221425	13	17	3	0	0	308	381	158	866	775	1.42348	0.922223	0.410501	2.41397	2.64233	0.918735	2.52815	0.506499	0.161471
909	Ptpn14	chr1	189602252	189608615	6363	+	5967	0.0486486	0.0375276	0.0517928	0	0	0.0459897	0	0.00749512	0	7.43792e-05	0.000128689	9	17	13	0	0	185	453	251	208	317	1.17228	2.34103	1.02625	1.10353	1.73118	1.51319	1.41736	0.72064	0.443815
910	Ptpn14	chr1	189602252	189608892	6640	+	5973	0.0357853	0.0344828	0.0363951	0	0	0.0355544	0	0.000976878	0	7.62961e-06	2.74937e-05	18	45	21	0	0	503	1305	577	729	1087	2.34456	4.25641	1.77884	2.41397	3.91793	2.79327	3.16595	1.29831	1.06346
911	Smyd2	chr1	189612688	189612982	294	-	5974	0.0436855	0.0361123	0.0369231	0.00148038	0.000538213	0.038907	0.0010093	0.00415811	0.000666216	6.1977e-06	2.46349e-05	55	81	24	2	1	1259	2243	650	1351	1858	8.45715	9.15129	2.59984	7.03501	9.93151	6.7361	8.48326	3.59888	2.04813
912	Rps6kc1	chr1	190505075	190505789	714	-	5986	0.039604	0.0625	0.0572917	0	0.0027248	0.0531319	0.0013624	0.0120015	0.00192672	0.000171185	0.000253601	16	30	11	0	1	404	480	192	325	367	2.51203	1.63163	0.684169	1.44838	1.45784	1.60927	1.45311	0.914133	0.00668347
913	Rps6kc1	chr1	190505075	190505847	772	-	5995	0.039604	0.0625	0.0572917	0	0.0027248	0.0531319	0.0013624	0.0120015	0.00192672	0.000171185	0.000253601	16	30	11	0	1	404	480	192	325	367	2.51203	1.63163	0.684169	1.44838	1.45784	1.60927	1.45311	0.914133	0.00668347
914	Angel2	chr1	190677288	190678688	1400	+	5996	0.0330386	0.0331858	0.0278884	0.000796495	0	0.031371	0.000398248	0.00301685	0.000563207	7.0555e-06	2.63949e-05	71	60	14	2	0	2149	1808	502	2511	1538	11.3041	5.88804	1.50517	10.4146	6.74249	6.23244	8.57853	4.90854	2.59655
915	Angel2	chr1	190677288	190679159	1871	+	5998	0.0337711	0.0318203	0.0295359	0.00404507	0.000565931	0.0317091	0.0023055	0.00211981	0.00246013	6.38131e-05	0.000114133	90	68	21	14	1	2665	2137	711	3461	1767	12.9788	6.81026	2.12092	13.0355	7.56252	7.30333	10.299	5.4457	3.86995
916	Angel2	chr1	190677288	190679160	1872	+	6007	0.0337711	0.0318203	0.0295359	0.00404507	0.000565931	0.0317091	0.0023055	0.00211981	0.00246013	6.38131e-05	0.000114133	90	68	21	14	1	2665	2137	711	3461	1767	12.9788	6.81026	2.12092	13.0355	7.56252	7.30333	10.299	5.4457	3.86995
917	Vash2	chr1	190679842	190682380	2538	-	6011	0.111111	0.0202703	0.0265487	0	0	0.0526434	0	0.0507318	0	0.00521915	0.00570236	1	3	3	0	0	9	148	113	59	152	0.0837342	0.496582	0.273667	0.344853	0.637803	0.284661	0.491328	0.206643	0.207147
918	Vash2	chr1	190679950	190682380	2430	-	6012	0.111111	0.0252101	0.0265487	0	0	0.05429	0	0.0492131	0	0.00410456	0.00453661	1	3	3	0	0	9	119	113	59	152	0.0837342	0.425641	0.273667	0.344853	0.637803	0.261014	0.491328	0.171304	0.207147
919	Flvcr1	chr1	190738028	190740335	2307	-	6015	0.0428266	0.0481283	0.0457038	0.0078125	0.00777778	0.0455529	0.00779514	0.00265412	2.45523e-05	6.10036e-05	0.000110315	20	36	25	4	7	467	748	547	512	900	1.84215	2.12821	1.2315	1.51735	2.73344	1.73395	2.1254	0.458039	0.859904
920	Atf3	chr1	190902492	190903678	1186	-	6032	0	0.176471	0	0	0	0.0588235	0	0.101885	0	0.155391	0.157265	0	3	0	0	0	6	17	21	91	33	0.0837342	0.0709402	0.0684169	0.275883	0.182229	0.0743638	0.229056	0.00821251	0.0662228
921	Nenf	chr1	191038983	191039109	126	-	6033	0.0100143	0.0100239	0.0157368	0.00101112	0	0.011925	0.000505561	0.00330111	0.000714971	0.000357286	0.000478593	7	21	11	1	0	699	2095	699	989	1141	6.1126	13.053	4.31026	7.31089	9.20259	7.82529	8.25674	4.61615	1.33763
922	Ppp2r5a	chr1	191084177	191085173	996	-	6035	0.0339476	0.0469484	0.0214592	0	0	0.0341184	0	0.0127454	0	0.000108883	0.000174578	35	30	10	0	0	1031	639	466	1687	1043	4.60538	2.05727	1.57359	5.37971	4.10016	2.74541	4.73994	1.62883	0.904778
923	Ints7	chr1	191353576	191355802	2226	+	6039	0.0492308	0.0639535	0.026178	0.00169205	0	0.0464541	0.000846024	0.0190402	0.00119646	0.000470807	0.00060981	16	22	5	1	0	325	344	191	591	933	1.67468	1.34786	0.684169	2.41397	3.82682	1.23557	3.1204	0.504715	0.999033
924	Lpgat1	chr1	191510646	191516367	5721	+	6044	0.039756	0.0446874	0.0416862	0	0.000215471	0.0420432	0.000107735	0.00248501	0.000152361	6.28205e-07	8.84034e-06	365	188	89	0	1	9181	4207	2135	11073	4641	39.4388	14.0462	7.32061	38.0718	20.5919	20.2685	29.3319	16.9391	12.3601
925	Slc30a1	chr1	191641867	191645359	3492	+	6054	0.0313043	0.0373211	0.0333745	0.000529381	0.00193424	0.034	0.00123181	0.00305673	0.000993383	8.52662e-06	2.92832e-05	90	73	27	1	2	2875	1956	809	1889	1034	11.1366	5.60428	2.25776	5.72457	3.7357	6.33289	4.73013	4.48406	1.40634
926	Traf5	chr1	191729163	191729390	227	-	6063	0.03125	0.0329949	0.044586	0	0	0.036277	0	0.00724852	0	8.34014e-05	0.000140755	8	13	7	0	0	256	394	157	385	469	0.921076	1.13504	0.478918	1.10353	1.64007	0.845013	1.3718	0.334611	0.379387
927	Traf5	chr1	191729164	191729390	226	-	6064	0.03125	0.0329949	0.044586	0	0	0.036277	0	0.00724852	0	8.34014e-05	0.000140755	8	13	7	0	0	256	394	157	385	469	0.921076	1.13504	0.478918	1.10353	1.64007	0.845013	1.3718	0.334611	0.379387
928	Gstp-ps	chr1	191758035	191758119	84	-	6066	0.0192651	0.0256992	0.0128617	0	0	0.0192753	0	0.00641872	0	6.204e-05	0.00011163	54	34	4	0	0	2803	1323	311	2108	665	30.1443	10.9248	2.73667	17.6565	7.47141	14.6019	12.5639	14.069	7.20194
929	Rcor3	chr1	191782845	191785110	2265	-	6067	0.0367505	0.0363322	0.0402685	0.000536481	0	0.0377837	0.00026824	0.002162	0.000379349	6.90559e-06	2.60427e-05	38	42	18	1	0	1034	1156	447	1864	553	5.69392	3.40513	1.2315	6.48324	2.00452	3.44352	4.24388	2.23146	3.16693
930	Rcor3	chr1	191782845	191785219	2374	-	6070	0.0367505	0.0368782	0.0402685	0.000536481	0	0.0379657	0.00026824	0.00199525	0.000379349	6.70808e-06	2.56529e-05	38	43	18	1	0	1034	1166	447	1864	553	5.69392	3.40513	1.2315	6.48324	2.00452	3.44352	4.24388	2.23146	3.16693
931	Rcor3	chr1	191783068	191785110	2042	-	6071	0.0387701	0.0311721	0.038806	0.000726744	0	0.0362494	0.000363372	0.0043971	0.000513886	2.44569e-05	5.66259e-05	29	25	13	1	0	748	802	335	1376	377	4.94032	2.76667	1.02625	5.37971	1.45784	2.91108	3.41877	1.96102	2.77319
932	Rcor3	chr1	191783068	191785219	2151	-	6075	0.0387701	0.0320197	0.038806	0.000726744	0	0.0365319	0.000363372	0.00390773	0.000513886	2.17986e-05	5.25052e-05	29	26	13	1	0	748	812	335	1376	377	4.94032	2.76667	1.02625	5.37971	1.45784	2.91108	3.41877	1.96102	2.77319
933	Hhat	chr1	192195132	192196191	1059	-	6083	0.027027	0.0337838	0.0263158	0	0	0.0290422	0	0.0041217	0	0.00126187	0.00149639	7	5	2	0	0	259	148	76	138	105	0.837342	0.354701	0.205251	0.344853	0.364459	0.465765	0.354656	0.330358	0.0138633
934	Hhat	chr1	192195135	192196191	1056	-	6086	0.027027	0.0337838	0.0263158	0	0	0.0290422	0	0.0041217	0	0.00126187	0.00149639	7	5	2	0	0	259	148	76	138	105	0.837342	0.354701	0.205251	0.344853	0.364459	0.465765	0.354656	0.330358	0.0138633
935	Sertad4	chr1	192526795	192528680	1885	-	6087	0.0317337	0.0413625	0.0486381	0	0	0.0405781	0	0.00847945	0	1.7077e-05	4.51722e-05	41	34	25	0	0	1292	822	514	3041	980	4.35418	2.12821	1.50517	8.13854	3.28013	2.66252	5.70933	1.49777	3.43541
936	Utp25	chr1	192786710	192789850	3140	-	6104	0.0524194	0.03	0.059322	0	0	0.0472471	0	0.01533	0	0.000208707	0.000299744	13	12	7	0	0	248	400	118	394	374	1.42348	1.48975	0.410501	1.44838	1.45784	1.10791	1.45311	0.604881	0.00668347
937	A130010J15Rik	chr1	192857441	192860140	2699	+	6112	0.0436242	0.0425532	0.0432692	0.00144928	0	0.0431489	0.000724638	0.000545537	0.00102479	4.54777e-05	8.87049e-05	26	14	9	1	0	596	329	208	690	258	3.09816	1.20598	0.821002	2.8278	1.27561	1.70838	2.0517	1.21888	1.09756
938	A130010J15Rik	chr1	192857441	192860145	2704	+	6115	0.0436242	0.0425532	0.0432692	0.00144928	0	0.0431489	0.000724638	0.000545537	0.00102479	4.54777e-05	8.87049e-05	26	14	9	1	0	596	329	208	690	258	3.09816	1.20598	0.821002	2.8278	1.27561	1.70838	2.0517	1.21888	1.09756
939	Hsd11b1	chr1	192903947	192904318	371	-	6117	0.00921681	0.00983965	0.00532362	0.000265373	0.000268841	0.00812669	0.000267107	0.00244743	2.4527e-06	2.36659e-05	5.5351e-05	189	108	19	7	3	20506	10976	3569	26378	11159	87.9209	38.5915	11.9045	90.8344	48.473	46.139	69.6537	38.5661	29.954
940	Hsd11b1	chr1	192903993	192904318	325	-	6119	0.00849097	0.00921972	0.00509134	0.000210482	0.000188182	0.00760068	0.000199332	0.00220348	1.57684e-05	1.59748e-05	4.31159e-05	158	95	17	5	2	18608	10304	3339	23755	10628	84.2366	37.953	11.7677	88.0066	47.7441	44.6524	67.8753	36.696	28.4698
941	G0s2	chr1	192954467	192954770	303	-	6121	0.0404266	0.0321466	0.0300501	0.000940645	0.000497141	0.0342077	0.000718893	0.00548674	0.000313605	4.4582e-06	2.06252e-05	163	93	36	10	2	4032	2893	1198	10631	4023	10.4668	6.5265	2.66826	21.6568	12.1183	6.55384	16.8875	3.89933	6.74476
942	Plxna2	chr1	194494469	194499018	4549	+	6133	0.0381282	0.0424528	0.05625	0.000775795	0	0.0456104	0.000387898	0.00946451	0.00054857	3.27847e-05	6.94511e-05	22	18	9	1	0	577	424	160	1289	769	3.01443	1.63163	0.547335	4.96589	3.55347	1.73113	4.25968	1.23655	0.998727
943	Plxna2	chr1	194494469	194499177	4708	+	6134	0.039557	0.0405954	0.0611354	0.000869187	0	0.0470959	0.000434594	0.0121696	0.000614608	2.0289e-05	5.02149e-05	50	30	14	2	0	1264	739	229	2301	1164	5.44272	2.34103	0.752586	7.72471	4.55574	2.84545	6.14023	2.38541	2.24081
944	Cd34	chr1	194642102	194643600	1498	+	6135	0.0210816	0.0388571	0.010274	0.00140581	0.000698324	0.0234042	0.00105207	0.0144324	0.000500269	0.00302672	0.00339681	46	34	3	6	1	2182	875	292	4268	1432	9.71317	3.19231	1.02625	15.6563	6.65138	4.64391	11.1539	4.52172	6.36747
945	Cd34	chr1	194642429	194643600	1171	+	6136	0.0210816	0.0388571	0.010274	0.00140581	0.000698324	0.0234042	0.00105207	0.0144324	0.000500269	0.00302672	0.00339681	46	34	3	6	1	2182	875	292	4268	1432	9.71317	3.19231	1.02625	15.6563	6.65138	4.64391	11.1539	4.52172	6.36747
946	Cr1l	chr1	194786095	194786169	74	-	6147	0.027027	0.0256766	0.039916	0.00449035	0.00167645	0.0308732	0.0030834	0.00786032	0.00198973	0.000113787	0.000180742	39	37	19	10	2	1443	1441	476	2227	1193	6.53127	5.17864	1.77884	8.20751	5.92246	4.49625	7.06498	2.4486	1.61578
947	Akap12	chr10	4308477	4309471	994	+	6199	0.0489258	0.051775	0.0490865	0.000729727	0.000161825	0.0499291	0.000445776	0.00160057	0.000401567	1.59672e-07	5.31018e-06	353	439	266	8	2	7215	8479	5419	10963	12359	24.1992	19.8633	12.2466	29.0366	36.537	18.7697	32.7868	6.05086	5.30356
948	Zbtb2	chr10	4317073	4318479	1406	-	6200	0.0354108	0.0523416	0.0413534	0	0.00622084	0.0430352	0.00311042	0.00858981	0.0043988	0.000710498	0.000886054	25	38	11	0	4	706	726	266	923	643	2.51203	2.34103	0.957836	2.89677	2.82456	1.93696	2.86066	0.852248	0.0510609
949	Zbtb2	chr10	4317074	4318479	1405	-	6202	0.0354108	0.0523416	0.0413534	0	0.00622084	0.0430352	0.00311042	0.00858981	0.0043988	0.000710498	0.000886054	25	38	11	0	4	706	726	266	923	643	2.51203	2.34103	0.957836	2.89677	2.82456	1.93696	2.86066	0.852248	0.0510609
950	Rmnd1	chr10	4353167	4353468	301	-	6203	0.0111111	0.0253165	0	0.00518135	0	0.0121425	0.00259067	0.0126897	0.00366377	0.152763	0.154675	1	2	0	1	0	90	79	8	193	73	0.837342	0.638462	0.0684169	1.58633	0.637803	0.51474	1.11206	0.399114	0.670706
951	Rmnd1	chr10	4353168	4353468	300	-	6216	0.0111111	0.0253165	0	0.00518135	0	0.0121425	0.00259067	0.0126897	0.00366377	0.152763	0.154675	1	2	0	1	0	90	79	8	193	73	0.837342	0.638462	0.0684169	1.58633	0.637803	0.51474	1.11206	0.399114	0.670706
952	Armt1	chr10	4404236	4405140	904	+	6219	0.0368818	0.0355731	0.0443038	0	0	0.0389196	0	0.00470856	0	2.12134e-05	5.15966e-05	44	18	7	0	0	1193	506	158	932	254	4.85658	1.70257	0.478918	3.03471	1.09338	2.34602	2.06404	2.25865	1.37273
953	Esr1	chr10	4951423	4955633	4210	+	6235	0.0278846	0.0443459	0.0508475	0	0	0.041026	0	0.0118359	0	0.000174701	0.000258023	29	20	15	0	0	1040	451	295	403	254	4.01924	1.4188	0.889419	1.1725	1.09338	2.10916	1.13294	1.67523	0.0559494
954	Syne1	chr10	4970191	4972006	1815	-	6238	0.0415849	0.0310559	0.044335	0	0	0.0389919	0	0.00700901	0	1.29512e-05	3.79485e-05	106	40	9	0	0	2549	1288	203	4495	967	9.88063	3.90171	0.752586	13.1044	4.19128	4.84498	8.64785	4.63655	6.30255
955	Syne1	chr10	4970191	4972211	2020	-	6265	0.0415849	0.0310559	0.044335	0	0	0.0389919	0	0.00700901	0	1.29512e-05	3.79485e-05	106	40	9	0	0	2549	1288	203	4495	967	9.88063	3.90171	0.752586	13.1044	4.19128	4.84498	8.64785	4.63655	6.30255
956	Syne1	chr10	4970317	4972006	1689	-	6269	0.0449944	0.0382514	0.0266667	0	0	0.0366375	0	0.00926983	0	4.9283e-05	9.40368e-05	40	14	2	0	0	889	366	75	1301	434	5.94513	1.98633	0.478918	7.65574	2.91567	2.80346	5.28571	2.82323	3.35174
957	Myct1	chr10	5554701	5556789	2088	+	6273	0.0223464	0.0238095	0.0727273	0	0	0.0396277	0	0.0286744	0	0.000951173	0.00115377	8	6	4	0	0	358	252	55	305	215	1.17228	0.567522	0.136834	0.896619	0.637803	0.625545	0.767211	0.520155	0.18301
958	Fbxo5	chr10	5749154	5749570	416	-	6289	0.0584071	0.0696517	0.0333333	0.00411523	0	0.0537974	0.00205761	0.0185928	0.0029099	0.000254435	0.000355435	33	14	1	4	0	565	201	30	972	412	2.76323	0.709402	0.136834	3.58647	2.09564	1.20315	2.84106	1.38106	1.05418
959	Fbxo5	chr10	5749157	5749570	413	-	6290	0.0584071	0.0696517	0.0333333	0.00411946	0	0.0537974	0.00205973	0.0185928	0.0029129	0.000254904	0.000355995	33	14	1	4	0	565	201	30	971	412	2.76323	0.709402	0.136834	3.58647	2.09564	1.20315	2.84106	1.38106	1.05418
960	Mtrf1l	chr10	5761886	5763205	1319	-	6291	0.0329815	0.0414508	0.0337079	0.00124533	0	0.0360467	0.000622665	0.00469412	0.000880581	8.82061e-05	0.000147326	25	24	3	1	0	758	579	89	803	303	3.4331	1.91539	0.273667	3.03471	1.45784	1.87405	2.24627	1.58012	1.11502
961	Rgs17	chr10	5775662	5782952	7290	-	6292	0.0387297	0.0318647	0.034588	0.000372717	0.000636943	0.0350608	0.00050483	0.00345683	0.000186836	2.87571e-06	1.66323e-05	150	81	34	1	1	3873	2542	983	2683	1570	22.9432	10.9957	3.35243	11.1732	7.38029	12.4304	9.27677	9.87386	2.68202
962	Rgs17	chr10	5775786	5782952	7166	-	6294	0.0394222	0.0309229	0.0302376	0.000415973	0.000673854	0.0335276	0.000544914	0.00511639	0.000182349	8.90823e-06	3.00684e-05	131	65	28	1	1	3323	2102	926	2404	1484	21.0173	9.78975	3.21559	10.5525	7.10695	11.3409	8.82973	9.00164	2.43638
963	Cnksr3	chr10	7069060	7070287	1227	-	6321	0.0260047	0.0378619	0.0297872	0	0	0.031218	0	0.00605669	0	6.84027e-05	0.000120537	11	17	7	0	0	423	449	235	748	476	1.84215	1.27692	0.615752	2.27603	1.73118	1.24494	2.00361	0.613825	0.385268
964	Cnksr3	chr10	7069061	7070287	1226	-	6323	0.0260047	0.0378619	0.0297872	0	0	0.031218	0	0.00605669	0	6.84027e-05	0.000120537	11	17	7	0	0	423	449	235	748	476	1.84215	1.27692	0.615752	2.27603	1.73118	1.24494	2.00361	0.613825	0.385268
965	Lrp11	chr10	7499548	7501247	1699	+	6332	0.00626959	0.0225989	0.0198675	0.00617284	0	0.0162453	0.00308642	0.00874652	0.00436486	0.0500249	0.0513237	2	8	3	2	0	319	354	151	324	256	1.25601	0.922223	0.410501	0.896619	0.911147	0.862912	0.903883	0.425865	0.0102734
966	Pcmt1	chr10	7503608	7506727	3119	-	6334	0.0425806	0.0420792	0.0394973	0.000372301	0	0.0413857	0.00018615	0.00165452	0.000263256	2.66975e-06	1.6002e-05	66	51	22	1	0	1550	1212	557	2686	1269	7.78728	4.46924	1.98409	10.2766	5.83134	4.74687	8.05399	2.91154	3.14329
967	Pcmt1	chr10	7503608	7506734	3126	-	6337	0.0425806	0.0420099	0.039356	0.000372301	0	0.0413155	0.00018615	0.00172082	0.000263256	2.68588e-06	1.60572e-05	66	51	22	1	0	1550	1214	559	2686	1271	7.78728	4.46924	1.98409	10.2766	5.83134	4.74687	8.05399	2.91154	3.14329
968	Pcmt1	chr10	7503608	7506740	3132	-	6338	0.0425806	0.0419753	0.0392857	0.000372301	0	0.0412806	0.00018615	0.0017539	0.000263256	2.69422e-06	1.60743e-05	66	51	22	1	0	1550	1215	560	2686	1272	7.78728	4.46924	1.98409	10.2766	5.83134	4.74687	8.05399	2.91154	3.14329
969	Pcmt1	chr10	7505143	7506727	1584	-	6343	0.0425806	0.0419162	0.037037	0.000376364	0	0.0405113	0.000188182	0.00302707	0.00026613	3.29959e-06	1.79295e-05	66	49	20	1	0	1550	1169	540	2657	1269	7.78728	4.32736	1.91567	10.1387	5.83134	4.67677	7.98502	2.95136	3.04575
970	Pcmt1	chr10	7505143	7506734	1591	-	6354	0.0425806	0.0418446	0.0369004	0.000376364	0	0.0404419	0.000188182	0.00308903	0.00026613	3.33175e-06	1.80223e-05	66	49	20	1	0	1550	1171	542	2657	1271	7.78728	4.32736	1.91567	10.1387	5.83134	4.67677	7.98502	2.95136	3.04575
971	Pcmt1	chr10	7505143	7506740	1597	-	6355	0.0425806	0.0418089	0.0368324	0.000376364	0	0.0404073	0.000188182	0.00311991	0.00026613	3.34823e-06	1.80737e-05	66	49	20	1	0	1550	1172	543	2657	1272	7.78728	4.32736	1.91567	10.1387	5.83134	4.67677	7.98502	2.95136	3.04575
972	Pcmt1	chr10	7513391	7514675	1284	-	6363	0.0408958	0.0383772	0.0530973	0	0	0.0441235	0	0.00787299	0	8.97386e-06	3.02046e-05	42	35	18	0	0	1027	912	339	1467	821	4.52165	3.05043	1.16309	5.03486	3.46236	2.91172	4.24861	1.68357	1.11192
973	Lats1	chr10	7588774	7592225	3451	+	6378	0.0379046	0.0434045	0.043672	0.001016	0.000469484	0.0416604	0.000742743	0.00325535	0.000386447	1.11104e-06	1.09691e-05	89	128	49	4	1	2348	2949	1122	3937	2130	9.04329	8.22907	2.80509	11.5181	7.38029	6.69248	9.4492	3.39111	2.92587
974	Katna1	chr10	7638752	7638913	161	+	6379	0.0381526	0.0462085	0.0213333	0.00133749	0	0.0352315	0.000668747	0.0126923	0.000945751	0.000141641	0.000216611	57	39	8	3	0	1494	844	375	2243	568	5.52646	2.62479	1.02625	6.89707	2.00452	3.05917	4.4508	2.28133	3.45955
975	Katna1	chr10	7638752	7638914	162	+	6381	0.0381271	0.0462085	0.0213333	0.0013363	0	0.035223	0.000668151	0.0126893	0.000944909	0.000141565	0.000216516	57	39	8	3	0	1495	844	375	2245	568	5.52646	2.62479	1.02625	6.89707	2.00452	3.05917	4.4508	2.28133	3.45955
976	Ginm1	chr10	7643710	7644240	530	-	6382	0.0267857	0.0248521	0.0254777	0.000935454	0.00050813	0.0257052	0.000721792	0.000986685	0.000302163	2.79069e-06	1.63114e-05	72	42	28	4	1	2688	1690	1099	4276	1968	11.974	5.1077	3.14718	15.2425	8.29144	6.74295	11.767	4.63505	4.91515
977	Ppil4	chr10	7696750	7698329	1579	+	6384	0.0496988	0.0417036	0.0811808	0.000947418	0	0.0575277	0.000473709	0.0208706	0.000669926	7.16604e-05	0.000124885	99	47	22	2	0	1992	1127	271	2111	743	10.8854	4.89488	1.09467	10.0697	4.73797	5.625	7.40384	4.93605	3.77012
978	Ppil4	chr10	7696967	7698327	1360	+	6385	0.050592	0.0394231	0.0827068	0.000517063	0	0.057574	0.000258532	0.0224706	0.000365619	0.000128274	0.00019925	94	41	22	1	0	1858	1040	266	1934	649	8.37342	3.75983	1.02625	7.65574	3.28013	4.3865	5.46794	3.71345	3.09403
979	Tab2	chr10	7781411	7783198	1787	-	6389	0.0372107	0.0359726	0.0325232	0.00213292	0.00102775	0.0352355	0.00158034	0.00242909	0.000781476	5.73684e-07	8.60803e-06	381	194	91	25	5	10239	5393	2798	11721	4865	39.3551	16.0325	7.93636	35.7268	17.0385	21.108	26.3826	16.3127	13.2147
980	Tab2	chr10	7781416	7783198	1782	-	6390	0.0372414	0.0359873	0.0328401	0.00214961	0.0010305	0.0353563	0.00159006	0.00226747	0.00079133	5.38549e-07	8.43111e-06	378	193	91	25	5	10150	5363	2771	11630	4852	39.3551	16.0325	7.93636	35.7268	17.0385	21.108	26.3826	16.3127	13.2147
981	Tab2	chr10	7781500	7783198	1698	-	6395	0.0377797	0.0341692	0.0244871	0	0.000303398	0.0321453	0.000151699	0.00687351	0.000214535	2.47017e-05	5.70705e-05	179	124	37	0	1	4738	3629	1511	5345	3296	21.2685	11.7761	4.78918	19.1738	13.1205	12.6112	16.1472	8.27133	4.28035
982	Ust	chr10	8080516	8083150	2634	-	6400	0.0398887	0.0418782	0.0267559	0	0	0.0361742	0	0.00821699	0	1.92827e-05	4.86928e-05	43	33	8	0	0	1078	788	299	1596	541	4.52165	2.34103	0.889419	5.24177	1.91341	2.58403	3.57759	1.82827	2.35351
983	Sash1	chr10	8597980	8601260	3280	-	6401	0.037476	0.0366478	0.041091	0.00179033	0.00160217	0.0384049	0.00169625	0.0023628	0.000133051	5.81113e-08	4.59665e-06	468	272	116	27	13	12488	7422	2823	15081	8114	55.9344	27.8086	10.4678	53.7971	35.8081	31.4036	44.8026	22.9455	12.7202
984	Sash1	chr10	8597982	8601260	3278	-	6410	0.037476	0.0366478	0.041091	0.00179033	0.00160217	0.0384049	0.00169625	0.0023628	0.000133051	5.81113e-08	4.59665e-06	468	272	116	27	13	12488	7422	2823	15081	8114	55.9344	27.8086	10.4678	53.7971	35.8081	31.4036	44.8026	22.9455	12.7202
985	Samd5	chr10	9503002	9504730	1728	-	6412	0.0382696	0.0371747	0.0774194	0	0	0.0509545	0	0.0229257	0	0.000189186	0.000275823	23	10	12	0	0	601	269	155	590	417	2.76323	1.13504	0.547335	2.345	2.00452	1.48187	2.17476	1.14794	0.240755
986	Stxbp5	chr10	9631290	9636656	5366	-	6413	0.0423509	0.0364372	0.0372208	0.00240674	0	0.0386697	0.00120337	0.00321203	0.00170182	3.2875e-05	6.96045e-05	49	18	15	4	0	1157	494	403	1662	593	4.27044	1.77351	1.16309	4.75898	2.18675	2.40235	3.47286	1.64636	1.81884
987	Stxbp5	chr10	9633492	9636656	3164	-	6414	0.0428135	0.0387244	0.0422535	0.0031348	0	0.0412638	0.0015674	0.00221694	0.00221664	4.13182e-05	8.25407e-05	42	17	15	4	0	981	439	355	1276	478	3.4331	1.48975	1.02625	3.72442	1.73118	1.98303	2.7278	1.277	1.40943
988	Rab32	chr10	10420782	10422045	1263	-	6434	0.0354182	0.0475303	0.0310559	0.000491884	0.00090009	0.0380015	0.000695987	0.00853558	0.000288645	2.35045e-05	5.5109e-05	47	51	15	1	1	1327	1073	483	2033	1111	7.61981	3.97265	1.77884	8.27648	5.46688	4.4571	6.87168	2.95047	1.98668
989	Shprh	chr10	11089288	11091018	1730	+	6447	0.0470975	0.0422833	0.0437956	0	0	0.0443921	0	0.0024619	0	1.48933e-05	4.13172e-05	43	20	6	0	0	913	473	137	1037	510	3.01443	1.27692	0.342084	3.03471	1.73118	1.54448	2.38294	1.35612	0.921734
990	Shprh	chr10	11089288	11093339	4051	+	6448	0.0429825	0.0468278	0.0313725	0	0	0.0403943	0	0.00804613	0	1.51533e-05	4.17653e-05	49	31	8	0	0	1140	662	255	1240	576	3.93551	1.70257	0.684169	3.65545	2.00452	2.10741	2.82998	1.66305	1.16738
991	Fbxo30	chr10	11171164	11173713	2549	+	6450	0.0376055	0.0473373	0.0359897	0.00243427	0	0.0403108	0.00121714	0.00613847	0.00172129	4.16143e-05	8.29492e-05	49	32	14	5	0	1303	676	389	2054	751	5.52646	2.05727	1.09467	6.41427	2.73344	2.8928	4.57386	2.33104	2.60274
992	Fbxo30	chr10	11171164	11181494	10330	+	6452	0.0369069	0.0404494	0.0319716	0.00242033	0	0.0364426	0.00121017	0.00425795	0.00171143	2.41489e-05	5.61678e-05	63	36	18	6	0	1707	890	563	2479	765	7.11741	2.69573	1.642	7.65574	2.82456	3.81838	5.24015	2.90521	3.41616
993	Utrn	chr10	12257930	12259931	2001	-	6454	0.0337079	0.0502513	0.0378788	0	0	0.0406126	0	0.00860386	0	1.8085e-05	4.6702e-05	69	60	20	0	0	2047	1194	528	3053	1667	7.53608	3.75983	1.57359	9.03516	6.37803	4.28983	7.70659	3.01637	1.87887
994	Utrn	chr10	12257931	12259931	2000	-	6468	0.0337079	0.0502513	0.0378788	0	0	0.0406126	0	0.00860386	0	1.8085e-05	4.6702e-05	69	60	20	0	0	2047	1194	528	3053	1667	7.53608	3.75983	1.57359	9.03516	6.37803	4.28983	7.70659	3.01637	1.87887
995	Stx11	chr10	12813960	12816858	2898	-	6469	0.0629139	0.033419	0.0390244	0	0	0.0451191	0	0.0156635	0	0.000205005	0.000295336	19	13	8	0	0	302	389	205	392	344	1.42348	1.34786	0.615752	1.51735	1.18449	1.12903	1.35092	0.446119	0.23537
996	Stx11	chr10	12815726	12816858	1132	-	6472	0.0528846	0.0346154	0.05	0	0	0.0458333	0	0.00982151	0	0.000146634	0.00022293	11	9	5	0	0	208	260	100	317	266	0.669873	0.851283	0.273667	0.965589	0.820033	0.598275	0.892811	0.295389	0.102924
997	Sf3b5	chr10	12884627	12884927	300	+	6475	0.0373201	0.0355959	0.0364797	0.0030036	0.00312609	0.0364652	0.00306484	0.000862222	8.66072e-05	3.99262e-07	7.36406e-06	166	204	80	15	9	4448	5731	2193	4994	2879	16.2444	16.8838	6.29435	13.8631	11.2982	13.1409	12.5807	5.93786	1.81364
998	Ltv1	chr10	13054340	13054629	289	-	6481	0.0440468	0.0468876	0.048583	0.00054615	0	0.0465058	0.000273075	0.00229208	0.000386186	4.52844e-06	2.07637e-05	64	58	12	1	0	1453	1237	247	1831	690	5.77766	4.18547	0.889419	5.93148	2.64233	3.61752	4.2869	2.49312	2.32578
999	Ltv1	chr10	13054380	13054629	249	-	6482	0.0427757	0.0468004	0.0571429	0.000750751	0	0.0489063	0.000375375	0.00741149	0.000530861	1.06669e-05	3.35141e-05	45	49	10	1	0	1052	1047	175	1332	567	5.52646	4.04359	0.889419	5.65559	2.64233	3.48649	4.14896	2.36819	2.1307
1000	Phactr2	chr10	13083460	13090001	6541	-	6483	0.0374429	0.0398796	0.0522565	0.00367034	0.00250878	0.043193	0.00308956	0.00794322	0.000821344	7.66415e-06	2.75519e-05	82	53	22	11	5	2190	1329	421	2997	1993	11.3041	5.74616	1.77884	12.8975	10.296	6.27637	11.5967	4.78472	1.83957
1001	Fuca2	chr10	13390591	13394779	4188	+	6503	0.0171233	0.0302691	0.0123457	0.000783085	0	0.0199127	0.000391543	0.00928156	0.000553725	0.0010632	0.00127551	10	27	5	1	0	584	892	405	1277	1698	1.92589	2.62479	1.02625	4.13824	5.83134	1.85898	4.98479	0.801366	1.1972
1002	Fuca2	chr10	13390860	13391372	512	+	6504	0.0184162	0.0293427	0.0123457	0.000841751	0	0.0200349	0.000420875	0.00861336	0.000595208	0.000761352	0.000942812	10	25	5	1	0	543	852	405	1188	1698	1.75842	2.48291	1.02625	3.72442	5.83134	1.75586	4.77788	0.728331	1.48982
1003	Pex3	chr10	13399688	13400628	940	-	6507	0.0461797	0.0620491	0.0585938	0.00202703	0	0.0556075	0.00101351	0.00834551	0.00143332	3.33362e-05	7.01394e-05	55	43	15	3	0	1191	693	256	1480	684	4.10297	1.91539	0.615752	3.86236	2.00452	2.21137	2.93344	1.76235	1.31369
1004	Aig1	chr10	13522797	13523412	615	-	6511	0.0344828	0.0407323	0.0424165	0.000884956	0.000640615	0.0392105	0.000762785	0.00418004	0.000172775	4.50158e-06	2.06912e-05	27	89	33	1	1	783	2185	778	1130	1561	3.01443	6.81026	2.32617	3.44853	5.83134	4.05029	4.63994	2.41485	1.6849
1005	Aig1	chr10	13522797	13523422	625	-	6513	0.0344828	0.0407323	0.0423077	0.000884956	0.000640615	0.0391742	0.000762785	0.0041386	0.000172775	4.48165e-06	2.06589e-05	27	89	33	1	1	783	2185	780	1130	1561	3.01443	6.81026	2.32617	3.44853	5.83134	4.05029	4.63994	2.41485	1.6849
1006	Hivep2	chr10	14025480	14027114	1634	+	6521	0.0430984	0.0342466	0.0379009	0.000463392	0	0.0384153	0.000231696	0.00444829	0.000327668	9.88472e-06	3.19879e-05	74	35	13	1	0	1717	1022	343	2158	866	7.45234	3.12137	1.02625	6.8281	3.28013	3.86666	5.05411	3.27723	2.50879
1007	Hivep2	chr10	14025480	14027119	1639	+	6556	0.0413718	0.0346118	0.0392157	0.000442674	0	0.0383998	0.000221337	0.00345308	0.000313018	6.68838e-06	2.55965e-05	76	37	14	1	0	1837	1069	357	2259	895	7.45234	3.12137	1.02625	6.8281	3.28013	3.86666	5.05411	3.27723	2.50879
1008	Hivep2	chr10	14025480	14027122	1642	+	6557	0.0413718	0.0346118	0.0392157	0.000442674	0	0.0383998	0.000221337	0.00345308	0.000313018	6.68838e-06	2.55965e-05	76	37	14	1	0	1837	1069	357	2259	895	7.45234	3.12137	1.02625	6.8281	3.28013	3.86666	5.05411	3.27723	2.50879
1009	Adgrg6	chr10	14278326	14281003	2677	-	6560	0.0178571	0.037037	0.0375	0	0	0.0307981	0	0.0112096	0	0.00182289	0.00210934	4	3	3	0	0	224	81	80	333	68	0.669873	0.212821	0.205251	0.896619	0.273344	0.362648	0.584981	0.266092	0.440722
1010	Adgrg6	chr10	14278326	14281182	2856	-	6565	0.0178571	0.037037	0.0375	0	0	0.0307981	0	0.0112096	0	0.00182289	0.00210934	4	3	3	0	0	224	81	80	333	68	0.669873	0.212821	0.205251	0.896619	0.273344	0.362648	0.584981	0.266092	0.440722
1011	Adgrg6	chr10	14278328	14281182	2854	-	6567	0.0178571	0.037037	0.0375	0	0	0.0307981	0	0.0112096	0	0.00182289	0.00210934	4	3	3	0	0	224	81	80	333	68	0.669873	0.212821	0.205251	0.896619	0.273344	0.362648	0.584981	0.266092	0.440722
1012	Vta1	chr10	14530503	14531443	940	-	6572	0.0482077	0.0423472	0.0422078	0.000294291	0	0.0442542	0.000147145	0.00342448	0.000208095	1.94806e-06	1.41305e-05	117	70	26	1	0	2427	1653	616	3398	1217	8.12222	4.3983	1.642	8.89722	4.19128	4.72084	6.54425	3.25212	3.3276
1013	Vta1	chr10	14531076	14531443	367	-	6573	0.0484007	0.0437774	0.0415973	0.000294898	0	0.0445918	0.000147449	0.00347402	0.000208525	1.81943e-06	1.3765e-05	115	70	25	1	0	2376	1599	601	3391	1200	7.78728	4.25641	1.57359	8.89722	4.10016	4.53909	6.49869	3.11648	3.39203
1014	Cited2	chr10	17600503	17601404	901	+	6578	0.0366217	0.0356581	0.036478	0.000754717	0.000765404	0.0362526	0.00076006	0.000519821	7.55669e-06	1.82019e-07	5.6762e-06	320	136	58	5	2	8738	3814	1590	6625	2613	29.307	12.9821	5.40493	17.0358	10.3871	15.898	13.7114	12.2149	4.70132
1015	Cited2	chr10	17600503	17601422	919	+	6579	0.0366826	0.0355835	0.036478	0.000754717	0.000765404	0.036248	0.00076006	0.000584548	7.55669e-06	1.83459e-07	5.67718e-06	322	136	58	5	2	8778	3822	1590	6625	2613	29.307	12.9821	5.40493	17.0358	10.3871	15.898	13.7114	12.2149	4.70132
1016	Heca	chr10	17774787	17777960	3173	-	6581	0.0389451	0.0205761	0.0414508	0.000255951	0	0.0336573	0.000127975	0.0113977	0.000180985	0.000265022	0.000368204	127	25	24	1	0	3261	1215	579	3907	1207	13.4812	4.32736	1.84726	12.4837	4.37351	6.55194	8.4286	6.1277	5.73477
1017	Heca	chr10	17776213	17777960	1747	-	6582	0.0385604	0.0205128	0.0540541	0	0	0.0377091	0	0.0167868	0	0.000410063	0.000539364	15	4	6	0	0	389	195	111	611	149	1.33975	0.638462	0.273667	1.51735	0.455574	0.750626	0.986464	0.541818	0.750792
1018	Abracl	chr10	17887007	17887379	372	-	6583	0.0411116	0.0430262	0.0334412	0.00188573	0.000548246	0.039193	0.00121699	0.00507235	0.000945741	2.89567e-06	1.66488e-05	179	120	31	10	1	4354	2789	927	5303	1824	20.6823	9.57693	2.87351	20.4153	7.92698	11.0443	14.1711	8.99463	8.83059
1019	Reps1	chr10	18000696	18000892	196	+	6586	0.0405728	0.0328467	0.0362903	0.000807103	0	0.0365699	0.000403551	0.00387062	0.000570708	2.72545e-05	6.0936e-05	34	18	9	1	0	838	548	248	1239	733	2.67949	1.63163	0.615752	3.17265	2.36898	1.64229	2.77082	1.03191	0.568279
1020	Reps1	chr10	18000696	18000903	207	+	6591	0.0405244	0.0326679	0.0362903	0.000805153	0	0.0364942	0.000402576	0.00393225	0.000569329	2.75547e-05	6.14746e-05	34	18	9	1	0	839	551	248	1242	733	2.67949	1.63163	0.615752	3.17265	2.36898	1.64229	2.77082	1.03191	0.568279
1021	Hebp2	chr10	18415870	18416881	1011	-	6615	0.0403226	0.0438185	0.0548523	0.00488998	0.00180832	0.0463311	0.00334915	0.00758376	0.00217906	9.44434e-05	0.000155404	15	28	13	2	1	372	639	237	409	553	1.84215	2.41197	0.889419	1.93118	2.73344	1.71451	2.33231	0.769258	0.567286
1022	Tnfaip3	chr10	18876657	18878478	1821	-	6622	0.0435644	0.0494297	0.0245902	0	0	0.0391947	0	0.0129835	0	0.000155027	0.000233566	22	13	3	0	0	505	263	122	463	159	1.50722	0.638462	0.273667	1.24147	0.455574	0.806448	0.848523	0.633699	0.555714
1023	Ifngr1	chr10	19485436	19485977	541	+	6626	0.0400707	0.0456862	0.0423465	0.000124782	0	0.0427012	6.23908e-05	0.00282451	8.82339e-05	2.89001e-07	6.58533e-06	544	242	109	2	0	13576	5297	2574	16028	5233	47.0586	15.8906	7.32061	43.5895	20.0452	23.4233	31.8174	20.9125	16.6483
1024	Map3k5	chr10	20017326	20018496	1170	+	6639	0.029304	0.0565217	0.0380952	0	0	0.041307	0	0.0138902	0	0.000283363	0.000390631	8	13	4	0	0	273	230	105	334	395	1.33975	0.851283	0.342084	1.37941	1.54895	0.844371	1.46418	0.498867	0.119881
1025	Bclaf1	chr10	20208181	20209222	1041	+	6656	0.0547945	0.0185185	0.0734694	0	0	0.0489275	0	0.0279413	0	0.00122279	0.00145349	20	12	18	0	0	365	648	245	392	491	4.18671	3.54701	1.57359	2.68986	3.55347	3.10244	3.12167	1.36211	0.610671
1026	Bclaf1	chr10	20215803	20218247	2444	+	6657	0.0335637	0.0364532	0.0382353	0.00298063	0.00366468	0.0360841	0.00332265	0.00235759	0.0004837	2.5991e-06	1.57981e-05	102	74	26	14	8	3039	2030	680	4697	2183	13.4812	7.09402	2.46301	15.8633	9.84039	7.67941	12.8518	5.53237	4.25881
1027	Bclaf1	chr10	20215803	20218390	2587	+	6660	0.0335526	0.035954	0.0382353	0.00317797	0.00352268	0.035914	0.00335032	0.00234159	0.000243748	2.30126e-06	1.52273e-05	102	75	26	15	8	3040	2086	680	4720	2271	13.4812	7.16497	2.46301	15.9322	10.1137	7.70306	13.023	5.52877	4.11429
1028	Hbs1l	chr10	21244187	21244781	594	+	6676	0.0343995	0.033935	0.0316667	0	0	0.0333337	0	0.00146228	0	3.54694e-06	1.86296e-05	57	47	19	0	0	1657	1385	600	1812	1074	7.87101	4.61112	1.84726	6.62118	4.46462	4.77646	5.5429	3.01528	1.52492
1029	Hbs1l	chr10	21244199	21244788	589	+	6680	0.034904	0.0333807	0.0330033	0	0.00092081	0.0337627	0.000460405	0.00100629	0.000651111	8.27633e-06	2.88094e-05	60	47	20	0	1	1719	1408	606	1856	1086	7.87101	4.61112	1.84726	6.62118	4.46462	4.77646	5.5429	3.01528	1.52492
1030	Sgk1	chr10	21874726	21875802	1076	+	6684	0.0383756	0.0448562	0.0359848	0.000632111	0.000823723	0.0397389	0.000727917	0.0045901	0.00013549	3.03523e-06	1.70601e-05	103	92	57	1	1	2684	2051	1584	1582	1214	8.70836	4.96582	3.76293	3.93133	3.7357	5.81237	3.83352	2.57911	0.138327
1031	Raet1e	chr10	22059453	22059813	360	+	6700	0.04	0.062069	0.04	0	0	0.0473563	0	0.0127415	0	0.00102547	0.00123339	3	9	2	0	0	75	145	50	145	69	0.418671	0.567522	0.205251	0.620736	0.273344	0.397148	0.44704	0.182092	0.245643
1032	Raet1e	chr10	22059453	22059820	367	+	6703	0.038961	0.06	0.04	0	0	0.0463203	0	0.0118583	0	0.0010119	0.00121905	3	9	2	0	0	77	150	50	149	69	0.418671	0.567522	0.205251	0.620736	0.273344	0.397148	0.44704	0.182092	0.245643
1033	Tbpl1	chr10	22579775	22581714	1939	-	6718	0.0376743	0.039687	0.0573643	0.0003003	0.000890472	0.0449085	0.000595386	0.0108339	0.000417314	1.36438e-05	3.90867e-05	127	71	37	1	1	3371	1789	645	3330	1123	13.3975	5.74616	2.05251	10.4835	4.64685	7.06538	7.5652	5.78639	4.12716
1034	Tbpl1	chr10	22579775	22581794	2019	-	6720	0.0376743	0.0401338	0.0569231	0.0003003	0.000886525	0.0449104	0.000593413	0.0104757	0.000414523	1.2161e-05	3.64807e-05	127	72	37	1	1	3371	1794	650	3330	1128	13.3975	5.74616	2.05251	10.4835	4.64685	7.06538	7.5652	5.78639	4.12716
1035	Tcf21	chr10	22693161	22693635	474	-	6722	0.0375799	0.0381561	0.0399202	0.000537467	0.000150353	0.038552	0.00034391	0.00121934	0.000273731	3.67287e-08	4.09899e-06	1164	711	400	19	2	30974	18634	10020	35351	13302	103.244	52.0701	26.4773	93.8691	47.3797	60.5972	70.6244	39.0874	32.873
1036	Eya4	chr10	22978860	22982106	3246	-	6723	0.0436364	0.0503145	0.0259259	0	0	0.0399589	0	0.0126033	0	5.37935e-05	0.000100119	48	16	7	0	0	1100	318	270	1267	404	4.35418	0.993163	0.821002	3.86236	1.73118	2.05611	2.79677	1.99204	1.50697
1037	Rps12	chr10	23661080	23661108	28	-	6740	0.0239521	0.0149254	0.0238095	0	0	0.0208957	0	0.00517092	0	0.00798044	0.00857452	4	1	1	0	0	167	67	42	158	78	1.42348	0.496582	0.273667	0.827648	0.546688	0.731243	0.687168	0.609768	0.198668
1038	Slc18b1	chr10	23702558	23703866	1308	+	6742	0.041958	0.0471281	0.0461538	0.00283286	0.00397614	0.04508	0.0034045	0.00274724	0.000808422	4.98577e-05	9.48049e-05	18	32	9	2	2	429	679	195	706	503	1.67468	2.12821	0.615752	1.93118	2.00452	1.47288	1.96785	0.77616	0.0518632
1039	Slc18b1	chr10	23702558	23703867	1309	+	6745	0.041958	0.0471281	0.0461538	0.00283286	0.00397614	0.04508	0.0034045	0.00274724	0.000808422	4.98577e-05	9.48049e-05	18	32	9	2	2	429	679	195	706	503	1.67468	2.12821	0.615752	1.93118	2.00452	1.47288	1.96785	0.77616	0.0518632
1040	Stx7	chr10	24063618	24064859	1241	+	6754	0.0381929	0.0379133	0.0590604	0.000797957	0.000380518	0.0450556	0.000589237	0.0121294	0.000295174	5.41337e-05	0.000100562	175	133	88	5	1	4582	3508	1490	6266	2628	17.9191	9.93163	3.96818	19.2428	9.38482	10.6063	14.3138	6.9999	6.97066
1041	Ccn2	chr10	24473509	24474581	1072	+	6758	0.0432233	0.0434951	0.0433772	0.00080292	0.000357664	0.0433652	0.000580292	0.000136277	0.000314844	5.67232e-09	3.7477e-06	5499	3487	1923	66	13	127223	80170	44332	82200	36347	404.017	220.34	114.461	212.981	124.463	246.273	168.722	146.51	62.5922
1042	Enpp1	chr10	24513811	24517703	3892	-	6759	0.0238538	0.0247845	0.0223426	0.00283733	0.000927357	0.0236603	0.00188234	0.0012324	0.00135055	9.83789e-06	3.19323e-05	141	92	33	18	3	5911	3712	1477	6344	3235	28.5534	13.053	4.65235	24.8984	13.3939	15.4196	19.1461	12.125	8.13494
1043	Enpp3	chr10	24649711	24649799	88	-	6764	0.0189394	0.0202703	0.0142857	0.0017331	0	0.0178318	0.000866551	0.00314226	0.00122549	0.00359311	0.00399663	10	3	1	1	0	528	148	70	577	94	2.59576	0.638462	0.342084	2.345	0.637803	1.1921	1.4914	1.2246	1.20717
1044	Med23	chr10	24788725	24789358	633	+	6765	0.0205479	0.0480549	0.0406091	0	0	0.036404	0	0.0142275	0	0.000295895	0.000405619	9	42	8	0	0	438	874	197	736	734	2.34456	2.62479	0.547335	2.48294	2.4601	1.83889	2.47152	1.12726	0.0161546
1045	Med23	chr10	24788725	24789427	702	+	6766	0.0204082	0.0480549	0.0406091	0	0	0.0363574	0	0.0143054	0	0.000302707	0.000413597	9	42	8	0	0	441	874	197	740	734	2.34456	2.62479	0.547335	2.48294	2.4601	1.83889	2.47152	1.12726	0.0161546
1046	Arg1	chr10	24791104	24791507	403	-	6768	0	0	0	0.00262467	0.002457	0	0.00254084	0	0.00011856	0.212346	0.214181	0	0	0	1	1	262	84	28	381	407	1.59095	0.354701	0.0684169	1.37941	2.36898	0.671356	1.8742	0.809153	0.699732
1047	Epb41l2	chr10	25398194	25399413	1219	+	6818	0.0402507	0.039742	0.0354885	0.00296689	0.0018909	0.0384938	0.00242889	0.00261504	0.000760837	3.31166e-07	6.81202e-06	732	493	174	112	33	18186	12405	4903	37750	17452	54.9296	31.8522	12.0414	93.1104	55.58	32.9411	74.3452	21.4649	26.538
1048	Epb41l2	chr10	25398194	25399417	1223	+	6845	0.0397247	0.0394046	0.0351515	0.00300968	0.00210072	0.0380936	0.0025552	0.00255293	0.000642733	1.78114e-07	5.66064e-06	733	495	174	115	37	18452	12562	4950	38210	17613	54.9296	31.8522	12.0414	93.1104	55.58	32.9411	74.3452	21.4649	26.538
1049	Tmem200a	chr10	25867079	25868791	1712	-	6852	0.0357143	0.0374449	0.0418605	0	0	0.0383399	0	0.00316932	0	5.96341e-05	0.000108271	13	17	9	0	0	364	454	215	278	236	1.33975	1.4188	0.615752	0.758677	0.820033	1.12477	0.789355	0.44259	0.0433848
1050	L3mbtl3	chr10	26150360	26152017	1657	-	6868	0.0368906	0.0565771	0.0411664	0	0	0.044878	0	0.0103548	0	3.06302e-05	6.60952e-05	56	80	24	0	0	1518	1414	583	976	1149	6.28006	4.18547	1.57359	3.24162	4.28239	4.01304	3.76201	2.35797	0.735937
1051	L3mbtl3	chr10	26150365	26152017	1652	-	6877	0.0369128	0.0560345	0.0411664	0	0	0.0447045	0	0.0100399	0	2.87213e-05	6.31072e-05	55	78	24	0	0	1490	1392	583	958	1141	6.28006	4.18547	1.57359	3.24162	4.28239	4.01304	3.76201	2.35797	0.735937
1052	Arhgap18	chr10	26793000	26794644	1644	+	6882	0.026538	0.026087	0	0.00190235	0	0.0175417	0.000951173	0.0151932	0.00134516	0.00146214	0.00171698	22	6	0	3	0	829	230	46	1577	491	2.76323	0.709402	0.136834	4.06927	1.73118	1.20315	2.90022	1.38106	1.65328
1053	Arhgap18	chr10	26793092	26794644	1552	+	6883	0.0256724	0.0226244	0	0.00190597	0	0.0160989	0.000952986	0.0140251	0.00134773	0.00177359	0.00205689	21	5	0	3	0	818	221	46	1574	488	2.76323	0.638462	0.136834	4.06927	1.73118	1.17951	2.90022	1.39429	1.65328
1054	Lama2	chr10	26857280	26857490	210	-	6884	0.0150734	0.0165714	0.0202177	0	0.000447628	0.0172875	0.000223814	0.00264588	0.00031652	2.37734e-05	5.55691e-05	38	29	13	0	1	2521	1750	643	3726	2234	10.2993	5.74616	2.25776	12.4837	9.2937	6.10107	10.8887	4.0325	2.25566
1055	Ptprk	chr10	28471851	28473316	1465	+	6893	0.0414129	0.0457746	0.0454545	0	0	0.044214	0	0.00243112	0	2.79277e-05	6.19684e-05	34	13	5	0	0	821	284	110	879	307	3.01443	0.922223	0.410501	2.89677	1.27561	1.44905	2.08619	1.37959	1.14633
1056	Ptprk	chr10	28471851	28473318	1467	+	6912	0.0414129	0.0457746	0.0454545	0	0	0.044214	0	0.00243112	0	2.79277e-05	6.19684e-05	34	13	5	0	0	821	284	110	879	307	3.01443	0.922223	0.410501	2.89677	1.27561	1.44905	2.08619	1.37959	1.14633
1057	Ptprk	chr10	28471851	28473393	1542	+	6913	0.0424757	0.0457746	0.0454545	0	0	0.0445683	0	0.00181928	0	2.66272e-05	6.00088e-05	35	13	5	0	0	824	284	110	879	307	3.01443	0.922223	0.410501	2.89677	1.27561	1.44905	2.08619	1.37959	1.14633
1058	Rnf146	chr10	29220171	29222804	2633	-	6930	0.0446927	0.0404656	0.0464098	0.00148883	0.00136426	0.0438561	0.00142655	0.00305914	8.80894e-05	1.29206e-06	1.16188e-05	88	73	53	3	3	1969	1804	1142	2015	2199	6.19633	4.32736	2.46301	5.10383	6.37803	4.3289	5.74093	1.86666	0.900997
1059	Trmt11	chr10	30410217	30411108	891	-	6941	0.0566893	0.030303	0.015873	0.00312012	0	0.0342885	0.00156006	0.020698	0.00220626	0.00330462	0.00369214	25	10	1	2	0	441	330	63	641	389	1.42348	0.851283	0.136834	1.51735	1.18449	0.803866	1.35092	0.644633	0.23537
1060	Trmt11	chr10	30410220	30411108	888	-	6948	0.0566893	0.030303	0.015873	0.00312012	0	0.0342885	0.00156006	0.020698	0.00220626	0.00330462	0.00369214	25	10	1	2	0	441	330	63	641	389	1.42348	0.851283	0.136834	1.51735	1.18449	0.803866	1.35092	0.644633	0.23537
1061	Hint3	chr10	30479190	30484386	5196	-	6950	0.0360885	0.0349265	0.0277778	0.000912409	0.00206186	0.0329309	0.00148713	0.0045004	0.000812782	5.62154e-05	0.000103508	31	19	6	1	1	859	544	216	1096	485	5.77766	2.41197	0.889419	5.58662	2.18675	3.02635	3.88669	2.50136	2.40407
1062	Hint3	chr10	30484202	30484386	184	-	6951	0.0209424	0.010989	0.0357143	0	0	0.0225486	0	0.0124406	0	0.0120872	0.0127975	4	1	1	0	0	191	91	28	210	27	3.09816	0.993163	0.342084	2.75883	0.364459	1.4778	1.56164	1.44054	1.69307
1063	Ncoa7	chr10	30521577	30523511	1934	-	6952	0.0416017	0.0419922	0.0516432	0	0	0.045079	0	0.0056881	0	4.26359e-06	2.0181e-05	80	43	11	0	0	1923	1024	213	2542	723	6.94994	2.69573	0.478918	6.8281	2.55121	3.37486	4.68965	3.28853	3.02421
1064	Ncoa7	chr10	30521577	30523617	2040	-	6957	0.0431727	0.0413859	0.0516432	0	0	0.0454006	0	0.00547955	0	3.97919e-06	1.9618e-05	86	43	11	0	0	1992	1039	213	2580	756	7.20114	2.76667	0.478918	6.96604	2.73344	3.48224	4.84974	3.41776	2.9929
1065	Ncoa7	chr10	30521588	30523511	1923	-	6958	0.0416892	0.0409182	0.0526316	0	0	0.0450797	0	0.00655151	0	4.8098e-06	2.14217e-05	77	41	11	0	0	1847	1002	209	2452	711	6.94994	2.69573	0.478918	6.8281	2.55121	3.37486	4.68965	3.28853	3.02421
1066	Ncoa7	chr10	30522991	30523617	626	-	6959	0.0594059	0.0208333	0.121212	0	0	0.0671505	0	0.0506355	0	0.00351079	0.00391011	6	1	4	0	0	101	48	33	109	84	0.669873	0.14188	0.0684169	0.413824	0.455574	0.29339	0.434699	0.328107	0.0295215
1067	Hddc2	chr10	31193722	31194049	327	+	6961	0	0.0217391	0.0714286	0	0	0.0310559	0	0.0366144	0	0.220108	0.221937	0	1	1	0	0	44	46	14	27	20	0.251203	0.212821	0.0684169	0.206912	0.182229	0.17748	0.194571	0.0963814	0.0174532
1068	Hddc2	chr10	31193722	31195717	1995	+	6962	0	0.0217391	0.075	0	0	0.0322464	0	0.0385882	0	0.101441	0.103134	0	1	3	0	0	44	46	40	27	44	0.251203	0.212821	0.136834	0.206912	0.273344	0.200286	0.240128	0.0582057	0.0469747
1069	Rnf217	chr10	31377882	31378653	771	-	6974	0.021021	0.0378251	0.0149254	0	0	0.0245905	0	0.0118598	0	0.0006472	0.00081365	7	16	1	0	0	333	423	67	482	491	1.84215	1.27692	0.273667	1.93118	1.91341	1.13091	1.92229	0.794371	0.0125647
1070	Zup1	chr10	33795137	33795323	186	-	6987	0.0352761	0.0340909	0.0503597	0	0	0.0399089	0	0.00907005	0	3.22448e-05	6.86068e-05	23	18	7	0	0	652	528	139	924	436	2.00962	1.48975	0.478918	2.68986	1.54895	1.32609	2.1194	0.778363	0.806742
1071	Zup1	chr10	33801129	33803381	2252	-	6994	0.0253906	0.0241935	0.06	0	0	0.0365281	0	0.0203361	0	0.000362926	0.000485089	39	12	12	0	0	1536	496	200	1271	419	8.87582	2.62479	0.889419	6.00045	2.82456	4.13001	4.4125	4.20059	2.24569
1072	Calhm5	chr10	33967347	33968121	774	-	6997	0.0386449	0.0480812	0.0577778	0.000332336	0	0.048168	0.000166168	0.00956672	0.000234997	1.70067e-05	4.50142e-05	154	109	39	1	0	3985	2267	675	3009	1269	16.077	7.73249	2.12092	10.2766	5.46688	8.64346	7.87176	7.02248	3.401
1073	Dse	chr10	34027384	34028211	827	-	7001	0.0397814	0.0430536	0.0434783	0.000516224	0.000383877	0.0421044	0.000450051	0.00202298	9.35835e-05	7.44815e-08	4.59665e-06	444	216	103	7	2	11161	5017	2369	13560	5210	35.6708	12.4145	5.61018	33.5197	16.674	17.8985	25.0969	15.7628	11.9117
1074	Dse	chr10	34027385	34028211	826	-	7002	0.0398958	0.0430966	0.0435334	0.000517369	0.00038432	0.0421752	0.000450844	0.00198613	9.40799e-05	7.24349e-08	4.59665e-06	444	216	103	7	2	11129	5012	2366	13530	5204	35.6708	12.4145	5.61018	33.5197	16.674	17.8985	25.0969	15.7628	11.9117
1075	Dse	chr10	34027487	34028211	724	-	7004	0.0459681	0.0457265	0.0435685	0.0005997	0.000677048	0.0450877	0.000638374	0.0013212	5.46932e-05	3.48659e-07	6.93803e-06	118	107	63	2	2	2567	2340	1446	3335	2954	12.8113	7.30685	4.10501	12.1388	11.3893	8.0744	11.7641	4.40362	0.529973
1076	Tspyl1	chr10	34159416	34160881	1465	+	7007	0.0364274	0.0439606	0.0320285	0.00206454	0.00163361	0.0374722	0.00184907	0.0060343	0.00030472	4.77197e-06	2.13447e-05	301	210	63	19	7	8263	4777	1967	9203	4285	30.228	14.4009	5.2681	27.7262	15.7628	16.6323	21.7445	12.6287	8.45937
1077	Nt5dc1	chr10	34179604	34180844	1240	-	7009	0.0455038	0.0537037	0.0443038	0.000919963	0.00147493	0.0478371	0.00119744	0.00511594	0.000392418	1.69508e-05	4.49455e-05	42	29	7	1	1	923	540	158	1087	678	3.01443	1.4188	0.478918	3.03471	2.27787	1.63738	2.65629	1.28181	0.535167
1078	Frk	chr10	34484567	34487228	2661	+	7013	0.0364532	0.0458333	0.04	0.000970874	0	0.0407622	0.000485437	0.00473629	0.000686511	3.33399e-05	7.01394e-05	37	22	9	1	0	1015	480	225	1030	262	4.94032	2.12821	0.889419	4.62103	1.09338	2.65265	2.85721	2.07575	2.49443
1079	Frk	chr10	34484567	34487530	2963	+	7016	0.0361871	0.0439367	0.0418251	0.000855432	0	0.0406496	0.000427716	0.0040063	0.000604882	2.21602e-05	5.30357e-05	41	25	11	1	0	1133	569	263	1169	305	5.44272	2.41197	0.957836	5.10383	1.27561	2.93751	3.18972	2.28816	2.70696
1080	Amd2	chr10	35584686	35586550	1864	-	7018	0.070901	0.0465839	0.0666667	0.0245719	0.0168539	0.0613839	0.0207129	0.0129909	0.00545739	0.00297626	0.00334428	96	30	11	33	3	1354	644	165	1343	178	10.2993	3.12137	0.957836	6.48324	1.54895	4.79284	4.0161	4.8899	3.48907
1081	Hdac2	chr10	36877555	36877884	329	+	7025	0.0406623	0.0477468	0.0480405	0	0	0.0454832	0	0.00417759	0	1.04566e-06	1.07503e-05	167	178	76	0	0	4107	3728	1582	5459	2966	13.1463	8.51283	3.42084	13.0355	8.6559	8.35998	10.8457	4.86451	3.09681
1082	Hdac2	chr10	36877555	36877885	330	+	7026	0.0406623	0.0477468	0.0480405	0	0	0.0454832	0	0.00417759	0	1.04566e-06	1.07503e-05	167	178	76	0	0	4107	3728	1582	5459	2966	13.1463	8.51283	3.42084	13.0355	8.6559	8.35998	10.8457	4.86451	3.09681
1083	Marcks	chr10	37009238	37012103	2865	-	7029	0.0363672	0.0390623	0.0404646	0.0016627	0.00060226	0.0386314	0.00113248	0.0020824	0.000749848	5.71321e-07	8.59921e-06	2198	1678	1066	128	29	60439	42957	26344	76983	48152	326.815	143.867	76.3532	304.574	190.248	182.345	247.411	129.588	80.8413
1084	Lama4	chr10	38986029	38986184	155	+	7032	0.0190678	0.0220075	0.027972	0	0.000556793	0.0230158	0.000278396	0.00453694	0.000393712	4.09066e-05	8.1908e-05	9	41	12	0	1	472	1863	429	688	1796	4.01924	9.00941	2.25776	4.82795	11.7538	5.09547	8.29087	3.50213	4.89732
1085	Fyn	chr10	39439968	39441157	1189	+	7055	0.0358852	0.0495376	0.0413589	0	0.000851064	0.0422606	0.000425532	0.00687076	0.000601793	2.25242e-05	5.36306e-05	45	75	28	0	1	1254	1514	677	1237	1175	4.77285	4.61112	1.91567	3.58647	4.55574	3.76655	4.07111	1.60494	0.685372
1086	Fyn	chr10	39439968	39441377	1409	+	7071	0.0425738	0.0543976	0.0413589	0	0.00149477	0.0461101	0.000747384	0.00720282	0.00105696	2.95846e-05	6.45021e-05	88	107	28	0	2	2067	1967	677	1823	1338	7.11741	5.67522	1.91567	4.96589	5.01131	4.90277	4.9886	2.68552	0.0321187
1087	Rev3l	chr10	39750220	39751202	982	+	7076	0.0473251	0.0330993	0.0231362	0.000372717	0	0.0345202	0.000186359	0.0121569	0.000263551	0.000196301	0.000284672	92	33	9	1	0	1944	997	389	2683	995	7.11741	2.90855	1.02625	7.44883	3.64459	3.68407	5.54671	3.11875	2.69001
1088	Rev3l	chr10	39750220	39751206	986	+	7077	0.0479837	0.032967	0.0231362	0.000371058	0	0.0346956	0.000185529	0.0125136	0.000262377	0.000227953	0.000323325	94	33	9	1	0	1959	1001	389	2695	999	7.11741	2.90855	1.02625	7.44883	3.64459	3.68407	5.54671	3.11875	2.69001
1089	Rev3l	chr10	39750220	39751207	987	+	7081	0.0479837	0.032967	0.0231362	0.000371058	0	0.0346956	0.000185529	0.0125136	0.000262377	0.000227953	0.000323325	94	33	9	1	0	1959	1001	389	2695	999	7.11741	2.90855	1.02625	7.44883	3.64459	3.68407	5.54671	3.11875	2.69001
1090	Mfsd4b4	chr10	39766008	39767717	1709	-	7082	0.0260586	0.0421053	0.0647482	0	0	0.044304	0	0.0194383	0	0.000370911	0.000494187	8	12	9	0	0	307	285	139	620	195	0.837342	0.780343	0.273667	1.24147	0.637803	0.630451	0.939638	0.310295	0.426858
1091	Mfsd4b4	chr10	39766013	39767717	1704	-	7084	0.0260586	0.0421053	0.0647482	0	0	0.044304	0	0.0194383	0	0.000370911	0.000494187	8	12	9	0	0	307	285	139	620	195	0.837342	0.780343	0.273667	1.24147	0.637803	0.630451	0.939638	0.310295	0.426858
1092	Slc16a10	chr10	39909530	39913167	3637	-	7090	0.0588235	0.0361991	0.0454545	0	0	0.0468257	0	0.0113744	0	0.000418002	0.00054846	8	8	1	0	0	136	221	22	513	129	0.586139	0.567522	0.0684169	1.58633	0.364459	0.407359	0.975392	0.29368	0.86399
1093	Rpf2	chr10	40099241	40099736	495	-	7093	0.0342034	0.0390879	0.0595238	0.00169205	0.00187266	0.0442717	0.00178235	0.0134326	0.000127712	6.70172e-05	0.000118567	38	24	15	2	1	1111	614	252	1182	534	4.52165	2.12821	0.752586	3.93133	2.09564	2.46748	3.01348	1.9073	1.29803
1094	Gtf3c6	chr10	40123696	40125528	1832	-	7095	0.0401722	0.0188285	0.0295567	0	0	0.0295191	0	0.0106719	0	0.000433485	0.000566954	28	9	6	0	0	697	478	203	462	329	7.20114	2.97949	0.889419	4.62103	2.64233	3.69002	3.63168	3.21529	1.39916
1095	Amd1	chr10	40163453	40165324	1871	-	7099	0.0546624	0.0280374	0.0714286	0	0	0.0513761	0	0.0218815	0	0.000582499	0.000739372	17	3	2	0	0	311	107	28	266	125	1.08854	0.283761	0.0684169	0.758677	0.455574	0.480241	0.607125	0.537697	0.214327
1096	Cdk19	chr10	40355799	40359814	4015	+	7101	0.0343137	0.0461216	0.0176991	0	0	0.0327115	0	0.0142788	0	0.000598876	0.000757929	14	22	4	0	0	408	477	226	505	129	1.75842	1.48975	0.752586	1.58633	0.546688	1.33358	1.06651	0.520783	0.735134
1097	Cdc40	chr10	40707616	40709174	1558	-	7127	0.0348331	0.0398936	0.0192837	0	0	0.0313368	0	0.0107406	0	4.93016e-05	9.40471e-05	48	45	7	0	0	1378	1128	363	2044	934	5.19152	3.33419	1.02625	5.51765	3.46236	3.18399	4.49001	2.08669	1.45331
1098	Wasf1	chr10	40813799	40814565	766	+	7128	0.0353535	0.0165289	0.0465116	0.00319489	0	0.032798	0.00159744	0.0151538	0.00225913	0.00137901	0.001626	14	2	4	2	0	396	121	86	626	249	1.50722	0.354701	0.273667	2.06912	0.911147	0.711861	1.49013	0.689987	0.81881
1099	Fig4	chr10	41064167	41064517	350	-	7133	0.029484	0.0346821	0.0510949	0	0	0.0384203	0	0.01128	0	6.96188e-05	0.000122153	12	18	7	0	0	407	519	137	672	394	1.75842	1.70257	0.410501	2.20706	1.73118	1.2905	1.96912	0.762608	0.336499
1100	Zbtb24	chr10	41340273	41341576	1303	+	7138	0.0108108	0.0268199	0.0402299	0	0	0.0259535	0	0.0147287	0	0.00185694	0.00214602	4	7	7	0	0	370	261	174	426	311	1.42348	0.851283	0.547335	1.37941	1.18449	0.9407	1.28195	0.444865	0.13783
1101	Zbtb24	chr10	41341038	41341578	540	+	7139	0.0108108	0.0267176	0.0402299	0	0	0.0259194	0	0.0147258	0	0.00185574	0.0021448	4	7	7	0	0	370	262	174	426	311	1.42348	0.851283	0.547335	1.37941	1.18449	0.9407	1.28195	0.444865	0.13783
1102	Mical1	chr10	41362884	41363023	139	+	7143	0.0253968	0.0368272	0.0331754	0	0.00322581	0.0317998	0.0016129	0.00583802	0.00228099	0.000471007	0.000609968	8	13	7	0	1	315	353	211	338	310	2.42829	1.98633	0.889419	2.20706	1.73118	1.76801	1.96912	0.792324	0.336499
1103	Mical1	chr10	41362884	41363026	142	+	7146	0.0253968	0.0368272	0.0331754	0	0.00322581	0.0317998	0.0016129	0.00583802	0.00228099	0.000471007	0.000609968	8	13	7	0	1	315	353	211	338	310	2.42829	1.98633	0.889419	2.20706	1.73118	1.76801	1.96912	0.792324	0.336499
1104	Cd164	chr10	41404837	41407038	2201	+	7161	0.0405151	0.0450832	0.0447936	6.78933e-05	0.000105175	0.043464	8.65339e-05	0.00255789	2.63619e-05	8.86589e-08	4.59665e-06	538	458	191	1	1	13279	10159	4264	14729	9508	53.2549	30.0787	12.315	46.5552	34.7147	31.8829	40.635	20.5295	8.37249
1105	Sesn1	chr10	41783354	41784432	1078	+	7202	0.0274579	0.0339321	0.027027	0	0.00113636	0.0294724	0.000568182	0.00386828	0.00080353	7.1496e-05	0.000124682	31	17	6	0	1	1129	501	222	2392	880	4.10297	1.56069	0.615752	7.31089	3.46236	2.09314	5.38663	1.80355	2.72132
1106	Foxo3	chr10	42057840	42062291	4451	-	7208	0.0375966	0.0375056	0.0309598	0.00156789	0.00184729	0.035354	0.00170759	0.00380581	0.000197566	2.42961e-06	1.55078e-05	107	83	30	5	3	2846	2213	969	3189	1624	11.8903	7.30685	3.01034	10.5525	6.74249	7.40248	8.6475	4.44073	2.69409
1107	Snx3	chr10	42410754	42411365	611	+	7218	0.0546638	0.0493526	0.0494429	0.000826959	0.000272554	0.0511531	0.000549756	0.00304073	0.000392024	3.54472e-07	6.9683e-06	361	202	71	4	1	6604	4093	1436	4837	3669	25.7064	12.3436	3.96818	15.1735	12.9383	14.0061	14.0559	10.964	1.58056
1108	Ostm1	chr10	42576534	42578458	1924	+	7221	0.0363555	0.0242522	0.0445344	0	0	0.0350474	0	0.0102042	0	4.24264e-05	8.41852e-05	81	30	33	0	0	2228	1237	741	2634	1596	9.21076	3.90171	2.39459	8.55236	6.28692	5.16902	7.41964	3.58045	1.60191
1109	Sec63	chr10	42705030	42708510	3480	+	7222	0.04	0.0367217	0.0455581	0.000732172	0	0.0407599	0.000366086	0.00446696	0.000517724	3.52942e-06	1.8591e-05	210	138	60	5	0	5250	3758	1317	6829	3727	21.6034	12.0598	4.10501	22.6224	14.3961	12.5894	18.5093	8.76122	5.81684
1110	Scml4	chr10	42833740	42836778	3038	+	7235	0.0344828	0.070922	0.0483871	0	0	0.0512639	0	0.0183892	0	0.000316486	0.000429666	6	10	9	0	0	174	141	186	206	180	1.00481	0.638462	0.547335	1.03456	1.00226	0.730202	1.01841	0.242143	0.022838
1111	Sobp	chr10	42878483	42880410	1927	-	7238	0.0323974	0.0283688	0.0406977	0	0	0.0338213	0	0.00628657	0	2.70292e-05	6.0607e-05	30	16	7	0	0	926	564	172	1109	542	13.8161	4.11453	1.29992	12.1388	5.01131	6.4102	8.57507	6.56632	5.03992
1112	Sobp	chr10	42878495	42880410	1915	-	7241	0.0326087	0.0288288	0.0406977	0	0	0.0340451	0	0.00606339	0	2.61955e-05	5.93978e-05	30	16	7	0	0	920	555	172	1106	539	13.8161	4.11453	1.29992	12.1388	5.01131	6.4102	8.57507	6.56632	5.03992
1113	Pdss2	chr10	43315953	43316598	645	+	7248	0.0243112	0.0137931	0.0222222	0.00451807	0	0.0201088	0.00225904	0.00556842	0.00319476	0.00394527	0.00436833	15	2	2	3	0	617	145	90	664	352	2.84696	0.567522	0.273667	2.27603	1.45784	1.22938	1.86693	1.40855	0.578552
1114	Bend3	chr10	43388086	43391407	3321	+	7252	0.0490566	0.0545455	0.057971	0	0.00735294	0.0538577	0.00367647	0.00449683	0.00519931	0.000720772	0.000896993	13	3	8	0	1	265	55	138	305	136	0.921076	0.212821	0.410501	0.965589	0.546688	0.514799	0.756139	0.365465	0.296208
1115	Bend3	chr10	43388086	43391408	3322	+	7254	0.0490566	0.0545455	0.057971	0	0.00735294	0.0538577	0.00367647	0.00449683	0.00519931	0.000720772	0.000896993	13	3	8	0	1	265	55	138	305	136	0.921076	0.212821	0.410501	0.965589	0.546688	0.514799	0.756139	0.365465	0.296208
1116	Bend3	chr10	43388086	43391413	3327	+	7255	0.0490566	0.0545455	0.057971	0	0.00735294	0.0538577	0.00367647	0.00449683	0.00519931	0.000720429	0.000896711	13	3	8	0	1	265	55	138	308	136	0.921076	0.212821	0.410501	0.965589	0.546688	0.514799	0.756139	0.365465	0.296208
1117	Mtres1	chr10	43401207	43402611	1404	-	7262	0.0294118	0.0337838	0.036036	0	0	0.0330772	0	0.00336819	0	0.000130229	0.000201761	10	10	4	0	0	340	296	111	494	199	2.42829	1.91539	0.684169	2.68986	1.64007	1.67595	2.16496	0.896375	0.742314
1118	Qrsl1	chr10	43750183	43750617	434	-	7265	0.0288809	0.0288066	0	0	0	0.0192292	0	0.016653	0	0.00557802	0.00607992	8	7	0	0	0	277	243	79	455	214	1.42348	0.709402	0.273667	1.31044	0.728918	0.802184	1.01968	0.580495	0.4112
1119	Qrsl1	chr10	43750185	43750478	293	-	7266	0.0288809	0.0300429	0	0	0	0.0196413	0	0.0170198	0	0.00579	0.0063008	8	7	0	0	0	277	233	79	455	209	1.42348	0.709402	0.273667	1.31044	0.728918	0.802184	1.01968	0.580495	0.4112
1120	Rtn4ip1	chr10	43822524	43823859	1335	+	7267	0.0454545	0.0218341	0.0576923	0	0	0.0416603	0	0.0182277	0	0.0413668	0.0425476	2	5	3	0	0	44	229	52	41	33	0.251203	0.851283	0.205251	0.206912	0.182229	0.435912	0.194571	0.360455	0.0174532
1121	Rtn4ip1	chr10	43822524	43823860	1336	+	7268	0.0454545	0.0218341	0.0576923	0	0	0.0416603	0	0.0182277	0	0.0413668	0.0425476	2	5	3	0	0	44	229	52	41	33	0.251203	0.851283	0.205251	0.206912	0.182229	0.435912	0.194571	0.360455	0.0174532
1122	Atg5	chr10	44238911	44240295	1384	+	7273	0.0367944	0.0395514	0.0443286	0.00278164	0.000884173	0.0402248	0.00183291	0.00381197	0.00134171	6.6032e-06	2.54398e-05	73	67	34	6	1	1984	1694	767	2157	1131	8.03848	6.02992	2.46301	6.89707	5.01131	5.51047	5.95419	2.8238	1.33343
1123	Atg5	chr10	44239048	44239640	592	+	7274	0.0303894	0.0421769	0.034632	0	0.00193424	0.0357328	0.000967118	0.00597035	0.00136771	0.000106423	0.000171523	32	31	8	0	1	1053	735	231	1083	517	4.35418	3.26325	0.957836	3.31059	2.82456	2.85842	3.06757	1.73398	0.343679
1124	Atg5	chr10	44239048	44240295	1247	+	7275	0.0367944	0.0395306	0.0431267	0.00282353	0.000902527	0.0398172	0.00186303	0.00317588	0.00135835	6.40332e-06	2.51177e-05	73	64	32	6	1	1984	1619	742	2125	1108	8.03848	5.88804	2.39459	6.75913	4.9202	5.44037	5.83966	2.84845	1.30032
1125	Prep	chr10	45034622	45036081	1459	+	7285	0.0501918	0.052194	0.0222497	0.00165508	0.0013468	0.0415452	0.00150094	0.0167403	0.000217987	0.000982019	0.00118748	157	113	18	5	2	3128	2165	809	3021	1485	14.486	7.80343	2.87351	11.1732	7.01583	8.38765	9.09454	5.82825	2.93973
1126	Prep	chr10	45034622	45038847	4225	+	7286	0.0499684	0.0527502	0.0215569	0.0016469	0.00132363	0.0414252	0.00148527	0.0172626	0.000228591	0.001242	0.00147553	158	117	18	5	2	3162	2218	835	3036	1511	14.6535	8.01625	2.94193	11.2422	7.10695	8.53722	9.17458	5.87313	2.92408
1127	Hace1	chr10	45587632	45588368	736	+	7304	0.0498575	0.0267023	0.0759494	0.0027416	0	0.0508364	0.0013708	0.0246381	0.00193861	0.001754	0.00203646	35	20	12	4	0	702	749	158	1459	526	2.26082	1.77351	0.410501	4.20721	1.73118	1.48161	2.9692	0.959075	1.75082
1128	Hace1	chr10	45587632	45588441	809	+	7315	0.0497866	0.028	0.0759494	0.00270088	0	0.0512453	0.00135044	0.0240079	0.00190981	0.00139127	0.00163896	35	21	12	4	0	703	750	158	1481	526	2.26082	1.77351	0.410501	4.20721	1.73118	1.48161	2.9692	0.959075	1.75082
1129	Ascc3	chr10	50726689	50727298	609	+	7335	0.0645161	0.0272109	0.0431034	0	0	0.0449435	0	0.0187206	0	0.000342983	0.000461331	34	8	5	0	0	527	294	116	971	419	2.00962	0.709402	0.273667	2.89677	1.45784	0.997563	2.1773	0.903139	1.01748
1130	Ascc3	chr10	50726689	50727300	611	+	7336	0.0645161	0.0272109	0.0431034	0	0	0.0449435	0	0.0187206	0	0.000342983	0.000461331	34	8	5	0	0	527	294	116	971	419	2.00962	0.709402	0.273667	2.89677	1.45784	0.997563	2.1773	0.903139	1.01748
1131	Lilrb4a	chr10	51372340	51372709	369	+	7351	0.0493827	0.0556553	0.0428571	0	0	0.0492984	0	0.00639949	0	8.25897e-06	2.87647e-05	72	31	6	0	0	1458	557	140	2165	497	7.28487	2.12821	0.478918	8.89722	2.36898	3.29733	5.6331	3.55041	4.61616
1132	Dcbld1	chr10	52196092	52197474	1382	+	7367	0.0408163	0.0419847	0.0277778	0	0	0.0368596	0	0.00788677	0	9.73534e-05	0.000159315	18	11	3	0	0	441	262	108	630	212	1.67468	0.780343	0.273667	2.00015	0.728918	0.909565	1.36453	0.709391	0.898896
1133	Gopc	chr10	52213119	52215818	2699	-	7372	0.0423998	0.0371681	0.0404984	0.00112613	0	0.0400221	0.000563063	0.00264814	0.000796291	5.0807e-06	2.20623e-05	147	84	39	5	0	3467	2260	963	4440	2258	12.3927	6.10086	2.39459	12.4837	7.92698	6.9627	10.2053	5.05445	3.22208
1134	Nus1	chr10	52312763	52316288	3525	+	7377	0.039523	0.0416751	0.0461197	0.000262215	0.00023753	0.0424393	0.000249872	0.00336412	1.7455e-05	1.39418e-07	5.19646e-06	401	205	104	3	1	10146	4919	2255	11441	4210	37.5129	14.4718	6.02068	33.3128	15.2162	19.3351	24.2645	16.2997	12.7963
1135	Cep85l	chr10	53149536	53154176	4640	-	7380	0.0348675	0.034749	0.0437158	0.00209205	0	0.0377775	0.00104603	0.00514313	0.0014793	8.88655e-05	0.000148093	25	9	8	2	0	717	259	183	956	314	2.84696	0.780343	0.615752	3.10368	1.27561	1.41435	2.18964	1.2434	1.29264
1136	Cep85l	chr10	53149538	53154176	4638	-	7381	0.0348675	0.034749	0.0437158	0.00209205	0	0.0377775	0.00104603	0.00514313	0.0014793	8.88655e-05	0.000148093	25	9	8	2	0	717	259	183	956	314	2.84696	0.780343	0.615752	3.10368	1.27561	1.41435	2.18964	1.2434	1.29264
1137	Cep85l	chr10	53149632	53154176	4544	-	7382	0.0519481	0.0333333	0	0	0	0.0284271	0	0.0263193	0	0.0105864	0.0112592	4	2	0	0	0	77	60	25	154	62	0.502405	0.212821	0.0684169	0.620736	0.273344	0.261214	0.44704	0.221004	0.245643
1138	Asf1a	chr10	53483973	53485321	1348	+	7392	0.0374016	0.0549618	0.0629139	0.000450045	0.00140252	0.0517591	0.000926285	0.0130542	0.000673505	8.0674e-05	0.000136955	57	36	19	1	1	1524	655	302	2222	713	5.86139	2.19915	0.889419	6.13839	2.82456	2.98332	4.48147	2.57708	2.34323
1139	Man1a	chr10	53780880	53783532	2652	-	7415	0.0379429	0.04047	0.0420455	0.00168919	0.000638774	0.0401528	0.00116398	0.00206957	0.000742756	1.3012e-06	1.16271e-05	121	93	37	11	2	3189	2298	880	6512	3131	11.8903	6.31368	2.39459	18.4841	10.7515	6.86618	14.6178	4.77188	5.46777
1140	Msl3l2	chr10	55992392	55992976	584	+	7421	0.0359712	0.0315186	0.025	0	0	0.0308299	0	0.00551794	0	8.20424e-05	0.000138906	20	11	3	0	0	556	349	120	640	382	1.92589	1.0641	0.342084	1.79324	1.45784	1.11069	1.62554	0.792928	0.237165
1141	Gja1	chr10	56264791	56266515	1724	+	7423	0.0471567	0.0505319	0.0468384	0.0015625	0	0.0481757	0.00078125	0.00204675	0.00110485	6.18148e-06	2.45978e-05	102	57	20	3	0	2163	1128	427	1920	1166	8.54089	3.19231	1.16309	5.79354	4.19128	4.29876	4.99241	3.81132	1.13297
1142	Gja1	chr10	56264791	56266519	1728	+	7424	0.0481162	0.0502203	0.046729	0.00258264	0	0.0483551	0.00129132	0.00175787	0.00182621	1.47993e-05	4.11587e-05	106	57	20	5	0	2203	1135	428	1936	1169	8.54089	3.19231	1.16309	5.79354	4.19128	4.29876	4.99241	3.81132	1.13297
1143	Serinc1	chr10	57391869	57393252	1383	-	7429	0.0436998	0.0462625	0.0478062	0.0003575	9.89022e-05	0.0459228	0.000228201	0.00207415	0.000182857	5.36548e-08	4.47988e-06	506	609	219	5	1	11579	13164	4581	13986	10111	53.0037	45.6146	15.1201	48.3484	43.9173	37.9128	46.1329	20.0818	3.13328
1144	Fabp7	chr10	57664269	57664546	277	+	7440	0.049867	0.0455508	0.0451694	0	0	0.0468624	0	0.00260904	0	1.67828e-06	1.31701e-05	150	86	36	0	0	3008	1888	797	1484	406	15.5746	7.87437	2.80509	5.79354	2.09564	8.75134	3.94459	6.42975	2.61481
1145	Smpdl3a	chr10	57687611	57687926	315	+	7441	0.00667071	0.00421644	0.00473186	0.000888362	0.000732243	0.00520634	0.000810303	0.0012941	0.000110393	0.000487073	0.000628991	33	18	6	6	3	4947	4269	1268	6754	4097	20.5149	14.8975	4.24185	23.1052	18.4052	13.2181	20.7552	8.26548	3.3234
1146	Lims1	chr10	58257275	58260511	3236	+	7454	0.0435839	0.0504671	0.0493791	0.00104004	0.000148655	0.04781	0.000594348	0.00370012	0.000630306	1.69583e-06	1.32241e-05	538	443	167	12	1	12344	8778	3382	11538	6727	61.2097	33.1291	10.6046	37.8649	25.3299	34.9811	31.5974	25.3533	8.86358
1147	Lims1	chr10	58257275	58260513	3238	+	7457	0.0437879	0.0504671	0.0493499	0.00112622	0.000148633	0.0478683	0.000637428	0.00357757	0.000691261	1.87205e-06	1.39084e-05	541	443	167	13	1	12355	8778	3384	11543	6728	61.2097	33.1291	10.6046	37.8649	25.3299	34.9811	31.5974	25.3533	8.86358
1148	Lims1	chr10	58257277	58260511	3234	+	7458	0.0435839	0.0504671	0.0493791	0.00104004	0.000148655	0.04781	0.000594348	0.00370012	0.000630306	1.69583e-06	1.32241e-05	538	443	167	12	1	12344	8778	3382	11538	6727	61.2097	33.1291	10.6046	37.8649	25.3299	34.9811	31.5974	25.3533	8.86358
1149	Lims1	chr10	58257277	58260513	3236	+	7459	0.0437879	0.0504671	0.0493499	0.00112622	0.000148633	0.0478683	0.000637428	0.00357757	0.000691261	1.87205e-06	1.39084e-05	541	443	167	13	1	12355	8778	3384	11543	6728	61.2097	33.1291	10.6046	37.8649	25.3299	34.9811	31.5974	25.3533	8.86358
1150	Lims1	chr10	58257390	58260511	3121	+	7460	0.0435737	0.0500876	0.0503376	0.00104749	0.000152022	0.0479996	0.000599754	0.00383501	0.000633189	1.73849e-06	1.34079e-05	536	429	164	12	1	12301	8565	3258	11456	6578	61.0422	32.8453	10.4678	37.8649	24.9654	34.7851	31.4152	25.343	9.12129
1151	Lims1	chr10	58257390	58260513	3123	+	7462	0.0437784	0.0500876	0.0503067	0.00113428	0.000151999	0.0480576	0.00064314	0.00370748	0.000694579	1.91419e-06	1.40091e-05	539	429	164	13	1	12312	8565	3260	11461	6579	61.0422	32.8453	10.4678	37.8649	24.9654	34.7851	31.4152	25.343	9.12129
1152	Ranbp2	chr10	58329790	58329977	187	+	7466	0.0364935	0.0404624	0.0381895	0	0	0.0383818	0	0.00199146	0	1.63e-06	1.30533e-05	92	70	27	0	0	2521	1730	707	3058	1616	11.4716	5.74616	2.46301	11.1732	7.47141	6.56025	9.32233	4.55913	2.6176
1153	Sh3rf3	chr10	58971810	58974736	2926	+	7479	0.0163399	0.0372881	0.0338983	0.00337079	0	0.0291754	0.00168539	0.0112444	0.00238351	0.00304897	0.00341955	10	11	4	3	0	612	295	118	890	573	2.9307	1.20598	0.410501	3.5175	2.55121	1.51573	3.03436	1.28833	0.683271
1154	Sh3rf3	chr10	58971810	58974738	2928	+	7480	0.0163399	0.0372881	0.0338983	0.00337079	0	0.0291754	0.00168539	0.0112444	0.00238351	0.00304897	0.00341955	10	11	4	3	0	612	295	118	890	573	2.9307	1.20598	0.410501	3.5175	2.55121	1.51573	3.03436	1.28833	0.683271
1155	Septin10	chr10	58999937	59000750	813	-	7483	0.0468283	0.039823	0.0348837	0.000192604	0.000514139	0.0405117	0.000353371	0.00600199	0.000227359	3.21096e-06	1.76969e-05	141	81	27	1	1	3011	2034	774	5192	1945	9.37823	5.1077	1.98409	13.1044	6.10469	5.49001	9.60456	3.71187	4.94956
1156	Sowahc	chr10	59059404	59062256	2852	+	7487	0.0398323	0.0232558	0.04375	0	0	0.0356127	0	0.0108792	0	0.000157887	0.000237204	19	8	7	0	0	477	344	160	729	274	2.26082	0.780343	0.410501	2.48294	1.00226	1.15056	1.7426	0.97914	1.047
1157	P4ha1	chr10	59206896	59209126	2230	+	7488	0.0196541	0.024662	0.01994	0.000881627	0.000585823	0.0214187	0.000733725	0.00281241	0.000209165	3.0032e-06	1.6923e-05	200	228	113	15	4	10176	9245	5667	17014	6828	36.5918	26.3898	14.9149	45.3137	24.7832	25.9655	35.0485	10.8447	14.5173
1158	Mcu	chr10	59282805	59284602	1797	-	7495	0.0401957	0.0442913	0.0524017	0	0	0.0456296	0	0.00621208	0	3.1181e-06	1.73501e-05	115	45	24	0	0	2861	1016	458	4006	1161	10.6342	3.40513	1.50517	12.2768	4.9202	5.18151	8.59849	4.81681	5.20189
1159	Micu1	chr10	59699158	59699954	796	+	7498	0.0238095	0.0329412	0.0169492	0	0	0.0245666	0	0.00802285	0	0.000240421	0.000338365	7	14	1	0	0	294	425	59	982	473	2.00962	1.91539	0.342084	4.48309	2.91567	1.42236	3.69938	0.936735	1.10833
1160	Micu1	chr10	59699158	59699956	798	+	7499	0.0238095	0.0329412	0.0169492	0	0	0.0245666	0	0.00802285	0	0.000240421	0.000338365	7	14	1	0	0	294	425	59	982	473	2.00962	1.91539	0.342084	4.48309	2.91567	1.42236	3.69938	0.936735	1.10833
1161	Dnajb12	chr10	59733312	59735118	1806	+	7505	0.0396114	0.0430108	0.0454545	0	0	0.0426922	0	0.00293459	0	2.95075e-06	1.6781e-05	106	48	14	0	0	2676	1116	308	2605	823	13.3137	4.11453	1.2315	10.0697	4.28239	6.21992	7.17605	6.31028	4.09226
1162	Dnajb12	chr10	59733342	59735118	1776	+	7507	0.0400778	0.0441315	0.0466667	0	0	0.0436253	0	0.00332346	0	3.32714e-06	1.80159e-05	103	47	14	0	0	2570	1065	300	2419	732	13.3137	4.11453	1.2315	10.0697	4.28239	6.21992	7.17605	6.31028	4.09226
1163	Ddit4	chr10	59785496	59786357	861	-	7508	0.0370188	0.0309243	0.0226209	0.000153822	0	0.030188	7.69112e-05	0.00722714	0.000108769	3.54925e-05	7.35814e-05	301	89	29	1	0	8131	2878	1282	6501	2482	27.1299	8.08719	3.62609	17.3116	8.6559	12.9477	12.9838	12.483	6.12053
1164	Anapc16	chr10	59823230	59824544	1314	-	7509	0.0413263	0.0367853	0.0376523	0.00163066	0	0.0385879	0.000815328	0.00241076	0.00115305	6.09588e-06	2.44244e-05	86	92	34	4	0	2081	2501	903	2453	1118	12.6439	9.00941	3.48926	11.0353	5.558	8.38084	8.29665	4.60956	3.87304
1165	Psap	chr10	60137508	60138377	869	+	7536	0.0149942	0.00787402	0.00631136	0	0.000317965	0.00972654	0.000158983	0.00462838	0.000224835	0.000499349	0.00064308	13	26	9	0	1	867	3302	1426	967	3145	4.77285	9.71881	4.58393	4.06927	11.6627	6.35853	7.86598	2.91162	5.36936
1166	Psap	chr10	60137508	60138379	871	+	7540	0.0149942	0.00787402	0.00631136	0	0.000317965	0.00972654	0.000158983	0.00462838	0.000224835	0.000499349	0.00064308	13	26	9	0	1	867	3302	1426	967	3145	4.77285	9.71881	4.58393	4.06927	11.6627	6.35853	7.86598	2.91162	5.36936
1167	Vsir	chr10	60204718	60208463	3745	+	7555	0.0404624	0.0429553	0.0405405	0	0	0.0413194	0	0.00141726	0	4.38726e-05	8.63004e-05	14	25	3	0	0	346	582	74	679	331	1.67468	2.12821	0.273667	3.03471	1.36672	1.35885	2.20072	0.966769	1.17945
1168	Slc29a3	chr10	60547850	60551614	3764	-	7562	0.04038	0.0348525	0.025641	0	0	0.0336245	0	0.00744585	0	1.82993e-05	4.70431e-05	51	39	13	0	0	1263	1119	507	1728	829	7.95475	4.54018	2.18934	8.13854	4.55574	4.89475	6.34714	2.89901	2.53342
1169	Slc29a3	chr10	60550996	60551614	618	-	7565	0.0181818	0.0238095	0.0149254	0	0	0.0189722	0	0.00449451	0	0.00486666	0.00533149	2	1	1	0	0	110	42	67	446	85	0.837342	0.283761	0.342084	2.00015	0.455574	0.487729	1.22786	0.304175	1.09218
1170	Unc5b	chr10	60598372	60600986	2614	-	7566	0.04336	0.0441249	0.0458352	0.000882361	0.000695894	0.0444401	0.000789127	0.00126733	0.000131852	2.82151e-09	3.71744e-06	2360	1068	602	34	8	54428	24204	13134	38533	11496	231.023	78.389	38.7239	129.527	44.464	116.045	86.9954	101.529	60.1486
1171	Sgpl1	chr10	60934420	60936646	2226	-	7569	0.0415815	0.0454319	0.0473738	0.0021974	0.000778311	0.0447957	0.00148786	0.00294812	0.00100345	1.30786e-06	1.16271e-05	122	273	138	12	6	2934	6009	2913	5461	7709	13.0625	17.4513	8.48369	18.691	28.2456	12.9992	23.4683	4.48414	6.75606
1172	Sgpl1	chr10	60934534	60936646	2112	-	7572	0.0368957	0.0434363	0.0481675	0	0	0.0428332	0	0.00566008	0	2.95748e-06	1.67871e-05	29	90	46	0	0	786	2072	955	1696	3073	3.60057	8.51283	3.42084	6.27633	14.8517	5.17808	10.564	2.88937	6.0637
1173	Pald1	chr10	61155434	61156868	1434	-	7585	0.0429448	0.0284553	0.0596026	0	0.00483092	0.0436676	0.00241546	0.0155863	0.00341597	0.00149971	0.00175843	7	7	9	0	1	163	246	151	210	207	0.502405	0.496582	0.273667	0.413824	0.546688	0.424218	0.480256	0.130413	0.0939493
1174	Pald1	chr10	61155435	61156868	1433	-	7586	0.0429448	0.0284553	0.0596026	0	0.00483092	0.0436676	0.00241546	0.0155863	0.00341597	0.00149971	0.00175843	7	7	9	0	1	163	246	151	210	207	0.502405	0.496582	0.273667	0.413824	0.546688	0.424218	0.480256	0.130413	0.0939493
1175	Pald1	chr10	61155438	61156868	1430	-	7587	0.0432099	0.0284553	0.0596026	0	0.00485437	0.0437559	0.00242718	0.0155809	0.00343256	0.00150745	0.00176711	7	7	9	0	1	162	246	151	210	206	0.502405	0.496582	0.273667	0.413824	0.546688	0.424218	0.480256	0.130413	0.0939493
1176	Eif4ebp2	chr10	61268275	61269575	1300	-	7589	0.0415225	0.0315421	0.0366667	0	0	0.0365771	0	0.00499082	0	1.04309e-05	3.30205e-05	72	27	11	0	0	1734	856	300	2318	1264	7.95475	3.05043	0.889419	8.13854	5.01131	3.96487	6.57492	3.62034	2.21128
1177	Lrrc20	chr10	61416063	61418021	1958	+	7590	0.0528736	0.0205656	0.0617284	0.00931677	0	0.0450558	0.00465839	0.0216664	0.00658795	0.0138836	0.0146327	23	8	5	3	0	435	389	81	322	145	2.42829	1.56069	0.342084	1.31044	0.820033	1.44369	1.06524	1.04801	0.346772
1178	Lrrc20	chr10	61416063	61418570	2507	+	7591	0.0518395	0.0253623	0.0357143	0.00585938	0	0.0376387	0.00292969	0.0133431	0.0041432	0.00265192	0.00299609	31	14	7	3	0	598	552	196	512	264	3.4331	2.27009	0.821002	2.27603	1.54895	2.17473	1.91249	1.30866	0.514124
1179	Ppa1	chr10	61509629	61509944	315	+	7596	0.0430288	0.0466796	0.0386779	0.00097561	0	0.0427955	0.000487805	0.00400596	0.00068986	1.84008e-06	1.37984e-05	333	168	55	6	0	7739	3599	1422	6150	2175	30.9816	11.3504	4.58393	20.2774	9.02036	15.6387	14.6489	13.7114	7.95991
1180	Sar1a	chr10	61527180	61529076	1896	+	7597	0.0362737	0.0377252	0.0411946	0.000839685	0.0016258	0.0383979	0.00123274	0.00252849	0.000555865	2.26623e-07	6.1238e-06	484	335	160	13	12	13343	8880	3884	15482	7381	68.997	36.3214	15.3254	65.5221	36.1726	40.2146	50.8473	27.0468	20.7533
1181	Tysnd1	chr10	61537930	61538552	622	+	7604	0.0315315	0.0410959	0.0338983	0	0	0.0355086	0	0.00498136	0	0.000120963	0.000190119	7	12	8	0	0	222	292	236	171	414	1.50722	1.0641	0.957836	0.896619	1.91341	1.17639	1.40501	0.291393	0.71898
1182	Tysnd1	chr10	61538030	61538552	522	+	7606	0.0315315	0.0410959	0.0338983	0	0	0.0355086	0	0.00498136	0	0.000120963	0.000190119	7	12	8	0	0	222	292	236	171	414	1.50722	1.0641	0.957836	0.896619	1.91341	1.17639	1.40501	0.291393	0.71898
1183	Macroh2a2	chr10	61574418	61575241	823	-	7623	0.0400534	0.0272374	0.0310219	0.00183486	0	0.0327709	0.000917431	0.0065846	0.00129744	0.000102078	0.000165598	30	28	17	1	0	749	1028	548	545	837	2.51203	2.69573	1.29992	1.31044	2.64233	2.16923	1.97638	0.758422	0.941785
1184	Macroh2a2	chr10	61574425	61575075	650	-	7624	0.0403769	0.0272904	0.0311355	0.00183824	0	0.0329343	0.000919118	0.00672608	0.00129983	0.000105608	0.000170382	30	28	17	1	0	743	1026	546	544	836	2.51203	2.69573	1.29992	1.31044	2.64233	2.16923	1.97638	0.758422	0.941785
1185	Hk1	chr10	62104633	62105687	1054	-	7666	0.0301205	0.029871	0.0335766	0	0.000647249	0.0311894	0.000323625	0.00207119	0.000457674	1.27102e-05	3.74695e-05	15	44	23	0	1	498	1473	685	1055	1545	2.42829	5.24958	2.39459	3.93133	7.38029	3.35749	5.65581	1.63869	2.43879
1186	Hk1	chr10	62104879	62105687	808	-	7668	0.0291262	0.0294752	0.0320122	0	0.000670691	0.0302045	0.000335345	0.00157517	0.00047425	1.56094e-05	4.24918e-05	12	41	21	0	1	412	1391	656	994	1491	1.75842	4.89488	2.25776	3.58647	7.19806	2.97035	5.39227	1.68529	2.55378
1187	Supv3l1	chr10	62264999	62265198	199	-	7678	0.0401235	0.0434783	0.0277778	0	0	0.0371265	0	0.00826817	0	0.000983678	0.0011892	13	1	2	0	0	324	23	72	228	96	1.08854	0.212821	0.205251	0.827648	0.455574	0.502205	0.641611	0.507799	0.263096
1188	Vps26a	chr10	62290621	62292523	1902	-	7680	0.0369931	0.0340463	0.0465995	0.000769468	0.0013471	0.0392129	0.00105829	0.00656443	0.00040845	1.9323e-06	1.40687e-05	187	78	37	5	3	5055	2291	794	6498	2227	23.7805	7.44873	2.59984	24.4846	10.0226	11.2764	17.2536	11.097	10.2262
1189	Srgn	chr10	62329611	62330644	1033	-	7683	0.016	0.0268817	0	0	0	0.0142939	0	0.0135218	0	0.00726809	0.00783734	6	5	0	0	0	375	186	78	364	221	1.75842	0.567522	0.205251	1.37941	0.820033	0.84373	1.09972	0.812589	0.395542
1190	Srgn	chr10	62330205	62330644	439	-	7685	0.016129	0.0284091	0	0	0	0.014846	0	0.0142479	0	0.00783816	0.00842923	6	5	0	0	0	372	176	78	363	221	1.75842	0.496582	0.205251	1.37941	0.820033	0.820083	1.09972	0.825574	0.395542
1191	Kifbp	chr10	62394248	62394786	538	-	7690	0.0400372	0.0461638	0.0567515	0.0021575	0.001443	0.0476509	0.00180025	0.00845575	0.000505225	6.19917e-06	2.46349e-05	86	71	29	6	2	2148	1538	511	2781	1386	9.37823	4.753	1.57359	9.10413	5.37577	5.23494	7.23995	3.92458	2.63635
1192	Ddx21	chr10	62416025	62418128	2103	-	7692	0.0415351	0.0373644	0.0339181	0.0014	0.00145208	0.0376059	0.00142604	0.00381422	3.68271e-05	1.3156e-06	1.16528e-05	171	93	29	7	3	4117	2489	855	5000	2066	17.9191	7.87437	2.46301	16.1391	7.74475	9.41883	11.9419	7.84295	5.93572
1193	Ddx50	chr10	62451570	62452016	446	-	7694	0.0380733	0.0340164	0.0427574	0.000727696	0.000382995	0.0382824	0.000555346	0.00437426	0.00024374	1.01303e-06	1.06438e-05	132	83	49	5	1	3467	2440	1146	6871	2611	11.8903	6.24274	3.01034	18.898	8.74701	7.04778	13.8225	4.49436	7.1778
1194	Ddx50	chr10	62451793	62452016	223	-	7697	0.0377014	0.0348491	0.0433145	0.000606061	0.00038956	0.0386217	0.00049781	0.00430706	0.000153089	8.46654e-07	9.91594e-06	124	82	46	4	1	3289	2353	1062	6600	2567	11.4716	6.1718	2.94193	18.2772	8.74701	6.86177	13.5121	4.30648	6.73888
1195	Ccar1	chr10	62579706	62580541	835	-	7708	0.0389294	0.0400697	0.046549	0.000636943	0	0.0418494	0.000318471	0.00410971	0.000450386	2.63527e-06	1.58873e-05	96	69	29	2	0	2466	1722	623	3140	1253	9.29449	4.753	1.71042	8.96619	4.55574	5.25264	6.76096	3.81664	3.11866
1196	Slc25a16	chr10	62780250	62782215	1965	+	7720	0.0561272	0.0359712	0.0434783	0.00156006	0	0.0451922	0.000780031	0.0101867	0.00110313	0.000101783	0.000165206	60	15	7	2	0	1069	417	161	1282	655	4.18671	1.48975	0.342084	3.79339	2.27787	2.00618	3.03563	1.97365	1.07163
1197	Slc25a16	chr10	62780250	62782273	2023	+	7721	0.0495587	0.0436137	0.0478469	0.00115009	0	0.0470064	0.000575043	0.00306032	0.000813234	1.05024e-05	3.3151e-05	73	28	10	2	0	1473	642	209	1739	732	5.52646	1.77351	0.547335	4.89692	2.36898	2.61577	3.63295	2.59422	1.78752
1198	Rufy2	chr10	62847512	62849749	2237	+	7726	0.0359147	0.0488372	0.0251256	0	0	0.0366258	0	0.0118718	0	7.63394e-05	0.000131299	32	21	5	0	0	891	430	199	1083	302	3.26563	1.4188	0.615752	3.10368	1.18449	1.76673	2.14409	1.35877	1.35707
1199	Rufy2	chr10	62847512	62852988	5476	+	7727	0.0340798	0.0426716	0.0212766	0	0	0.032676	0	0.0107664	0	6.8741e-05	0.00012101	35	23	5	0	0	1027	539	235	1243	351	3.85177	1.84445	0.752586	3.65545	1.45784	2.1496	2.55664	1.57197	1.55394
1200	Hnrnph3	chr10	62850442	62851416	974	-	7728	0.0310945	0.0377834	0.0402685	0	0	0.0363821	0	0.00474477	0	6.51618e-06	2.52952e-05	50	45	18	0	0	1608	1191	447	2787	1088	5.10779	3.12137	1.36834	7.31089	3.55347	3.19916	5.43218	1.87094	2.65689
1201	Hnrnph3	chr10	62851202	62851416	214	-	7732	0.0303222	0.0386691	0.0429594	0	0	0.0373169	0	0.00642622	0	1.05554e-05	3.32708e-05	48	43	18	0	0	1583	1112	419	2786	1088	4.94032	2.90855	1.29992	7.31089	3.55347	3.0496	5.43218	1.82429	2.65689
1202	Herc4	chr10	63153267	63153658	391	+	7760	0.0548673	0.0641509	0.0408163	0.000562114	0.00119904	0.0532782	0.000880577	0.0117482	0.000450376	2.47024e-05	5.70705e-05	31	17	4	1	1	565	265	98	1779	834	2.17709	0.780343	0.273667	5.44868	3.18902	1.07703	4.31885	0.985785	1.59783
1203	Herc4	chr10	63153267	63153660	393	+	7766	0.0548673	0.0641509	0.0408163	0.000562114	0.00119904	0.0532782	0.000880577	0.0117482	0.000450376	2.47024e-05	5.70705e-05	31	17	4	1	1	565	265	98	1779	834	2.17709	0.780343	0.273667	5.44868	3.18902	1.07703	4.31885	0.985785	1.59783
1204	Sirt1	chr10	63154783	63156414	1631	-	7769	0.0336658	0.0454545	0.0318725	0.00409836	0	0.0369976	0.00204918	0.00737859	0.00289798	0.000243349	0.00034201	27	34	8	3	0	802	748	251	732	516	2.51203	1.84445	0.547335	1.86221	1.73118	1.6346	1.79669	0.999014	0.0926507
1205	Reep3	chr10	66844967	66849508	4541	-	7778	0.0350393	0.0417985	0.0482001	0.00045106	0.000192012	0.0416793	0.000321536	0.00658123	0.000183174	3.59454e-06	1.87705e-05	165	185	79	3	1	4709	4426	1639	6651	5208	22.1896	14.9684	4.99443	22.8983	21.5031	14.0508	22.2007	8.63421	0.986543
1206	Reep3	chr10	66844967	66849546	4579	-	7780	0.0350325	0.0415556	0.0480243	0.000447895	0.000190767	0.0415375	0.000319331	0.00649592	0.000181817	3.26766e-06	1.78329e-05	167	187	79	3	1	4767	4500	1645	6698	5242	22.1896	15.1812	4.99443	22.8983	21.5031	14.1217	22.2007	8.64638	0.986543
1207	Jmjd1c	chr10	67091316	67092099	783	+	7786	0.0345331	0.0405405	0.0371901	0.00036483	0	0.0374212	0.000182415	0.0030104	0.000257974	4.81839e-06	2.14412e-05	71	39	18	1	0	2056	962	484	2741	942	8.03848	2.97949	1.43675	8.20751	3.91793	4.15158	6.06272	3.45341	3.03319
1208	Jmjd1c	chr10	67091316	67092105	789	+	7809	0.034466	0.0405405	0.0371901	0.000364697	0	0.0373989	0.000182349	0.00304264	0.00025788	4.86042e-06	2.15726e-05	71	39	18	1	0	2060	962	484	2742	944	8.03848	2.97949	1.43675	8.20751	3.91793	4.15158	6.06272	3.45341	3.03319
1209	Ado	chr10	67380340	67383832	3492	-	7822	0.0343884	0.0310228	0.0418605	0.00100067	0	0.0357572	0.000500334	0.00554698	0.000707579	8.63689e-06	2.95443e-05	88	64	36	3	0	2559	2063	860	2998	1250	10.9692	6.66838	2.59984	10.4835	5.10243	6.7458	7.79298	4.18521	3.80502
1210	Zfp365	chr10	67721934	67724659	2725	-	7823	0.0490831	0.0449966	0.0467572	0.00131234	0	0.0469456	0.000656168	0.00204972	0.000927962	5.80475e-06	2.37231e-05	91	67	31	1	0	1854	1489	663	762	209	6.69873	4.46924	2.05251	2.13809	0.820033	4.40683	1.47906	2.32374	0.932008
1211	Arid5b	chr10	67928352	67932333	3981	-	7828	0.0312339	0.043048	0.039604	0	0	0.0379619	0	0.00607582	0	5.36583e-06	2.26875e-05	121	174	76	0	0	3874	4042	1919	5155	4494	13.4812	10.9957	5.06285	13.6562	15.2162	9.8466	14.4362	4.32522	1.10307
1212	A930033H14Rik	chr10	69045591	69048155	2564	-	7838	0.0196078	0.0186916	0	0	0	0.0127665	0	0.0110656	0	0.00703979	0.00759855	2	2	0	0	0	102	107	36	375	323	0.586139	0.496582	0.136834	1.58633	1.45784	0.406518	1.52208	0.237808	0.0908558
1213	Rhobtb1	chr10	69125519	69127431	1912	+	7839	0.0185185	0.0425532	0.0377358	0	0	0.0329359	0	0.012716	0	0.00216489	0.00247757	1	2	4	0	0	54	47	106	231	104	0.418671	0.283761	0.273667	1.03456	0.820033	0.325366	0.927296	0.0809615	0.151694
1214	Rhobtb1	chr10	69125519	69127621	2102	+	7847	0.0179211	0.0277778	0.0467626	0.00395257	0.00204918	0.0308205	0.00300087	0.0146595	0.0013459	0.00259416	0.00293532	5	3	13	4	1	279	108	278	1012	488	1.17228	0.425641	0.684169	2.89677	1.91341	0.760696	2.40509	0.379156	0.695339
1215	Cdk1	chr10	69170975	69174327	3352	-	7851	0.0638792	0.0564024	0.0700132	0.000382117	0	0.0634316	0.000191058	0.00681642	0.000270197	1.78145e-06	1.3575e-05	110	111	53	1	0	1722	1968	757	2617	2086	5.19152	4.82394	1.71042	6.27633	6.28692	3.90863	6.28162	1.91255	0.00748574
1216	Ank3	chr10	69859661	69863106	3445	+	7904	0.0193798	0.0284091	0.0308642	0.0103093	0.00591716	0.0262177	0.00811322	0.00604766	0.0031057	0.0306595	0.0317449	10	10	5	3	1	516	352	162	291	169	18.0866	6.59744	4.4471	5.72457	5.10243	9.71037	5.4135	7.33326	0.439919
1217	Ank3	chr10	69859661	69863266	3605	+	7947	0.0193798	0.0284091	0.0308642	0.0103093	0.00591716	0.0262177	0.00811322	0.00604766	0.0031057	0.0306595	0.0317449	10	10	5	3	1	516	352	162	291	169	18.0866	6.59744	4.4471	5.72457	5.10243	9.71037	5.4135	7.33326	0.439919
1218	Ccdc6	chr10	70025108	70029030	3922	+	7957	0.0404984	0.0425659	0.048951	0.00362056	0.00346021	0.0440051	0.00354039	0.00440626	0.00011339	2.43493e-06	1.55078e-05	130	71	42	15	4	3210	1668	858	4143	1156	13.1463	5.67522	2.66826	12.8975	4.9202	7.16325	8.90885	5.39517	5.64082
1219	Fam13c	chr10	70393193	70394562	1369	+	7963	0.0417514	0.0382398	0.0315605	0.00115908	0.000249128	0.0371839	0.000704106	0.00517686	0.000643436	5.2148e-06	2.23533e-05	349	126	54	16	1	8359	3295	1711	13804	4014	25.8739	8.51283	4.31026	34.9681	13.485	12.899	24.2266	11.4314	15.1909
1220	Fam13c	chr10	70393193	70394566	1373	+	7970	0.0416028	0.0380126	0.0309633	0.00143812	0.000244678	0.0368596	0.000841401	0.00541266	0.000843894	1.11262e-05	3.44822e-05	353	127	54	20	1	8485	3341	1744	13907	4087	25.8739	8.51283	4.31026	34.9681	13.485	12.899	24.2266	11.4314	15.1909
1221	Bicc1	chr10	70758659	70761074	2415	-	7975	0.0340618	0.0387965	0.0382072	0.00029997	0.000242591	0.0370218	0.00027128	0.00258037	4.05732e-05	9.60463e-08	4.59665e-06	664	686	312	9	6	19494	17682	8166	30003	24733	114.632	66.4001	29.214	128.768	115.716	70.0821	122.242	42.8279	9.22952
1222	Bicc1	chr10	70758659	70761208	2549	-	7976	0.0339563	0.0386502	0.0375559	0.000299013	0.000232838	0.0367208	0.000265926	0.00245585	4.6793e-05	8.38238e-08	4.59665e-06	665	725	319	9	6	19584	18758	8494	30099	25769	114.967	70.5146	30.4455	128.906	119.725	71.9757	124.315	42.2797	6.49223
1223	Bicc1	chr10	70758661	70761074	2413	-	7977	0.0340618	0.0387965	0.0382072	0.00029997	0.000242591	0.0370218	0.00027128	0.00258037	4.05732e-05	9.60463e-08	4.59665e-06	664	686	312	9	6	19494	17682	8166	30003	24733	114.632	66.4001	29.214	128.768	115.716	70.0821	122.242	42.8279	9.22952
1224	Tfam	chr10	71061297	71064388	3091	-	7979	0.0367847	0.04623	0.0416185	0	0.00265722	0.0415444	0.00132861	0.00472309	0.00187894	6.39112e-05	0.000114256	81	84	36	0	3	2202	1817	865	2627	1129	8.54089	5.17864	2.39459	7.72471	4.10016	5.37137	5.91244	3.07768	2.56294
1225	Tfam	chr10	71061306	71064388	3082	-	7980	0.0367847	0.04623	0.0416185	0	0.00265722	0.0415444	0.00132861	0.00472309	0.00187894	6.39112e-05	0.000114256	81	84	36	0	3	2202	1817	865	2627	1129	8.54089	5.17864	2.39459	7.72471	4.10016	5.37137	5.91244	3.07768	2.56294
1226	Ube2d1	chr10	71090809	71091658	849	-	7981	0.0293283	0.0525195	0.0448384	0.0021398	0.00224719	0.0422287	0.0021935	0.0118138	7.59367e-05	0.000205203	0.000295567	31	74	43	3	2	1057	1409	959	1402	890	4.18671	3.97265	2.18934	4.48309	3.28013	3.44957	3.88161	1.09662	0.850623
1227	Cisd1	chr10	71166323	71166866	543	-	7985	0.0497771	0.0459831	0.0453515	0.00057241	0	0.0470372	0.000286205	0.00239374	0.000404755	1.57908e-06	1.282e-05	134	87	40	1	0	2692	1892	882	1747	1310	10.9692	6.10086	3.14718	6.62118	5.37577	6.73907	5.99848	3.94986	0.880641
1228	Ipmk	chr10	71217648	71221715	4067	+	7987	0.0394122	0.0491071	0.0492424	0.00108401	0	0.0459206	0.000542005	0.00563686	0.000766511	1.49504e-05	4.14312e-05	59	33	13	2	0	1497	672	264	1845	787	5.35899	2.27009	0.821002	5.37971	2.64233	2.81669	4.01102	2.31785	1.93562
1229	Zwint	chr10	72503730	72505625	1895	+	7992	0.0452489	0.0448029	0.0295455	0	0	0.0398657	0	0.0089404	0	1.50475e-05	4.15975e-05	70	50	13	0	0	1547	1116	440	1175	605	6.3638	3.75983	1.36834	4.0003	2.55121	3.83066	3.27576	2.49848	1.02466
1230	Zwint	chr10	72504643	72505625	982	+	7993	0.0458015	0.0443841	0.0298165	0	0	0.0400007	0	0.00884819	0	1.52709e-05	4.19451e-05	66	49	13	0	0	1441	1104	436	1144	605	5.94513	3.68889	1.36834	3.86236	2.55121	3.66745	3.20678	2.28847	0.927119
1231	Zwint	chr10	72509797	72510796	999	+	7994	0.0517471	0.0474544	0.0514632	0.0046706	0.0010989	0.0502216	0.00288475	0.00240062	0.00252557	1.1908e-05	3.6001e-05	194	151	51	19	3	3749	3182	991	4068	2730	18.9239	10.5701	3.14718	16.415	11.2071	10.8804	13.8111	7.89295	3.68255
1232	Bcr	chr10	75018161	75020755	2594	+	8039	0.0228013	0.0344828	0.0391566	0.00269906	0	0.0321469	0.00134953	0.00842415	0.00190852	0.000328425	0.000444096	7	17	13	2	0	307	493	332	741	696	1.84215	2.48291	1.2315	3.31059	4.10016	1.85219	3.70538	0.625763	0.558311
1233	Specc1l	chr10	75145713	75148227	2514	+	8040	0.0459492	0.0399274	0.0362319	0.00299625	0.000835073	0.0407028	0.00191566	0.00490485	0.00152819	1.59143e-05	4.30724e-05	38	66	25	4	2	827	1653	690	1335	2395	3.76804	4.96582	2.18934	4.27618	9.38482	3.64107	6.8305	1.39259	3.61235
1234	Specc1l	chr10	75145713	75148234	2521	+	8044	0.0453461	0.039831	0.0361795	0.00298063	0.000834725	0.0404522	0.00190768	0.00461477	0.00151738	1.50462e-05	4.15975e-05	38	66	25	4	2	838	1657	691	1342	2396	3.76804	4.96582	2.18934	4.27618	9.38482	3.64107	6.8305	1.39259	3.61235
1235	Adora2a	chr10	75169770	75170618	848	+	8048	0.0484848	0.0163934	0	0.00262467	0.00381679	0.0216261	0.00322073	0.0246623	0.000842958	0.00892769	0.0095533	8	1	0	2	1	165	61	17	762	262	0.753608	0.212821	0.0684169	2.20706	1.00226	0.344948	1.60466	0.361199	0.851922
1236	Adora2a	chr10	75169770	75170622	852	+	8049	0.047619	0.015625	0	0.0025641	0.00369004	0.0210813	0.00312707	0.0242739	0.000796156	0.00989728	0.0105436	8	1	0	2	1	168	64	20	780	271	0.753608	0.212821	0.0684169	2.20706	1.00226	0.344948	1.60466	0.361199	0.851922
1237	Adora2a	chr10	75169770	75170626	856	+	8050	0.047619	0.015625	0	0.00256082	0.003663	0.0210813	0.00311191	0.0242739	0.000779362	0.0098259	0.0104697	8	1	0	2	1	168	64	20	781	273	0.753608	0.212821	0.0684169	2.20706	1.00226	0.344948	1.60466	0.361199	0.851922
1238	Gucd1	chr10	75342647	75344711	2064	-	8054	0.0281124	0.04375	0.0505051	0.000873362	0.00403769	0.0407892	0.00245552	0.0114862	0.00223751	0.000286127	0.000393932	14	28	15	1	3	498	640	297	1145	743	2.09335	2.27009	0.957836	3.86236	3.0979	1.77376	3.48013	0.712114	0.540552
1239	Gucd1	chr10	75342653	75344711	2058	-	8058	0.0264766	0.0443038	0.0508475	0.000884173	0.00405954	0.0405426	0.00247186	0.0126133	0.00224532	0.000429339	0.000562195	13	28	15	1	3	491	632	295	1131	739	2.09335	2.27009	0.957836	3.86236	3.0979	1.77376	3.48013	0.712114	0.540552
1240	Snrpd3	chr10	75371156	75371274	118	+	8060	0.0511924	0.0602094	0.0482625	0.000947688	0	0.0532215	0.000473844	0.00622653	0.000670116	2.98526e-06	1.68611e-05	249	138	50	5	0	4864	2292	1036	5276	1547	26.3763	11.2795	4.37868	23.1741	8.10921	14.0115	15.6417	11.2504	10.6525
1241	Susd2	chr10	75472452	75473179	727	-	8075	0	0.0304569	0	0	0	0.0101523	0	0.0175843	0	0.203268	0.205171	0	6	0	0	0	31	197	93	38	157	0.167468	0.851283	0.342084	0.206912	0.911147	0.453612	0.55903	0.355288	0.49797
1242	Cabin1	chr10	75481943	75482377	434	-	8077	0.042735	0.0425056	0.0420712	0	0	0.0424373	0	0.000337154	0	5.78325e-05	0.00010585	5	19	13	0	0	117	447	309	238	348	0.418671	1.56069	0.957836	0.689707	1.36672	0.979064	1.02821	0.571303	0.478721
1243	Cabin1	chr10	75481944	75482377	433	-	8078	0.042735	0.0425056	0.0420712	0	0	0.0424373	0	0.000337154	0	5.78325e-05	0.00010585	5	19	13	0	0	117	447	309	238	348	0.418671	1.56069	0.957836	0.689707	1.36672	0.979064	1.02821	0.571303	0.478721
1244	Ddt	chr10	75607066	75607267	201	-	8082	0.0375783	0.0333333	0.0375	0	0	0.0361372	0	0.00242854	0	1.61238e-05	4.34049e-05	18	25	12	0	0	479	750	320	815	748	3.60057	3.12137	1.16309	4.48309	3.91793	2.62834	4.20051	1.29137	0.399628
1245	Gstt3	chr10	75609950	75610777	827	-	8083	0.0412148	0.0320733	0.0310881	0	0.00118765	0.034792	0.000593824	0.00558399	0.000839794	6.13238e-05	0.000110739	19	28	6	0	1	461	873	193	669	842	2.17709	2.83761	0.547335	2.27603	3.64459	1.85401	2.96031	1.17882	0.967716
1246	Gstt3	chr10	75609955	75610646	691	-	8084	0.0413043	0.032147	0.0310881	0	0	0.0348465	0	0.0056177	0	3.05744e-05	6.60114e-05	19	28	6	0	0	460	871	193	666	837	2.17709	2.83761	0.547335	2.27603	3.64459	1.85401	2.96031	1.17882	0.967716
1247	Gstt1	chr10	75619646	75619872	226	-	8085	0.00817439	0.0280728	0.0182292	0.00276243	0.00157068	0.0181588	0.00216656	0.00994941	0.000842695	0.00538909	0.00588514	3	37	7	2	3	367	1318	384	724	1910	1.75842	5.32052	1.36834	3.17265	9.11147	2.81576	6.14206	2.17794	4.19938
1248	Mif	chr10	75695186	75695310	124	-	8096	0.0234292	0.0286145	0.0317604	0	0	0.0279347	0	0.00420702	0	4.71912e-06	2.12296e-05	22	114	35	0	0	939	3984	1102	1256	2832	7.36861	18.5863	5.95227	8.62133	16.9473	10.6357	12.7843	6.92175	5.88738
1249	Smarcb1	chr10	75732602	75732882	280	-	8101	0.0369515	0.0391021	0.0387205	0	0	0.038258	0	0.00114747	0	2.55146e-06	1.56385e-05	64	54	23	0	0	1732	1381	594	2017	1052	7.87101	5.1077	2.05251	6.8281	4.28239	5.01041	5.55524	2.91047	1.80008
1250	Mmp11	chr10	75759055	75759324	269	-	8103	0.0364886	0.0448065	0.0487805	0.00503054	0.00273038	0.0433585	0.00388046	0.00627255	0.00162646	2.53075e-05	5.8011e-05	69	44	10	14	4	1891	982	205	2783	1465	11.3041	4.68206	0.957836	12.9665	8.47367	5.648	10.7201	5.24034	3.1769
1251	Mmp11	chr10	75759055	75759815	760	-	8104	0.0361068	0.0442656	0.0509804	0.00495225	0.00264026	0.0437842	0.00379626	0.00744849	0.00163482	2.63446e-05	5.96016e-05	69	44	13	14	4	1911	994	255	2827	1515	11.3878	4.68206	1.16309	13.0355	8.6559	5.74433	10.8457	5.19449	3.09681
1252	Chchd10	chr10	75773428	75773581	153	+	8106	0.0181818	0.0145985	0.142857	0	0	0.0585458	0	0.0730377	0	0.00352653	0.00392623	4	2	2	0	0	220	137	14	502	226	1.25601	0.638462	0.0684169	2.41397	1.45784	0.654297	1.9359	0.593956	0.676091
1253	Chchd10	chr10	75773428	75773584	156	+	8107	0.0181818	0.0145985	0.142857	0	0	0.0585458	0	0.0730377	0	0.00352653	0.00392623	4	2	2	0	0	220	137	14	502	226	1.25601	0.638462	0.0684169	2.41397	1.45784	0.654297	1.9359	0.593956	0.676091
1254	Prmt2	chr10	76043059	76043594	535	-	8150	0.0326797	0.0338445	0.0294906	0	0	0.032005	0	0.00225402	0	2.99622e-06	1.68959e-05	60	64	22	0	0	1836	1891	746	1788	1277	8.62462	7.09402	2.66826	7.31089	5.83134	6.12897	6.57112	3.09323	1.0462
1255	Dip2a	chr10	76098580	76100454	1874	-	8154	0.0299184	0.0581395	0.031339	0.00228571	0.00187441	0.039799	0.00208006	0.0158993	0.000290833	0.00029417	0.000403655	33	25	11	6	2	1103	430	351	2625	1067	3.60057	1.27692	1.02625	6.8281	3.82682	1.96792	5.32746	1.41946	2.12222
1256	Dip2a	chr10	76098882	76100454	1572	-	8157	0.0274841	0.0631868	0.0322581	0.00250522	0.00195122	0.0409763	0.00222822	0.0193824	0.000391737	0.00111748	0.00133712	26	23	10	6	2	946	364	310	2395	1025	2.9307	1.0641	0.889419	6.13839	3.64459	1.62807	4.89149	1.13148	1.76338
1257	Pcnt	chr10	76187087	76187572	485	-	8158	0.039897	0.0389864	0.0537634	0	0	0.0442156	0	0.00828119	0	1.59392e-05	4.30988e-05	31	20	15	0	0	777	513	279	1321	560	2.42829	1.4188	0.684169	2.8278	1.64007	1.51042	2.23393	0.875663	0.839853
1258	Pcnt	chr10	76187097	76187572	475	-	8160	0.039897	0.0390625	0.0516605	0	0	0.04354	0	0.00704493	0	1.42373e-05	4.02082e-05	31	20	14	0	0	777	512	271	1321	559	2.42829	1.4188	0.684169	2.8278	1.64007	1.51042	2.23393	0.875663	0.839853
1259	Ybey	chr10	76295400	76299066	3666	-	8185	0.019802	0.0379747	0	0.0136986	0	0.0192589	0.00684932	0.0189932	0.00968639	0.210086	0.211942	2	3	0	3	0	101	79	14	219	64	0.502405	0.354701	0.0684169	0.965589	0.273344	0.308508	0.619467	0.220651	0.489491
1260	Mcm3ap	chr10	76351574	76351693	119	+	8190	0.0412913	0.0388619	0.039953	0	0	0.0400354	0	0.00121679	0	1.24139e-06	1.14414e-05	110	56	34	0	0	2664	1441	851	3509	1436	10.8017	4.89488	2.53142	11.0353	5.83134	6.076	8.43332	4.25978	3.67976
1261	Lss	chr10	76388902	76392973	4071	+	8194	0.0382318	0.0554745	0.0384615	0	0	0.0440559	0	0.0098894	0	2.93382e-05	6.41089e-05	32	38	11	0	0	837	685	286	1207	940	4.94032	2.69573	1.36834	5.24177	5.01131	3.00146	5.12654	1.80551	0.16296
1262	Col6a2	chr10	76431589	76432046	457	-	8206	0.0121065	0.0118273	0.00479124	0.000801603	0.000227428	0.00957503	0.000514515	0.00414524	0.000406003	0.00229172	0.00261042	25	140	14	2	2	2065	11837	2922	2495	8794	15.9932	41.0744	10.1941	14.6908	40.1816	22.4206	27.4362	16.4128	18.0248
1263	Col6a2	chr10	76433668	76435431	1763	-	8207	0.0144404	0.0103359	0	0.00507614	0	0.00825878	0.00253807	0.00744093	0.00358937	0.0996391	0.101336	4	8	0	2	0	277	774	218	394	433	2.17709	3.12137	0.821002	1.86221	2.4601	2.03982	2.16115	1.15631	0.422772
1264	Col6a1	chr10	76544625	76545392	767	-	8208	0.00943162	0.00897292	0.00937082	0	0.000242586	0.00925845	0.000121293	0.00024914	0.000171534	1.99603e-06	1.43179e-05	38	168	63	0	4	4029	18723	6723	5416	16489	20.8498	63.9881	23.0565	23.6569	72.4362	35.9648	48.0466	24.294	34.4922
1265	Pcbp3	chr10	76597687	76598323	636	-	8209	0.030303	0.0285714	0	0	0	0.0196248	0	0.0170176	0	0.0306244	0.0317128	1	1	0	0	0	33	35	10	102	69	0.251203	0.14188	0.0684169	0.413824	0.364459	0.153833	0.389141	0.0919772	0.0349064
1266	Slc19a1	chr10	76885373	76886261	888	+	8238	0.0512821	0.056266	0.0242215	0.00280112	0	0.0439232	0.00140056	0.0172432	0.00198069	0.00125351	0.0014883	16	22	7	1	0	312	391	289	357	172	1.33975	1.20598	0.889419	1.03456	0.637803	1.14505	0.836182	0.231265	0.280549
1267	Slc19a1	chr10	76885401	76886261	860	+	8240	0.0512821	0.056266	0.0242215	0.00280112	0	0.0439232	0.00140056	0.0172432	0.00198069	0.00125351	0.0014883	16	22	7	1	0	312	391	289	357	172	1.33975	1.20598	0.889419	1.03456	0.637803	1.14505	0.836182	0.231265	0.280549
1268	Slc19a1	chr10	76885640	76886261	621	+	8241	0.0512821	0.056266	0.0242215	0.00280112	0	0.0439232	0.00140056	0.0172432	0.00198069	0.00125351	0.0014883	16	22	7	1	0	312	391	289	357	172	1.33975	1.20598	0.889419	1.03456	0.637803	1.14505	0.836182	0.231265	0.280549
1269	Slc19a1	chr10	76885640	76886266	626	+	8246	0.0512821	0.0554156	0.0242215	0.00280112	0	0.0436397	0.00140056	0.0169432	0.00198069	0.00117611	0.00140295	16	22	7	1	0	312	397	289	357	174	1.33975	1.20598	0.889419	1.03456	0.637803	1.14505	0.836182	0.231265	0.280549
1270	Col18a1	chr10	76888012	76889027	1015	-	8248	0.0173611	0.0235294	0.0138889	0.00115075	0	0.0182598	0.000575374	0.00488269	0.000813702	0.00130943	0.00154925	10	4	1	1	0	576	170	72	869	201	3.60057	0.922223	0.410501	3.93133	1.18449	1.64443	2.55791	1.71328	1.94231
1271	Pofut2	chr10	77104514	77105420	906	+	8256	0.0364683	0.0318674	0.0267559	0.000943396	0	0.0316972	0.000471698	0.00485848	0.000667082	1.45211e-05	4.06694e-05	76	50	16	2	0	2084	1569	598	2120	1216	9.71317	6.66838	2.87351	7.65574	7.01583	6.41835	7.33579	3.42668	0.452484
1272	Adarb1	chr10	77126560	77130615	4055	-	8257	0.0326287	0.0366178	0.0359937	0.00138026	0.00059312	0.0350801	0.000986691	0.00214579	0.000556594	3.55497e-06	1.86327e-05	71	55	23	4	1	2176	1502	639	2898	1686	10.383	5.4624	1.98409	11.0353	7.74475	5.94318	9.39003	4.22006	2.32677
1273	Fam207a	chr10	77322488	77324183	1695	-	8269	0.0381323	0.0336134	0.0584958	0	0.00210526	0.0434139	0.00105263	0.0132554	0.00148865	0.00016366	0.000244294	49	32	21	0	1	1285	952	359	1613	475	5.61019	3.40513	1.2315	6.00045	2.27787	3.41561	4.13916	2.18936	2.63226
1274	Fam207a	chr10	77322494	77324183	1689	-	8270	0.0381323	0.0336134	0.0584958	0	0.0021097	0.0434139	0.00105485	0.0132554	0.00149179	0.000164088	0.000244792	49	32	21	0	1	1285	952	359	1613	474	5.61019	3.40513	1.2315	6.00045	2.27787	3.41561	4.13916	2.18936	2.63226
1275	Itgb2	chr10	77401074	77401515	441	+	8271	0.0148883	0.025641	0.0434783	0.00180832	0	0.0280025	0.000904159	0.0144405	0.00127867	0.00216382	0.00247653	6	11	11	1	0	403	429	253	553	376	1.59095	1.20598	0.752586	1.72427	1.45784	1.18317	1.59105	0.419647	0.188395
1276	Itgb2	chr10	77401074	77401542	468	+	8274	0.0147783	0.025522	0.0433071	0.00359066	0.0026455	0.0278692	0.00311808	0.0144085	0.00066833	0.00408789	0.00451914	6	11	11	2	1	406	431	254	557	378	1.59095	1.20598	0.752586	1.72427	1.45784	1.18317	1.59105	0.419647	0.188395
1277	Pttg1ip	chr10	77432899	77434566	1667	+	8275	0.0335238	0.0348577	0.0399852	0	0.000317813	0.0361222	0.000158907	0.00341125	0.000224728	1.03903e-06	1.07503e-05	88	218	108	0	2	2625	6254	2701	3500	6293	13.3137	21.353	8.68894	14.001	26.7877	14.4519	20.3944	6.40829	9.04155
1278	Sumo3	chr10	77452092	77454165	2073	+	8277	0.0464015	0.0413466	0.0365297	0.0022275	0.00128469	0.0414259	0.00175609	0.0049364	0.000666671	1.82145e-06	1.3765e-05	196	323	144	15	10	4224	7812	3942	6734	7784	15.8258	20.5727	10.2625	19.5187	26.8788	15.5537	23.1988	5.16045	5.20441
1279	Ube2g2	chr10	77480393	77481824	1431	+	8281	0.0443407	0.0448384	0.0332481	0	0	0.0408091	0	0.00655272	0	1.32023e-05	3.83881e-05	38	43	13	0	0	857	959	391	805	488	4.10297	3.33419	1.36834	3.17265	2.09564	2.93517	2.63414	1.41031	0.761562
1280	Pfkl	chr10	77822780	77824043	1263	-	8326	0.0250784	0.0307329	0.0295359	0.00150602	0	0.028449	0.000753012	0.0029798	0.00106492	0.000156222	0.000235021	8	13	7	1	0	319	423	237	664	662	2.09335	2.05727	1.16309	3.44853	4.19128	1.77124	3.81991	0.526982	0.5252
1281	Icosl	chr10	77913737	77915359	1622	+	8351	0.0460829	0.0225989	0.0555556	0	0	0.0414125	0	0.0169675	0	0.000684641	0.000857044	10	4	2	0	0	217	177	36	394	180	1.50722	0.993163	0.205251	2.13809	1.09338	0.901876	1.61573	0.655765	0.738724
1282	Gatd3a	chr10	77997899	77998423	524	-	8353	0.0288625	0.041958	0.029484	0.000814332	0	0.0334349	0.000407166	0.00738784	0.00057582	6.25574e-05	0.00011226	17	42	12	1	0	589	1001	407	1228	1415	3.4331	4.3983	1.77884	5.93148	7.38029	3.20341	6.65589	1.32475	1.02447
1283	Trappc10	chr10	78021255	78023689	2434	-	8356	0.0349916	0.0319315	0.0417957	0.00158353	0.000754148	0.0362396	0.00116884	0.00504913	0.000586463	5.72575e-06	2.35116e-05	83	41	27	4	1	2372	1284	646	2526	1326	10.0481	4.11453	1.98409	8.75927	4.55574	5.38224	6.65751	4.1788	2.97235
1284	Trappc10	chr10	78022611	78023689	1078	-	8357	0.0343053	0.0339476	0.0383877	0.0014627	0.000849618	0.0355469	0.00115616	0.00246672	0.000433515	5.55587e-06	2.31197e-05	60	35	20	3	1	1749	1031	521	2051	1177	7.45234	3.19231	1.642	7.03501	4.19128	4.09555	5.61314	3.00864	2.01082
1285	Agpat3	chr10	78105007	78109520	4513	-	8358	0.0287126	0.0444305	0.0355805	0.000244978	0	0.0362412	0.000122489	0.00787979	0.000173226	5.3769e-05	0.0001001	93	71	19	1	0	3239	1598	534	4082	996	20.6823	7.23591	2.94193	19.7946	6.65138	10.2867	13.223	9.25534	9.29365
1286	Agpat3	chr10	78105011	78109520	4509	-	8366	0.0287392	0.0444305	0.0355805	0.000245038	0	0.0362501	0.000122519	0.00786708	0.000173268	5.33294e-05	9.95919e-05	93	71	19	1	0	3236	1598	534	4081	996	20.6823	7.23591	2.94193	19.7946	6.65138	10.2867	13.223	9.25534	9.29365
1287	Agpat3	chr10	78107396	78109520	2124	-	8368	0.0291523	0.0390244	0.0378251	0	0	0.0353339	0	0.00538693	0	1.22353e-05	3.66258e-05	76	48	16	0	0	2607	1230	423	3252	814	18.0866	6.10086	2.59984	17.2427	5.83134	8.9291	11.537	8.12151	8.06902
1288	Rrp1	chr10	78236195	78236627	432	-	8369	0.033033	0.0388529	0.0328103	0.00255754	0	0.0348987	0.00127877	0.00342623	0.00180846	5.83692e-05	0.000106569	11	84	23	1	0	333	2162	701	391	1488	2.26082	10.0026	3.14718	2.345	9.02036	5.13686	5.68268	4.23708	4.72019
1289	Rrp1	chr10	78236217	78236627	410	-	8370	0.0304878	0.0388529	0.0328103	0.00255754	0	0.0340503	0.00127877	0.00431823	0.00180846	7.1478e-05	0.000124669	10	84	23	1	0	328	2162	701	391	1488	2.26082	10.0026	3.14718	2.345	9.02036	5.13686	5.68268	4.23708	4.72019
1290	Cstb	chr10	78263273	78263456	183	+	8371	0.0409734	0.0418706	0.0411284	0.00121643	0.00058132	0.0413241	0.000898876	0.000479567	0.000449091	4.123e-08	4.26868e-06	591	710	277	26	9	14424	16957	6735	21374	15482	48.0634	46.324	17.4463	56.418	54.8511	37.2779	55.6345	17.1967	1.10799
1291	Pdxk	chr10	78272580	78276634	4054	-	8372	0.0237288	0.039261	0.0444915	0	0	0.0358271	0	0.0107989	0	6.18713e-05	0.000111378	14	34	21	0	0	590	866	472	1367	1312	2.76323	2.97949	1.50517	4.89692	5.46688	2.41596	5.1819	0.796146	0.403028
1292	Ilvbl	chr10	78420082	78420327	245	+	8376	0.0220588	0.0343511	0.0273973	0	0	0.0279357	0	0.00616383	0	0.000113551	0.000180496	6	18	6	0	0	272	524	219	452	658	1.50722	2.34103	0.821002	2.00015	3.64459	1.55642	2.82237	0.761206	1.16279
1293	Ilvbl	chr10	78420082	78420336	254	+	8378	0.0211268	0.0333952	0.0267857	0	0	0.0271026	0	0.00614034	0	0.000117061	0.000184903	6	18	6	0	0	284	539	224	464	680	1.50722	2.34103	0.821002	2.00015	3.64459	1.55642	2.82237	0.761206	1.16279
1294	Syde1	chr10	78420336	78421335	999	-	8381	0.0305344	0.0351648	0.032	0	0	0.0325664	0	0.00236663	0	7.1887e-06	2.66127e-05	12	80	28	0	0	393	2275	875	657	1328	2.17709	8.08719	2.87351	2.48294	6.01357	4.37926	4.24826	3.22998	2.49653
1295	Slc1a6	chr10	78650449	78650600	151	+	8388	0.0417227	0.0454545	0.0178571	0.012975	0.0035461	0.0350115	0.00826054	0.0149728	0.00666722	0.00240999	0.0027397	31	23	2	14	1	743	506	112	1079	282	6.19633	2.90855	0.889419	6.69015	1.91341	3.33143	4.30178	2.67861	3.37767
1296	Slc1a6	chr10	78650449	78650659	210	+	8392	0.0416667	0.0454545	0.0178571	0.0124555	0.00353357	0.0349928	0.00799454	0.0149603	0.00630877	0.00207287	0.0023798	32	23	2	14	1	768	506	112	1124	283	6.19633	2.90855	0.889419	6.75913	1.91341	3.33143	4.33627	2.67861	3.42644
1297	2610008E11Rik	chr10	78900207	78902304	2097	-	8396	0.0324519	0.0344478	0.0324324	0.00102354	0	0.0331107	0.000511771	0.001158	0.000723753	2.01394e-05	4.99619e-05	27	34	12	1	0	832	987	370	977	729	3.51684	3.12137	1.02625	3.37956	2.91567	2.55482	3.14762	1.33846	0.32802
1298	Plpp2	chr10	79362257	79362965	708	-	8401	0.0349908	0.0365854	0.0462287	0	0	0.0392683	0	0.0060804	0	1.12989e-05	3.48448e-05	19	42	19	0	0	543	1148	411	883	1071	2.59576	4.11453	1.29992	3.24162	4.73797	2.67007	3.98979	1.40878	1.05808
1299	Mier2	chr10	79376078	79377011	933	-	8405	0.0449438	0.049763	0.05	0	0	0.0482356	0	0.00285324	0	5.34494e-05	9.972e-05	8	21	9	0	0	178	422	180	294	223	0.921076	1.4188	0.752586	1.10353	1.09338	1.03082	1.09845	0.346403	0.00717981
1300	Shc2	chr10	79453767	79455933	2166	-	8427	0.0408719	0.049505	0.0227273	0	0	0.0377014	0	0.0136675	0	9.79105e-05	0.000160075	30	15	3	0	0	734	303	132	986	245	3.85177	1.20598	0.478918	3.86236	1.18449	1.84556	2.52342	1.77506	1.89354
1301	Tpgs1	chr10	79511771	79511961	190	+	8433	0.00961538	0.0379747	0.0747664	0	0	0.0407855	0	0.0326663	0	0.00748537	0.00806269	1	9	8	0	0	104	237	107	88	204	1.75842	1.48975	0.684169	1.24147	1.91341	1.31078	1.57744	0.559039	0.475132
1302	Cdc34	chr10	79523729	79524232	503	+	8434	0.02	0.0352622	0.0325815	0	0	0.0292812	0	0.00814877	0	8.37317e-05	0.000141174	10	39	13	0	0	500	1106	399	639	831	2.67949	5.17864	1.91567	2.75883	5.01131	3.25793	3.88507	1.70666	1.59275
1303	Cdc34	chr10	79523893	79524232	339	+	8435	0.020362	0.0363423	0.0366972	0	0	0.0311339	0	0.00933039	0	0.000121253	0.00019049	9	31	12	0	0	442	853	327	480	597	2.67949	4.82394	1.84726	2.75883	4.73797	3.1169	3.7484	1.53579	1.39946
1304	Bsg	chr10	79547391	79547813	422	+	8444	0.014753	0.01031	0.00758567	0.000555556	0.000502513	0.0108829	0.000529034	0.00361788	3.75071e-05	8.21755e-05	0.000139037	23	154	29	1	4	1559	14937	3823	1800	7960	19.5938	66.8257	18.8831	20.4153	48.0175	35.1009	34.2164	27.4768	19.5177
1305	Polrmt	chr10	79571950	79572067	117	-	8447	0.0574713	0.0269058	0.0212766	0.0113636	0	0.0352179	0.00568182	0.0194764	0.0080353	0.0176189	0.0184443	5	6	1	2	0	87	223	47	176	224	0.586139	1.20598	0.273667	0.827648	1.54895	0.688597	1.1883	0.474528	0.510038
1306	Polrmt	chr10	79571958	79572067	109	-	8448	0.0574713	0.027027	0.0212766	0.0113636	0	0.0352583	0.00568182	0.0194507	0.0080353	0.0174591	0.0182782	5	6	1	2	0	87	222	47	176	224	0.586139	1.20598	0.273667	0.827648	1.54895	0.688597	1.1883	0.474528	0.510038
1307	Rnf126	chr10	79594348	79594920	572	-	8452	0.0358343	0.0327103	0.0484429	0	0	0.0389958	0	0.00832919	0	4.1348e-05	8.25749e-05	32	14	14	0	0	893	428	289	705	184	5.02405	1.84445	1.2315	3.65545	1.27561	2.7	2.46553	2.03589	1.6828
1308	Rnf126	chr10	79594372	79595000	628	-	8453	0.0358343	0.0318907	0.0484429	0	0	0.0387226	0	0.00864587	0	4.39969e-05	8.6512e-05	32	14	14	0	0	893	439	289	705	184	5.02405	1.84445	1.2315	3.65545	1.27561	2.7	2.46553	2.03589	1.6828
1309	Fstl3	chr10	79617309	79618464	1155	+	8456	0.0424635	0.039923	0.051142	0.000761615	0.00344116	0.0445095	0.00210139	0.00588271	0.00189472	1.49807e-05	4.15076e-05	131	228	103	1	5	3085	5711	2014	1313	1453	21.7709	24.5453	8.55211	7.17295	8.6559	18.2894	7.91442	8.54612	1.0486
1310	Palm	chr10	79655395	79656730	1335	+	8463	0.0365449	0.0265568	0.016	0.00530504	0.00176523	0.0263672	0.00353513	0.0102737	0.00250303	0.00116779	0.00139345	11	29	6	2	2	301	1092	375	377	1133	2.26082	4.3983	1.50517	2.62089	6.46915	2.72143	4.54502	1.50055	2.72113
1311	Palm	chr10	79655395	79656749	1354	+	8465	0.0365449	0.0265568	0.016	0.00530504	0.00176523	0.0263672	0.00353513	0.0102737	0.00250303	0.00116779	0.00139345	11	29	6	2	2	301	1092	375	377	1133	2.26082	4.3983	1.50517	2.62089	6.46915	2.72143	4.54502	1.50055	2.72113
1312	Ptbp1	chr10	79699111	79700269	1158	+	8474	0.0394633	0.037096	0.0417066	0.000603136	0.000427716	0.039422	0.000515426	0.00230557	0.000124041	6.93006e-07	9.28864e-06	50	163	87	1	2	1267	4394	2086	1658	4676	7.70354	18.0188	8.21002	8.48339	23.7809	11.3108	16.1322	5.81484	10.817
1313	Plppr3	chr10	79700614	79700689	75	-	8477	0.0280374	0.00833333	0	0.00163132	0	0.0121236	0.000815661	0.0143979	0.00115352	0.0222066	0.0231502	3	1	0	1	0	107	120	16	613	175	1.00481	0.709402	0.136834	4.34515	1.54895	0.617015	2.94705	0.441302	1.97721
1314	Med16	chr10	79730539	79731221	682	-	8485	0.00662252	0.0360963	0.032967	0	0.00138313	0.0252286	0.000691563	0.0161891	0.000978018	0.00261355	0.00295489	1	27	9	0	1	151	748	273	281	723	1.25601	2.83761	1.02625	1.79324	3.28013	1.70663	2.53668	0.986176	1.05139
1315	Med16	chr10	79730540	79731117	577	-	8486	0.00662252	0.036635	0.032967	0	0.00140056	0.0254082	0.00070028	0.0163719	0.000990346	0.00276504	0.00311687	1	27	9	0	1	151	737	273	281	714	1.25601	2.83761	1.02625	1.79324	3.28013	1.70663	2.53668	0.986176	1.05139
1316	R3hdm4	chr10	79745885	79746872	987	-	8490	0.0403121	0.0378215	0.0266809	0	0	0.0349382	0	0.00725862	0	1.83601e-05	4.71138e-05	31	75	25	0	0	769	1983	937	864	1226	5.94513	6.45556	2.87351	5.31074	5.558	5.0914	5.43437	1.93763	0.174838
1317	Kiss1r	chr10	79757838	79758107	269	+	8496	0	0.00775194	0	0	0	0.00258398	0	0.00447558	0	0.270346	0.271886	0	1	0	0	0	21	129	18	35	105	0.0837342	0.354701	0.0684169	0.206912	0.364459	0.168951	0.285685	0.161047	0.111403
1318	Arid3a	chr10	79787770	79790849	3079	+	8501	0.0362622	0.0229008	0.0411523	0.00751073	0.0117647	0.0334384	0.00963772	0.00944773	0.00300802	0.00214858	0.00246037	26	3	10	7	2	717	131	243	932	170	4.35418	0.638462	0.821002	4.27618	0.911147	1.93788	2.59366	2.09456	2.37944
1319	Arid3a	chr10	79787770	79790852	3082	+	8503	0.0362622	0.0229008	0.0411523	0.00751073	0.0117647	0.0334384	0.00963772	0.00944773	0.00300802	0.00214858	0.00246037	26	3	10	7	2	717	131	243	932	170	4.35418	0.638462	0.821002	4.27618	0.911147	1.93788	2.59366	2.09456	2.37944
1320	Wdr18	chr10	79803433	79805080	1647	+	8506	0.0305927	0.0533333	0.0285714	0.00401606	0.010101	0.0374992	0.00705854	0.01375	0.00430271	0.00430009	0.00473788	16	16	2	2	1	523	300	70	498	99	4.10297	1.77351	0.410501	2.96574	0.637803	2.09566	1.80177	1.8672	1.6461
1321	Wdr18	chr10	79803433	79805081	1648	+	8507	0.0305927	0.0533333	0.0285714	0.00401606	0.010101	0.0374992	0.00705854	0.01375	0.00430271	0.00430009	0.00473788	16	16	2	2	1	523	300	70	498	99	4.10297	1.77351	0.410501	2.96574	0.637803	2.09566	1.80177	1.8672	1.6461
1322	Tmem259	chr10	79812953	79813252	299	-	8512	0.0314136	0.0242826	0.0241546	0	0	0.0266169	0	0.00415455	0	4.31607e-05	8.52889e-05	30	11	10	0	0	955	453	414	929	403	6.78247	2.34103	2.05251	5.1728	2.36898	3.72533	3.77089	2.65148	1.9826
1323	Cnn2	chr10	79830448	79831234	786	+	8515	0.0380121	0.0345958	0.0345982	0.00513527	0.00132188	0.0357354	0.00322857	0.00197168	0.00269648	3.07763e-05	6.62815e-05	296	211	93	41	6	7787	6099	2688	7984	4539	82.9806	35.0445	15.7359	68.9707	33.9858	44.587	51.4782	34.6231	24.738
1324	Abca7	chr10	79851292	79851400	108	+	8516	0.0144928	0.027027	0	0	0	0.0138399	0	0.0135253	0	0.0603244	0.0617235	1	1	0	0	0	69	37	20	101	76	1.00481	0.425641	0.273667	0.965589	0.820033	0.56804	0.892811	0.385811	0.102924
1325	Abca7	chr10	79851292	79851406	114	+	8517	0.0246914	0.0238095	0	0	0	0.016167	0	0.0140079	0	0.0252534	0.0262489	2	1	0	0	0	81	42	23	115	82	1.00481	0.425641	0.273667	0.965589	0.820033	0.56804	0.892811	0.385811	0.102924
1326	Polr2e	chr10	79871786	79872135	349	-	8525	0.0428016	0.0339751	0.0496689	0.00126263	0	0.0421485	0.000631313	0.00786725	0.000892812	4.94504e-05	9.4275e-05	22	60	30	1	0	514	1766	604	792	953	2.67949	7.09402	2.18934	3.44853	5.01131	3.98762	4.22992	2.70137	1.10505
1327	Gpx4	chr10	79892052	79892273	221	+	8527	0.0779221	0	0	0	0	0.025974	0	0.0449883	0	0.211113	0.21295	6	0	0	0	0	77	50	8	97	8	0.837342	0.425641	0.0684169	0.896619	0.0911147	0.4438	0.493867	0.384784	0.569577
1328	Sbno2	chr10	79892825	79893249	424	-	8530	0.0320856	0.0276046	0.0304136	0.00347222	0.00088968	0.0300346	0.00218095	0.00226438	0.00182613	2.6204e-05	5.93999e-05	66	31	25	8	1	2057	1123	822	2304	1124	8.03848	3.83077	2.94193	7.17295	4.82908	4.93706	6.00102	2.72243	1.65736
1329	Sbno2	chr10	79892830	79893249	419	-	8532	0.0320856	0.0276046	0.0304136	0.00347222	0.00088968	0.0300346	0.00218095	0.00226438	0.00182613	2.6204e-05	5.93999e-05	66	31	25	8	1	2057	1123	822	2304	1124	8.03848	3.83077	2.94193	7.17295	4.82908	4.93706	6.00102	2.72243	1.65736
1330	Stk11	chr10	79966089	79966513	424	+	8551	0.0434783	0.0265655	0.0324324	0.00100604	0	0.0341587	0.000503018	0.00858753	0.000711375	0.000153518	0.000231627	48	28	12	1	0	1104	1054	370	994	937	5.94513	4.3983	1.57359	4.55206	5.64911	3.97234	5.10059	2.21668	0.775731
1331	Atp5d	chr10	79981327	79981648	321	+	8569	0.0156107	0.0360976	0.0167973	0	0	0.0228352	0	0.0115009	0	0.000386196	0.000512004	17	74	15	0	0	1089	2050	893	1065	1373	13.9836	12.2727	5.06285	11.2422	11.2071	10.4397	11.2247	4.73443	0.0248234
1332	Atp5d	chr10	79981327	79981662	335	+	8570	0.0154827	0.03608	0.0167973	0	0	0.0227867	0	0.0115311	0	0.000391637	0.000518112	17	74	15	0	0	1098	2051	893	1069	1378	13.9836	12.2727	5.06285	11.2422	11.2071	10.4397	11.2247	4.73443	0.0248234
1333	Atp5d	chr10	79981379	79981647	268	+	8571	0.0156107	0.0368393	0.017585	0	0	0.023345	0	0.011728	0	0.000386651	0.000512432	17	69	15	0	0	1089	1873	853	1054	1319	13.9836	11.918	5.06285	11.2422	11.2071	10.3215	11.2247	4.66975	0.0248234
1334	Atp5d	chr10	79981379	79981648	269	+	8573	0.0156107	0.0368393	0.017585	0	0	0.023345	0	0.011728	0	0.000386651	0.000512432	17	69	15	0	0	1089	1873	853	1054	1319	13.9836	11.918	5.06285	11.2422	11.2071	10.3215	11.2247	4.66975	0.0248234
1335	Atp5d	chr10	79981379	79981652	273	+	8576	0.0154827	0.0368196	0.017585	0	0	0.0232958	0	0.0117591	0	0.000392316	0.000518745	17	69	15	0	0	1098	1874	853	1058	1324	13.9836	11.918	5.06285	11.2422	11.2071	10.3215	11.2247	4.66975	0.0248234
1336	Midn	chr10	79992476	79994202	1726	+	8577	0.0394918	0.0301508	0.0361991	0	0	0.0352805	0	0.00473776	0	6.44449e-06	2.51908e-05	115	54	32	0	0	2912	1791	884	2490	1079	25.9576	6.95214	3.83134	19.1049	6.01357	12.247	12.5592	11.9758	9.25695
1337	Fam174c	chr10	80010651	80010953	302	+	8592	0.0404984	0.0379147	0.0306748	0.00823045	0	0.0363627	0.00411523	0.00509238	0.00581981	0.00166036	0.00193338	13	16	5	2	0	321	422	163	243	100	1.59095	1.84445	0.752586	0.965589	0.637803	1.39599	0.801696	0.571442	0.23178
1338	Efna2	chr10	80024624	80025844	1220	+	8593	0	0.0368421	0.0282486	0.0046729	0	0.0216969	0.00233645	0.0192751	0.00330424	0.0958011	0.097477	0	7	5	1	0	127	190	177	214	246	0.586139	0.638462	0.547335	0.689707	0.911147	0.590645	0.800427	0.0457305	0.156582
1339	Pwwp3a	chr10	80079477	80079866	389	+	8595	0.0346051	0.0340587	0.0267606	0	0	0.0318081	0	0.00437985	0	9.37925e-06	3.09519e-05	39	36	19	0	0	1127	1057	710	1630	751	3.09816	2.41197	1.57359	3.58647	2.4601	2.36124	3.02329	0.763553	0.796469
1340	Pwwp3a	chr10	80079477	80080978	1501	+	8597	0.0346051	0.0340587	0.0267606	0	0	0.0318081	0	0.00437985	0	9.37925e-06	3.09519e-05	39	36	19	0	0	1127	1057	710	1630	751	3.09816	2.41197	1.57359	3.58647	2.4601	2.36124	3.02329	0.763553	0.796469
1341	Ndufs7	chr10	80092536	80092628	92	+	8598	0.0347826	0.0338123	0.0495868	0	0	0.0393939	0	0.0088406	0	2.21602e-05	5.30357e-05	24	40	24	0	0	690	1183	484	868	707	5.86139	7.87437	3.07876	5.93148	5.83134	5.60484	5.88141	2.40808	0.0708054
1342	Ndufs7	chr10	80092567	80092627	60	+	8599	0.0289634	0.0327533	0.0497382	0	0	0.0371517	0	0.0110638	0	5.12119e-05	9.66724e-05	19	32	19	0	0	656	977	382	780	599	5.86139	7.23591	2.94193	5.93148	5.558	5.34641	5.74474	2.19282	0.264089
1343	Ndufs7	chr10	80092567	80092628	61	+	8601	0.0289634	0.0327533	0.0497382	0	0	0.0371517	0	0.0110638	0	5.12119e-05	9.66724e-05	19	32	19	0	0	656	977	382	780	599	5.86139	7.23591	2.94193	5.93148	5.558	5.34641	5.74474	2.19282	0.264089
1344	Gamt	chr10	80093984	80094150	166	-	8602	0.0588235	0.0505051	0	0	0	0.0364429	0	0.0318333	0	0.0113308	0.0120254	1	5	0	0	0	17	99	23	58	141	0.167468	0.425641	0.136834	0.551765	0.911147	0.243315	0.731456	0.158641	0.254121
1345	Dazap1	chr10	80123545	80124239	694	+	8604	0.0388524	0.0430108	0.0322196	0.00069541	0	0.0380276	0.000347705	0.00544267	0.000491729	9.20973e-06	3.06399e-05	65	56	27	1	0	1673	1302	838	1438	629	9.5457	5.88804	3.48926	6.69015	3.64459	6.30767	5.16737	3.04995	2.15354
1346	Dazap1	chr10	80123545	80124242	697	+	8609	0.0388524	0.0430108	0.0322196	0.00069541	0	0.0380276	0.000347705	0.00544267	0.000491729	9.20973e-06	3.06399e-05	65	56	27	1	0	1673	1302	838	1438	629	9.5457	5.88804	3.48926	6.69015	3.64459	6.30767	5.16737	3.04995	2.15354
1347	Rps15	chr10	80129914	80129948	34	+	8614	0	0.0261324	0	0	0	0.0087108	0	0.0150876	0	0.210845	0.212694	0	15	0	0	0	32	574	163	29	345	0.586139	17.0257	4.24185	0.482795	12.4827	7.28455	6.48276	8.6318	8.48523
1348	2310011J03Rik	chr10	80154088	80155181	1093	-	8623	0.038961	0.0435294	0.03367	0.00152672	0	0.0387202	0.000763359	0.0049341	0.00107955	4.0508e-05	8.13301e-05	21	37	10	1	0	539	850	297	655	525	3.26563	3.33419	1.16309	3.17265	2.55121	2.58764	2.86193	1.23417	0.439423
1349	Adamtsl5	chr10	80175626	80176988	1362	-	8641	0.0350318	0.0311111	0.0350877	0.00192678	0	0.0337436	0.000963391	0.00227994	0.00136244	9.01521e-05	0.000149835	11	21	10	1	0	314	675	285	519	761	2.09335	2.69573	1.2315	2.75883	3.91793	2.00686	3.33838	0.735935	0.819613
1350	Adamtsl5	chr10	80175654	80176988	1334	-	8642	0.0357143	0.0313901	0.035461	0.00199203	0	0.0341885	0.000996016	0.00242674	0.00140858	9.30945e-05	0.000153738	11	21	10	1	0	308	669	282	502	757	2.09335	2.69573	1.2315	2.75883	3.91793	2.00686	3.33838	0.735935	0.819613
1351	Adamtsl5	chr10	80175655	80176988	1333	-	8643	0.0357143	0.0313901	0.035461	0.00199203	0	0.0341885	0.000996016	0.00242674	0.00140858	9.30945e-05	0.000153738	11	21	10	1	0	308	669	282	502	757	2.09335	2.69573	1.2315	2.75883	3.91793	2.00686	3.33838	0.735935	0.819613
1352	Mex3d	chr10	80216188	80216840	652	-	8652	0.042173	0.0445682	0.0474517	0.00217817	0.00152672	0.044731	0.00185245	0.0026431	0.00046065	1.44248e-06	1.22435e-05	118	64	27	10	2	2798	1436	569	4591	1310	8.37342	3.54701	1.43675	11.2422	3.91793	4.4524	7.58008	3.55586	5.17905
1353	Mex3d	chr10	80216188	80217058	870	-	8653	0.042173	0.0445682	0.0474517	0.00217817	0.00152672	0.044731	0.00185245	0.0026431	0.00046065	1.44248e-06	1.22435e-05	118	64	27	10	2	2798	1436	569	4591	1310	8.37342	3.54701	1.43675	11.2422	3.91793	4.4524	7.58008	3.55586	5.17905
1354	Mbd3	chr10	80228372	80228852	480	-	8654	0.0327696	0.0366366	0.0453515	0.000961538	0	0.0382526	0.000480769	0.00644473	0.00067991	1.63837e-05	4.3884e-05	31	61	20	1	0	946	1665	441	1040	1028	7.03367	7.94531	2.12092	6.20736	6.65138	5.69997	6.42937	3.13288	0.313967
1355	Uqcr11	chr10	80238830	80238989	159	-	8658	0.0132383	0.0232558	0.0149254	0	0	0.0171398	0	0.00536335	0	0.000205519	0.000295975	13	21	6	0	0	982	903	402	1134	514	5.19152	3.97265	1.57359	4.62103	2.82456	3.57925	3.7228	1.84077	1.2703
1356	Tcf3	chr10	80245374	80245965	591	-	8660	0.0407315	0.0347044	0.0424597	0	0	0.0392985	0	0.00407142	0	6.90092e-06	2.60422e-05	49	27	29	0	0	1203	778	683	976	683	4.77285	2.55385	2.05251	3.31059	3.18902	3.1264	3.2498	1.44773	0.0859673
1357	Tcf3	chr10	80245374	80245993	619	-	8670	0.0407315	0.0347044	0.0424597	0	0	0.0392985	0	0.00407142	0	6.90092e-06	2.60422e-05	49	27	29	0	0	1203	778	683	976	683	4.77285	2.55385	2.05251	3.31059	3.18902	3.1264	3.2498	1.44773	0.0859673
1358	Tcf3	chr10	80245374	80246096	722	-	8674	0.0407315	0.0347044	0.0424597	0	0	0.0392985	0	0.00407142	0	6.90092e-06	2.60422e-05	49	27	29	0	0	1203	778	683	976	683	4.77285	2.55385	2.05251	3.31059	3.18902	3.1264	3.2498	1.44773	0.0859673
1359	Klf16	chr10	80402954	80404754	1800	-	8685	0	0.0357143	0.0216049	0	0.0017452	0.0191064	0.0008726	0.0179878	0.00123404	0.00347911	0.00387622	0	15	7	0	1	27	420	324	163	573	0.167468	1.56069	1.09467	0.758677	2.64233	0.940941	1.7005	0.709216	1.33194
1360	Abhd17a	chr10	80419482	80419671	189	-	8686	0.0240964	0.0497336	0.032967	0.00529101	0	0.035599	0.0026455	0.0130197	0.00374131	0.0041869	0.00462004	12	28	3	2	0	498	563	91	378	180	3.34937	3.12137	0.410501	2.20706	1.36672	2.29375	1.78689	1.63492	0.59421
1361	Abhd17a	chr10	80419485	80419671	186	-	8687	0.0242915	0.0499109	0.032967	0.00536193	0	0.0357231	0.00268097	0.0130302	0.00379146	0.00420284	0.00463665	12	28	3	2	0	494	561	91	373	176	3.34937	3.12137	0.410501	2.20706	1.36672	2.29375	1.78689	1.63492	0.59421
1362	Scamp4	chr10	80450617	80451617	1000	+	8691	0.0420875	0.0441609	0.0390244	0.00199402	0	0.0417576	0.000997009	0.00258412	0.00140998	1.73903e-05	4.57205e-05	50	45	16	2	0	1188	1019	410	1003	900	5.10779	3.97265	1.57359	3.65545	4.19128	3.55134	3.92336	1.80437	0.378891
1363	Csnk1g2	chr10	80475910	80476580	670	+	8692	0.0316226	0.0267247	0.0383772	0.000621311	0.000704722	0.0322415	0.000663016	0.00585086	5.89802e-05	7.94093e-06	2.80789e-05	61	43	35	2	1	1929	1609	912	3219	1419	10.9692	6.45556	3.07876	12.8285	7.28918	6.8345	10.0589	3.95883	3.91692
1364	Csnk1g2	chr10	80475910	80476605	695	+	8693	0.0316226	0.0267247	0.0383772	0.000621311	0.000704722	0.0322415	0.000663016	0.00585086	5.89802e-05	7.94093e-06	2.80789e-05	61	43	35	2	1	1929	1609	912	3219	1419	10.9692	6.45556	3.07876	12.8285	7.28918	6.8345	10.0589	3.95883	3.91692
1365	Mknk2	chr10	80501151	80502940	1789	-	8697	0.0330688	0.0365297	0.0263158	0	0	0.0319714	0	0.00519462	0	1.76596e-05	4.60388e-05	25	24	12	0	0	756	657	456	1221	978	2.9307	2.12821	1.50517	3.86236	4.00905	2.18803	3.9357	0.714643	0.103726
1366	Mknk2	chr10	80501156	80502940	1784	-	8698	0.0331565	0.0365297	0.0264317	0	0	0.0320393	0	0.00514085	0	1.74272e-05	4.57432e-05	25	24	12	0	0	754	657	454	1219	978	2.9307	2.12821	1.50517	3.86236	4.00905	2.18803	3.9357	0.714643	0.103726
1367	Mob3a	chr10	80521086	80522957	1871	-	8702	0.0178571	0.030303	0.072	0	0.00200803	0.0400534	0.00100402	0.0283578	0.00141989	0.00429606	0.00473444	3	16	9	0	1	168	528	125	143	498	1.25601	2.48291	0.547335	0.827648	3.0979	1.42875	1.96277	0.979281	1.60531
1368	Mob3a	chr10	80521086	80522977	1891	-	8703	0.0178571	0.030303	0.072	0	0.00200803	0.0400534	0.00100402	0.0283578	0.00141989	0.00429606	0.00473444	3	16	9	0	1	168	528	125	143	498	1.25601	2.48291	0.547335	0.827648	3.0979	1.42875	1.96277	0.979281	1.60531
1369	Izumo4	chr10	80540454	80541209	755	+	8713	0.0338983	0.027907	0.0378378	0	0	0.0332144	0	0.00500063	0	0.00078711	0.000972073	2	6	7	0	0	59	215	185	165	116	0.418671	1.0641	0.821002	0.827648	0.728918	0.767926	0.778283	0.325974	0.0698127
1370	Izumo4	chr10	80540488	80541207	719	+	8715	0.0344828	0.028169	0.0378378	0	0	0.0334965	0	0.00490928	0	0.000791758	0.000976958	2	6	7	0	0	58	213	185	161	115	0.418671	1.0641	0.821002	0.827648	0.728918	0.767926	0.778283	0.325974	0.0698127
1371	Izumo4	chr10	80540488	80541209	721	+	8716	0.0338983	0.027907	0.0378378	0	0	0.0332144	0	0.00500063	0	0.00078711	0.000972073	2	6	7	0	0	59	215	185	165	116	0.418671	1.0641	0.821002	0.827648	0.728918	0.767926	0.778283	0.325974	0.0698127
1372	Izumo4	chr10	80540532	80541207	675	+	8722	0.0344828	0.028169	0.0378378	0	0	0.0334965	0	0.00490928	0	0.000791758	0.000976958	2	6	7	0	0	58	213	185	161	115	0.418671	1.0641	0.821002	0.827648	0.728918	0.767926	0.778283	0.325974	0.0698127
1373	Izumo4	chr10	80540532	80541209	677	+	8723	0.0338983	0.027907	0.0378378	0	0	0.0332144	0	0.00500063	0	0.00078711	0.000972073	2	6	7	0	0	59	215	185	165	116	0.418671	1.0641	0.821002	0.827648	0.728918	0.767926	0.778283	0.325974	0.0698127
1374	Izumo4	chr10	80540897	80541209	312	+	8727	0.0338983	0.030303	0.0295858	0	0	0.0312624	0	0.00231078	0	0.000902286	0.00109971	2	6	5	0	0	59	198	169	165	116	0.418671	0.993163	0.752586	0.827648	0.728918	0.721473	0.778283	0.288507	0.0698127
1375	Izumo4	chr10	80540985	80541209	224	+	8729	0.0425532	0.0387097	0.0295858	0	0	0.0369496	0	0.00666047	0	0.000804383	0.000990569	2	6	5	0	0	47	155	169	164	116	0.251203	0.851283	0.752586	0.827648	0.728918	0.618357	0.778283	0.321772	0.0698127
1376	Izumo4	chr10	80540985	80541216	231	+	8735	0.0416667	0.0384615	0.0295858	0	0	0.0365713	0	0.00625831	0	0.000795899	0.000981055	2	6	5	0	0	48	156	169	167	116	0.251203	0.851283	0.752586	0.827648	0.728918	0.618357	0.778283	0.321772	0.0698127
1377	Ap3d1	chr10	80542789	80543721	932	-	8736	0.0306069	0.0333778	0.0408971	0	0.000667111	0.0349606	0.000333556	0.00532457	0.000471719	9.49894e-06	3.12077e-05	58	75	31	0	2	1895	2247	758	3136	2998	16.4119	13.4077	4.37868	21.6568	19.863	11.3994	20.7599	6.26295	1.26839
1378	Dot1l	chr10	80627600	80631295	3695	+	8739	0.0371597	0.0436137	0.0417246	0.000299043	0	0.0408327	0.000149522	0.00331818	0.000211455	2.4891e-06	1.55309e-05	101	56	30	1	0	2718	1284	719	3344	1159	12.2252	3.90171	1.98409	11.863	4.55574	6.037	8.20935	5.44423	5.16698
1379	Dot1l	chr10	80628572	80631295	2723	+	8741	0.0371597	0.0436137	0.0417246	0.000299043	0	0.0408327	0.000149522	0.00331818	0.000211455	2.4891e-06	1.55309e-05	101	56	30	1	0	2718	1284	719	3344	1159	12.2252	3.90171	1.98409	11.863	4.55574	6.037	8.20935	5.44423	5.16698
1380	Dot1l	chr10	80629340	80631295	1955	+	8745	0.0371597	0.0436137	0.0417246	0.000299043	0	0.0408327	0.000149522	0.00331818	0.000211455	2.4891e-06	1.55309e-05	101	56	30	1	0	2718	1284	719	3344	1159	12.2252	3.90171	1.98409	11.863	4.55574	6.037	8.20935	5.44423	5.16698
1381	Dot1l	chr10	80629348	80631295	1947	+	8746	0.0371597	0.0436137	0.0417246	0.000299043	0	0.0408327	0.000149522	0.00331818	0.000211455	2.4891e-06	1.55309e-05	101	56	30	1	0	2718	1284	719	3344	1159	12.2252	3.90171	1.98409	11.863	4.55574	6.037	8.20935	5.44423	5.16698
1382	Plekhj1	chr10	80631932	80632245	313	-	8747	0.0381679	0.0354938	0.022082	0	0	0.0319146	0	0.00861959	0	9.67437e-05	0.000158445	10	23	7	0	0	262	648	317	445	531	1.50722	2.62479	1.2315	1.93118	2.91567	1.78784	2.42343	0.737816	0.696142
1383	Plekhj1	chr10	80631932	80632307	375	-	8750	0.0381679	0.035061	0.0212121	0	0	0.0314803	0	0.00902722	0	0.00010848	0.000174075	10	23	7	0	0	262	656	330	460	537	1.50722	2.62479	1.2315	2.00015	2.91567	1.78784	2.45791	0.737816	0.647372
1384	Sf3a2	chr10	80640648	80640756	108	+	8753	0.0173913	0.0291616	0.0258621	0	0	0.0241383	0	0.00607153	0	0.000206783	0.000297567	2	24	12	0	0	115	823	464	140	493	0.837342	3.12137	2.05251	0.758677	2.36898	2.00374	1.56383	1.1428	1.13866
1385	Oaz1	chr10	80664838	80665124	286	+	8757	0.0272769	0.0283469	0.0359408	0.000188111	0.000191975	0.0305215	0.000190043	0.00472362	2.73231e-06	2.62055e-06	1.58416e-05	118	220	119	1	1	4326	7761	3311	5316	5209	24.7853	25.7513	11.3572	25.5881	22.5053	20.6313	24.0467	8.0461	2.17985
1386	Lsm7	chr10	80688658	80688791	133	-	8764	0.0478723	0.0415094	0.0407125	0.00111111	0	0.0433647	0.000555556	0.00392398	0.000785674	2.34403e-05	5.50307e-05	27	22	16	1	0	564	530	393	900	331	1.42348	1.0641	0.889419	1.72427	0.820033	1.12567	1.27215	0.272302	0.63939
1387	Sppl2b	chr10	80703233	80704542	1309	+	8772	0.0365854	0.0490196	0.0531915	0	0	0.0462655	0	0.00863885	0	0.000184591	0.000270137	3	20	10	0	0	82	408	188	103	188	0.669873	1.48975	0.684169	0.620736	0.911147	0.947929	0.765942	0.469281	0.205352
1388	Sppl2b	chr10	80703236	80704542	1306	+	8774	0.0365854	0.0490196	0.0531915	0	0	0.0462655	0	0.00863885	0	0.000184591	0.000270137	3	20	10	0	0	82	408	188	103	188	0.669873	1.48975	0.684169	0.620736	0.911147	0.947929	0.765942	0.469281	0.205352
1389	Sppl2b	chr10	80703333	80704542	1209	+	8776	0.0365854	0.0490196	0.0531915	0	0	0.0462655	0	0.00863885	0	0.000184591	0.000270137	3	20	10	0	0	82	408	188	103	188	0.669873	1.48975	0.684169	0.620736	0.911147	0.947929	0.765942	0.469281	0.205352
1390	Sppl2b	chr10	80703476	80704542	1066	+	8777	0.0365854	0.0490196	0.0531915	0	0	0.0462655	0	0.00863885	0	0.000184591	0.000270137	3	20	10	0	0	82	408	188	103	188	0.669873	1.48975	0.684169	0.620736	0.911147	0.947929	0.765942	0.469281	0.205352
1391	Timm13	chr10	80735283	80735994	711	-	8794	0.0307692	0.0278164	0.0386473	0	0.00585938	0.032411	0.00292969	0.005599	0.0041432	0.000679134	0.000851041	8	20	8	0	3	260	719	207	317	512	2.67949	3.68889	0.957836	2.62089	3.46236	2.44207	3.04162	1.38092	0.595013
1392	Lmnb2	chr10	80737196	80738692	1496	-	8795	0.0530973	0.0353201	0.0232558	0	0	0.0372244	0	0.0150116	0	0.000323659	0.000438147	12	16	6	0	0	226	453	258	394	196	0.921076	1.63163	0.684169	1.44838	0.728918	1.07896	1.08865	0.493065	0.508739
1393	Gadd45b	chr10	80767480	80768038	558	+	8797	0.0294416	0.0269542	0.0508906	0.00129032	0.00198413	0.0357621	0.00163722	0.0131605	0.000490594	0.000278556	0.000384907	29	20	20	1	1	985	742	393	775	504	5.10779	3.40513	1.84726	3.24162	2.91567	3.45339	3.07865	1.6308	0.230481
1394	Slc39a3	chr10	80864373	80866790	2417	-	8804	0.0273038	0.0390805	0.0277778	0.00244499	0.008	0.0313873	0.00522249	0.00666666	0.00392799	0.00303886	0.00340944	8	17	1	1	1	293	435	36	409	125	2.09335	1.91539	0.136834	2.27603	0.728918	1.38186	1.50247	1.08189	1.09397
1395	Sgta	chr10	80879904	80880837	933	-	8809	0.0384615	0.0329949	0.0327022	0	0	0.0347196	0	0.00324395	0	7.60237e-06	2.74697e-05	23	52	19	0	0	598	1576	581	854	1138	6.1126	9.22223	3.83134	7.17295	8.38256	6.38872	7.77775	2.70603	0.855321
1396	Map2k2	chr10	80959564	80960180	616	+	8822	0.03125	0.0335052	0.0309735	0.0109524	0.0156556	0.0319095	0.013304	0.00138875	0.00332566	0.00119096	0.00141869	38	26	7	23	8	1216	776	226	2100	511	17.333	5.39146	1.50517	21.3119	6.10469	8.07654	13.7083	8.24846	10.7531
1397	Map2k2	chr10	80959564	80960531	967	+	8823	0.0318665	0.0337079	0.0309735	0.0106531	0.0138408	0.0321826	0.012247	0.00139435	0.00225408	0.00065263	0.000819945	42	27	7	23	8	1318	801	226	2159	578	18.0866	5.53334	1.50517	21.7258	6.56026	8.37503	14.143	8.64825	10.7236
1398	Zbtb7a	chr10	80984269	80987491	3222	+	8826	0.0294002	0.0315747	0.0353805	0.000300842	0.000789578	0.0321185	0.00054521	0.00302699	0.000345588	1.95478e-06	1.41594e-05	75	79	53	1	2	2551	2502	1498	3324	2533	46.6399	12.9821	6.43119	37.2442	15.6717	22.0177	26.4579	21.5736	15.254
1399	Zbtb7a	chr10	80984269	80988056	3787	+	8827	0.0335753	0.0360656	0.0359343	0.00135906	0.000945477	0.0351917	0.00115227	0.00140139	0.000292451	3.47246e-07	6.93237e-06	185	110	70	10	3	5510	3050	1948	7358	3173	62.6332	15.5359	8.34686	53.3143	19.2252	28.8386	36.2698	29.4868	24.1046
1400	Pias4	chr10	80989794	80989934	140	-	8832	0.0769231	0.0183486	0.0909091	0	0	0.0620603	0	0.0384959	0	0.0226564	0.0235969	1	2	2	0	0	13	109	22	19	88	0.251203	0.780343	0.205251	0.275883	0.911147	0.412265	0.593515	0.319591	0.4492
1401	Eef2	chr10	81017916	81018343	427	+	8833	0.0328947	0.03246	0.0343681	0.000157276	0.000396623	0.0332409	0.00027695	0.00100004	0.000169244	2.62612e-08	3.93582e-06	480	700	279	4	7	14592	21565	8118	25433	17649	100.648	95.1309	35.8504	140.769	103.142	77.2099	121.956	35.9245	26.6065
1402	Mrpl54	chr10	81100555	81100698	143	-	8855	0.026087	0.0302725	0.0185759	0	0	0.0249784	0	0.00592657	0	0.00021379	0.000305723	6	30	6	0	0	230	991	323	192	408	3.51684	7.73249	2.25776	2.20706	4.10016	4.50236	3.15361	2.86734	1.33863
1403	Pip5k1c	chr10	81153602	81155808	2206	+	8865	0.019685	0.028083	0.0304878	0	0.00255102	0.0260853	0.00127551	0.0056717	0.00180384	0.000413905	0.00054368	5	23	5	0	2	254	819	164	300	784	1.59095	3.05043	0.684169	1.31044	3.55347	1.77518	2.43196	1.19384	1.58606
1404	Cactin	chr10	81161788	81162085	297	+	8871	0.0432836	0.0333333	0.0483871	0.00464576	0.001443	0.041668	0.00304438	0.00765582	0.00226469	9.43907e-05	0.000155351	29	42	21	4	1	670	1260	434	861	693	2.9307	4.46924	1.50517	3.10368	3.0979	2.96837	3.10079	1.48239	0.00408624
1405	Tbxa2r	chr10	81170541	81171008	467	+	8872	0.019802	0.0507099	0.0248447	0	0	0.0317855	0	0.0165818	0	0.00188474	0.00217735	4	25	4	0	0	202	493	161	155	227	2.00962	2.41197	0.889419	1.03456	1.64007	1.77034	1.33731	0.788975	0.428157
1406	Hmg20b	chr10	81181879	81181996	117	-	8882	0.0190024	0.0199336	0.0220588	0.0015873	0	0.0203316	0.000793651	0.00156662	0.00112239	0.000559628	0.000712262	8	6	3	1	0	421	301	136	630	522	2.51203	1.48975	0.684169	2.89677	2.91567	1.56198	2.90622	0.916067	0.0133669
1407	Hmg20b	chr10	81181879	81182298	419	-	8886	0.0190024	0.030303	0.0337079	0.0015873	0	0.0276711	0.000793651	0.00769793	0.00112239	0.00038278	0.000507996	8	12	6	1	0	421	396	178	630	563	2.51203	1.98633	0.957836	2.89677	3.37125	1.81873	3.13401	0.790533	0.335506
1408	Mfsd12	chr10	81199626	81202059	2433	+	8889	0.057554	0.0384615	0.0510204	0	0	0.049012	0	0.00970337	0	0.00027441	0.000379855	8	6	5	0	0	139	156	98	237	110	0.921076	0.780343	0.478918	1.44838	0.637803	0.726779	1.04309	0.225893	0.573167
1409	Mfsd12	chr10	81199748	81202059	2311	+	8890	0.057554	0.0384615	0.0510204	0	0	0.049012	0	0.00970337	0	0.00027441	0.000379855	8	6	5	0	0	139	156	98	237	110	0.921076	0.780343	0.478918	1.44838	0.637803	0.726779	1.04309	0.225893	0.573167
1410	Dohh	chr10	81223857	81224186	329	+	8893	0.0334302	0.0293725	0.0327381	0	0	0.0318469	0	0.0021707	0	2.05978e-05	5.06103e-05	23	22	11	0	0	688	749	336	814	456	4.77285	3.75983	1.642	4.55206	2.91567	3.39156	3.73387	1.59758	1.1571
1411	Nfic	chr10	81232024	81236887	4863	-	8896	0.0453504	0.0377715	0.0417442	0.000793546	0.000391492	0.041622	0.000592519	0.00379093	0.000284295	7.71068e-07	9.58768e-06	376	280	157	6	3	8291	7413	3761	7561	7663	75.1933	34.2641	17.72	60.3493	44.7373	42.3925	52.5433	29.5863	11.0393
1412	Nfic	chr10	81232024	81236905	4881	-	8898	0.0453504	0.0377206	0.0417109	0.000793546	0.00039093	0.041594	0.000592238	0.00381624	0.000284692	7.95004e-07	9.69517e-06	376	280	157	6	3	8291	7423	3764	7561	7674	75.1933	34.2641	17.72	60.3493	44.7373	42.3925	52.5433	29.5863	11.0393
1413	Ncln	chr10	81322288	81323379	1091	-	8926	0.043131	0.028922	0.0344828	0	0	0.0355119	0	0.00716018	0	4.29465e-05	8.49846e-05	54	33	12	0	0	1252	1141	348	1131	424	12.6439	6.66838	2.25776	10.2077	3.46236	7.19	6.83501	5.21266	4.76965
1414	Ncln	chr10	81322292	81323379	1087	-	8927	0.043131	0.028922	0.0344828	0	0	0.0355119	0	0.00716018	0	4.29465e-05	8.49846e-05	54	33	12	0	0	1252	1141	348	1131	424	12.6439	6.66838	2.25776	10.2077	3.46236	7.19	6.83501	5.21266	4.76965
1415	Gna11	chr10	81364557	81366628	2071	-	8932	0.0424155	0.0441883	0.0438328	0.00338219	0.00222222	0.0434789	0.0028022	0.000937881	0.000820219	2.61435e-06	1.5835e-05	59	92	43	6	3	1391	2082	981	1774	1350	6.615	7.59061	3.28401	6.00045	6.37803	5.82987	6.18924	2.2581	0.266992
1416	Tle5	chr10	81401527	81402205	678	+	8933	0.0139252	0.0198812	0.0141319	0.00106496	0.000538068	0.0159794	0.000801516	0.00338061	0.000372571	5.06058e-05	9.59009e-05	16	87	21	3	2	1149	4376	1486	2817	3717	8.62462	21.353	6.63644	15.6563	23.4165	12.2047	19.5364	7.9848	5.48725
1417	Tle6	chr10	81426737	81426868	131	-	8974	0.020979	0.03125	0.0508475	0	0	0.0343588	0	0.015175	0	0.000591646	0.000749573	3	7	3	0	0	143	224	59	381	201	1.00481	1.0641	0.273667	1.93118	1.09338	0.78086	1.51228	0.440241	0.592415
1418	Tle6	chr10	81426738	81426868	130	-	8992	0.020979	0.03125	0.0508475	0	0	0.0343588	0	0.015175	0	0.000591646	0.000749573	3	7	3	0	0	143	224	59	381	201	1.00481	1.0641	0.273667	1.93118	1.09338	0.78086	1.51228	0.440241	0.592415
1419	Sirt6	chr10	81457620	81457912	292	-	8994	0	0.0853659	0	0	0	0.0284553	0	0.049286	0	0.215824	0.217645	0	7	0	0	0	55	82	22	72	45	0.502405	0.496582	0.136834	0.482795	0.364459	0.378607	0.423627	0.209402	0.083676
1420	Sirt6	chr10	81457620	81458246	626	-	8996	0	0.0854701	0	0	0	0.02849	0	0.0493462	0	0.235714	0.237411	0	10	0	0	0	55	117	38	72	45	0.502405	0.567522	0.205251	0.482795	0.364459	0.425059	0.423627	0.193124	0.083676
1421	Ankrd24	chr10	81483011	81483444	433	+	9001	0.0212766	0.0291971	0.0285714	0	0.00591716	0.0263484	0.00295858	0.00440341	0.00418406	0.0048537	0.00531804	7	4	1	0	1	329	137	35	561	169	1.67468	0.567522	0.136834	2.27603	0.820033	0.793013	1.54803	0.793335	1.02955
1422	Ankrd24	chr10	81483011	81483446	435	+	9026	0.0212766	0.0291971	0.0285714	0	0.00591716	0.0263484	0.00295858	0.00440341	0.00418406	0.0048537	0.00531804	7	4	1	0	1	329	137	35	561	169	1.67468	0.567522	0.136834	2.27603	0.820033	0.793013	1.54803	0.793335	1.02955
1423	Gm4924	chr10	82215104	82215477	373	+	9079	0.0472441	0	0.0357143	0	0	0.0276528	0	0.0246321	0	0.0353033	0.0364292	6	0	1	0	0	127	62	28	144	98	0.669873	0.283761	0.0684169	0.413824	0.364459	0.340684	0.389141	0.304742	0.0349064
1424	Hcfc2	chr10	82575128	82578262	3134	+	9095	0.0406588	0.0338164	0.0472441	0.000674536	0	0.0405731	0.000337268	0.00671424	0.000476969	9.71332e-06	3.16907e-05	79	49	48	2	0	1943	1449	1016	2965	1760	8.20595	3.97265	2.87351	8.82824	6.46915	5.01737	7.6487	2.81555	1.66813
1425	Nfyb	chr10	82584533	82586248	1715	-	9098	0.0333751	0.0278908	0.0437842	0.000651254	0.000430849	0.0350167	0.000541051	0.00807289	0.00015585	1.76861e-05	4.60699e-05	80	48	56	2	1	2397	1721	1279	3071	2321	9.12703	5.1077	3.42084	9.10413	8.47367	5.88519	8.7889	2.93147	0.4458
1426	Nfyb	chr10	82584534	82586248	1714	-	9099	0.0333751	0.0278908	0.0437842	0.000651254	0.000430849	0.0350167	0.000541051	0.00807289	0.00015585	1.76861e-05	4.60699e-05	80	48	56	2	1	2397	1721	1279	3071	2321	9.12703	5.1077	3.42084	9.10413	8.47367	5.88519	8.7889	2.93147	0.4458
1427	Txnrd1	chr10	82731879	82733558	1679	+	9107	0.0458801	0.043724	0.0467128	0.000388954	0	0.045439	0.000194477	0.00154248	0.000275032	4.57878e-07	7.84862e-06	245	147	54	2	0	5340	3362	1156	5142	2819	17.5004	8.58377	2.80509	12.6906	9.02036	9.62977	10.8555	7.40331	2.59525
1428	Chst11	chr10	83027633	83031734	4101	+	9111	0.0417448	0.0438119	0.0415335	0	0.00059312	0.0423634	0.00029656	0.00125886	0.000419399	7.27155e-07	9.34827e-06	245	177	78	0	1	5869	4040	1878	3818	1686	25.2877	12.9821	5.33652	12.9665	6.74249	14.5354	9.85449	10.0659	4.40103
1429	Chst11	chr10	83027633	83031738	4105	+	9112	0.0417448	0.0438119	0.0415335	0	0.00059312	0.0423634	0.00029656	0.00125886	0.000419399	7.27155e-07	9.34827e-06	245	177	78	0	1	5869	4040	1878	3818	1686	25.2877	12.9821	5.33652	12.9665	6.74249	14.5354	9.85449	10.0659	4.40103
1430	Slc41a2	chr10	83066711	83069428	2717	-	9114	0.0453586	0.0319735	0.0223881	0	0	0.0332401	0	0.0115376	0	0.000101071	0.000164312	43	29	6	0	0	948	907	268	1056	728	5.94513	3.19231	0.889419	4.75898	3.18902	3.34229	3.974	2.53119	1.11013
1431	Slc41a2	chr10	83067002	83069428	2426	-	9115	0.0719424	0.0324324	0.00862069	0	0	0.0376652	0	0.0319836	0	0.0155846	0.0163721	10	6	1	0	0	139	185	116	218	28	0.753608	0.638462	0.410501	0.758677	0.182229	0.600857	0.470453	0.174617	0.40761
1432	D10Wsu102e	chr10	83201786	83204699	2913	+	9116	0.042	0.0537057	0.05	0	0	0.0485686	0	0.00598269	0	8.53957e-06	2.93147e-05	105	50	11	0	0	2500	931	220	2395	632	10.4668	3.26325	0.821002	8.34545	2.73344	4.85034	5.53945	5.01491	3.96829
1433	Aldh1l2	chr10	83320385	83326442	6057	-	9117	0.0298913	0.0230769	0.0327022	0.00307456	0.000905797	0.0285568	0.00199018	0.00494947	0.00153355	5.20792e-05	9.79046e-05	77	45	19	8	1	2576	1950	581	2602	1104	12.5601	6.95214	2.46301	10.3456	5.46688	7.32509	7.90624	5.05888	3.44977
1434	Aldh1l2	chr10	83323310	83326442	3132	-	9118	0.030525	0.022677	0.0324324	0.00328947	0.000977517	0.0285448	0.0021335	0.00517041	0.0016348	7.61815e-05	0.000131106	75	41	18	8	1	2457	1808	555	2432	1023	11.3041	6.45556	2.39459	9.38001	5.10243	6.71809	7.24122	4.46056	3.02471
1435	Washc4	chr10	83430102	83432248	2146	+	9120	0.0363322	0.0388548	0.0369128	0.000819672	0	0.0373666	0.000409836	0.00132113	0.000579596	2.4204e-05	5.62792e-05	21	19	11	1	0	578	489	298	1220	553	2.09335	1.48975	0.684169	3.44853	2.55121	1.42242	2.99987	0.707001	0.634501
1436	Washc4	chr10	83430102	83432337	2235	+	9122	0.0414508	0.0431416	0.0464548	0.00298635	0.00169779	0.0436824	0.00234207	0.00254545	0.000911146	6.54602e-06	2.53519e-05	48	39	19	7	2	1158	904	409	2344	1178	5.44272	3.12137	1.16309	8.20751	4.9202	3.24239	6.56385	2.14238	2.32448
1437	Washc4	chr10	83430102	83432350	2248	+	9126	0.0415648	0.0455992	0.0448113	0.00285249	0.00161943	0.0439918	0.00223596	0.00213841	0.0008719	5.67642e-06	2.33956e-05	51	43	19	7	2	1227	943	424	2454	1235	5.44272	3.12137	1.16309	8.20751	4.9202	3.24239	6.56385	2.14238	2.32448
1438	Appl2	chr10	83435896	83436770	874	-	9127	0.0430622	0.0273438	0	0	0	0.0234687	0	0.0217911	0	0.002269	0.00258663	18	7	0	0	0	418	256	48	1217	1342	1.59095	0.780343	0.136834	3.72442	5.19354	0.836042	4.45898	0.728656	1.03883
1439	Appl2	chr10	83435902	83436682	780	-	9139	0.044665	0.0275591	0	0	0	0.0240747	0	0.0225354	0	0.00257535	0.0029155	18	7	0	0	0	403	254	48	1180	1327	1.59095	0.780343	0.136834	3.72442	5.19354	0.836042	4.45898	0.728656	1.03883
1440	1500009L16Rik	chr10	83597781	83598626	845	+	9143	0.0358974	0.0447761	0.0689655	0.0035057	0	0.0498797	0.00175285	0.0171146	0.0024789	0.000378896	0.000503789	21	27	8	4	0	585	603	116	1141	993	2.34456	1.98633	0.410501	3.86236	3.91793	1.58046	3.89015	1.02893	0.0392985
1441	1500009L16Rik	chr10	83597792	83598626	834	+	9145	0.0361446	0.0447761	0.0689655	0.0035057	0	0.0499621	0.00175285	0.0170139	0.0024789	0.000369016	0.000492211	21	27	8	4	0	581	603	116	1141	993	2.34456	1.98633	0.410501	3.86236	3.91793	1.58046	3.89015	1.02893	0.0392985
1442	Nuak1	chr10	84206763	84210109	3346	-	9147	0.0357011	0.0471666	0.0366629	0.000236323	0.000282087	0.0398435	0.000259205	0.00636012	3.23605e-05	6.77565e-06	2.58096e-05	291	273	98	2	1	8151	5788	2673	8463	3545	34.5822	19.2957	8.55211	28.14	14.8517	20.81	21.4959	13.081	9.39627
1443	Ckap4	chr10	84362168	84363333	1165	-	9150	0.0345225	0.0359353	0.0332272	5.90772e-05	0.000247117	0.0345617	0.000153097	0.00135447	0.000132964	3.39115e-08	4.0202e-06	868	877	386	1	3	25143	24405	11617	16927	12140	158.76	93.0736	44.6762	79.7301	65.147	98.8366	72.4386	57.2598	10.3118
1444	Tcp11l2	chr10	84449590	84450219	629	+	9151	0.0353669	0.0492308	0.0252101	0.000447628	0	0.0366026	0.000223814	0.0120579	0.00031652	0.000178081	0.000262242	40	80	15	1	0	1131	1625	595	2234	1217	3.76804	3.61795	1.16309	5.1728	3.7357	2.84969	4.45425	1.46257	1.01618
1445	Ric8b	chr10	84850939	84852311	1372	+	9162	0.042898	0.0442708	0.0552995	0.000661376	0	0.0474895	0.000330688	0.00679847	0.000467663	1.47696e-05	4.11206e-05	45	17	12	1	0	1049	384	217	1512	588	3.85177	1.20598	0.615752	4.41412	2.09564	1.89117	3.25488	1.72339	1.63942
1446	Ric8b	chr10	84851051	84854201	3150	+	9163	0.0439252	0.0474041	0.0552995	0.000661376	0	0.0488763	0.000330688	0.00582832	0.000467663	1.18846e-05	3.59642e-05	47	21	12	1	0	1070	443	217	1512	674	3.93551	1.34786	0.615752	4.41412	2.36898	1.96637	3.39155	1.74416	1.44613
1447	Tmem263	chr10	84950558	84953611	3053	+	9168	0.0419464	0.0440451	0.0417925	0.000404558	0	0.0425947	0.000202279	0.00125844	0.000286066	3.15608e-07	6.77398e-06	506	250	83	6	0	12063	5676	1986	14831	5844	61.5446	18.1607	6.70485	57.5905	23.5076	28.8034	40.5491	28.9275	24.1003
1448	Cry1	chr10	84967563	84968171	608	-	9174	0.016129	0.0217391	0.097561	0	0	0.045143	0	0.0454818	0	0.00748735	0.0080637	1	6	4	0	0	62	276	41	111	219	0.334937	0.709402	0.136834	0.275883	0.820033	0.393724	0.547958	0.290776	0.384772
1449	Pwp1	chr10	85724006	85724967	961	+	9295	0.0380577	0.0399181	0.0425532	0	0.00082713	0.0401764	0.000413565	0.00225882	0.000584869	1.03594e-05	3.28692e-05	29	39	18	0	1	762	977	423	959	1209	3.26563	3.12137	1.57359	3.17265	5.10243	2.65353	4.13754	0.938035	1.36456
1450	Prdm4	chr10	85727827	85728993	1166	-	9296	0.0459906	0.0573394	0.0632911	0	0	0.0555404	0	0.00878948	0	1.40708e-05	3.98613e-05	39	25	15	0	0	848	436	237	1179	533	3.01443	1.34786	0.684169	3.17265	2.00452	1.68215	2.58859	1.20056	0.82599
1451	Prdm4	chr10	85727829	85728993	1164	-	9297	0.0462085	0.0573394	0.0638298	0	0	0.0557926	0	0.00891189	0	1.40516e-05	3.98286e-05	39	25	15	0	0	844	436	235	1171	533	3.01443	1.34786	0.684169	3.17265	2.00452	1.68215	2.58859	1.20056	0.82599
1452	Prdm4	chr10	85727833	85728993	1160	-	9302	0.0462085	0.0573394	0.0638298	0	0	0.0557926	0	0.00891189	0	1.40516e-05	3.98286e-05	39	25	15	0	0	844	436	235	1171	533	3.01443	1.34786	0.684169	3.17265	2.00452	1.68215	2.58859	1.20056	0.82599
1453	Rtcb	chr10	85774500	85774875	375	-	9306	0.0278124	0.0358509	0.032967	0	0	0.0322101	0	0.00407235	0	4.89113e-06	2.16593e-05	67	75	30	0	0	2409	2092	910	3454	2019	10.9692	7.51967	3.21559	13.1044	9.2937	7.23481	11.1991	3.88463	2.69459
1454	Fbxo7	chr10	85883972	85884192	220	+	9309	0.0294906	0.0357143	0.0583942	0	0	0.0411997	0	0.0152125	0	0.000117954	0.000186157	11	13	8	0	0	373	364	137	468	562	1.67468	1.13504	0.547335	1.6553	2.18675	1.11902	1.92102	0.563845	0.375797
1455	Fbxo7	chr10	85883972	85884200	228	+	9311	0.0285714	0.0355191	0.057554	0	0	0.0405482	0	0.0151316	0	0.00012401	0.000193868	11	13	8	0	0	385	366	139	478	564	1.67468	1.13504	0.547335	1.6553	2.18675	1.11902	1.92102	0.563845	0.375797
1456	Fbxo7	chr10	85883972	85887737	3765	+	9313	0.0296804	0.0391645	0.057554	0	0	0.0421329	0	0.0141719	0	9.36537e-05	0.000154416	13	15	8	0	0	438	383	139	565	564	1.92589	1.20598	0.547335	1.93118	2.18675	1.2264	2.05897	0.689502	0.180719
1457	Timp3	chr10	86181766	86185369	3603	+	9327	0.0397459	0.0445434	0.0435668	0.000300772	0.000189322	0.0426187	0.000245047	0.00253535	7.88071e-05	5.61738e-08	4.56743e-06	4330	6915	2910	40	25	108942	155242	66794	132991	132050	455.095	453.876	186.983	397.616	460.585	365.318	429.1	154.444	44.5259
1458	Hsp90b1	chr10	86526704	86526965	261	-	9478	0.0268285	0.0269419	0.0231949	9.25412e-05	0.000371092	0.0256551	0.000231817	0.00213136	0.000196965	5.04127e-07	8.16763e-06	263	368	186	1	4	9803	13659	8019	10806	10779	25.8739	32.3488	17.3779	23.6569	32.4368	25.2002	28.0469	7.50814	6.20833
1459	Nt5dc3	chr10	86670047	86674253	4206	+	9501	0.0410765	0.043152	0.0454545	0.00443951	0.00344828	0.0432277	0.00394389	0.00219001	0.00070091	7.83238e-05	0.000133726	29	23	6	4	1	706	533	132	901	290	2.84696	1.84445	0.410501	3.17265	1.36672	1.70064	2.26969	1.22458	1.27698
1460	Igf1	chr10	87766562	87772909	6347	+	9521	0.0408827	0.0397928	0.0377601	0.00105378	0.000660284	0.0394785	0.000857031	0.00158481	0.000278242	2.35169e-08	3.93582e-06	830	484	176	30	8	20302	12163	4661	28469	12116	97.8853	46.4659	17.1726	101.18	52.5732	53.8413	76.8766	40.8586	34.3702
1461	Igf1	chr10	87766596	87772909	6313	+	9532	0.040925	0.0398903	0.037961	0.00105493	0.00066379	0.0395921	0.000859358	0.00150436	0.000276575	2.20718e-08	3.93582e-06	830	480	175	30	8	20281	12033	4610	28438	12052	97.8853	46.1821	17.1042	101.18	52.4821	53.7239	76.831	40.9152	34.4346
1462	Parpbp	chr10	87927259	87928716	1457	-	9541	0.0618557	0.0454545	0	0	0	0.0357701	0	0.0320449	0	0.00834348	0.00894974	6	1	0	0	0	97	22	26	242	210	0.502405	0.0709402	0.0684169	0.965589	0.911147	0.213921	0.938368	0.249838	0.0384963
1463	Washc3	chr10	88081702	88082020	318	+	9557	0.0531697	0.0441767	0.0264317	0.00302115	0	0.0412594	0.00151057	0.0136056	0.00213627	0.000555464	0.000707485	26	11	6	2	0	489	249	227	662	725	2.09335	0.993163	0.752586	2.41397	2.91567	1.2797	2.66482	0.714838	0.354754
1464	Dram1	chr10	88158662	88160602	1940	-	9559	0.0407599	0.0393154	0.0371134	0.00191623	0.00135962	0.0390629	0.00163793	0.00183633	0.000393585	9.20702e-07	1.02278e-05	118	85	36	7	4	2895	2162	970	3653	2942	10.718	5.88804	2.46301	10.4146	9.11147	6.35634	9.76302	4.14736	0.921428
1465	Dram1	chr10	88158665	88160602	1937	-	9561	0.0395971	0.0394249	0.0372671	0.0010983	0.00136101	0.038763	0.00122965	0.00129837	0.000185764	7.07641e-07	9.28864e-06	114	85	36	4	4	2879	2156	966	3642	2939	10.718	5.88804	2.46301	10.4146	9.11147	6.35634	9.76302	4.14736	0.921428
1466	Gnptab	chr10	88281702	88283186	1484	+	9562	0.0393013	0.0348692	0.039604	0	0	0.0379248	0	0.00265055	0	3.44973e-06	1.83664e-05	81	28	20	0	0	2061	803	505	2490	1342	9.88063	2.48291	1.50517	9.1731	5.558	4.6229	7.36555	4.5795	2.55626
1467	Chpt1	chr10	88305375	88308801	3426	-	9568	0.0306577	0.0277469	0.019544	0.00164366	0.00267023	0.0259829	0.00215694	0.00576307	0.000725896	5.24404e-05	9.84287e-05	55	25	6	5	2	1794	901	307	3042	749	8.79209	3.26325	1.02625	11.2422	3.28013	4.36053	7.26117	3.99751	5.63005
1468	Chpt1	chr10	88308674	88308801	127	-	9569	0.0223881	0.0245399	0.0327869	0	0	0.0265716	0	0.00548907	0	0.000443707	0.000578327	6	4	2	0	0	268	163	61	567	209	0.921076	0.496582	0.136834	1.72427	0.728918	0.518164	1.22659	0.392566	0.703818
1469	Chpt1	chr10	88309337	88311266	1929	-	9571	0.028528	0.0257611	0.0348028	0.000269397	0	0.0296973	0.000134698	0.00463286	0.000190492	7.14972e-06	2.65708e-05	75	22	15	1	0	2629	854	431	3712	1158	11.0529	2.83761	1.2315	12.4147	4.46462	5.04068	8.43967	5.26831	5.62157
1470	Arl1	chr10	88578915	88579064	149	+	9602	0.045045	0.0405405	0.0410959	0	0	0.0422272	0	0.00245611	0	0.00327491	0.00366052	10	3	3	0	0	222	74	73	96	16	1.17228	0.354701	0.342084	0.413824	0.0911147	0.623021	0.252469	0.475712	0.22819
1471	Arl1	chr10	88578915	88579956	1041	+	9603	0.0439726	0.0445626	0.046543	0.000226483	0.00067446	0.045026	0.000450472	0.00134644	0.000316768	6.01608e-08	4.59665e-06	673	327	138	3	3	15305	7338	2965	13246	4448	81.2222	29.5111	11.4256	57.6595	22.5053	40.7196	40.0824	36.2231	24.8577
1472	Utp20	chr10	88582468	88582765	297	-	9604	0.0384205	0.0426036	0.0462185	0.00257732	0	0.0424142	0.00128866	0.00390245	0.00182244	2.60477e-05	5.91751e-05	36	36	11	6	0	937	845	238	2328	553	3.09816	2.62479	0.752586	6.62118	1.91341	2.15851	4.2673	1.24036	3.3289
1473	Gas2l3	chr10	89244683	89249064	4381	-	9626	0.0446281	0.0480349	0.0315789	0	0	0.041414	0	0.00868607	0	2.19364e-05	5.27123e-05	27	22	6	0	0	605	458	190	1389	865	1.84215	1.13504	0.410501	3.37956	2.64233	1.12923	3.01094	0.715843	0.521304
1474	Gas2l3	chr10	89244684	89249024	4340	-	9627	0.0446281	0.0480349	0.0315789	0	0	0.041414	0	0.00868607	0	2.19364e-05	5.27123e-05	27	22	6	0	0	605	458	190	1389	865	1.84215	1.13504	0.410501	3.37956	2.64233	1.12923	3.01094	0.715843	0.521304
1475	Gas2l3	chr10	89244684	89249064	4380	-	9628	0.0446281	0.0480349	0.0315789	0	0	0.041414	0	0.00868607	0	2.19364e-05	5.27123e-05	27	22	6	0	0	605	458	190	1389	865	1.84215	1.13504	0.410501	3.37956	2.64233	1.12923	3.01094	0.715843	0.521304
1476	Scyl2	chr10	89474581	89476330	1749	-	9638	0.0546547	0.0384952	0.0501931	0.00176803	0.00247219	0.047781	0.00212011	0.0083454	0.000497912	2.0145e-05	4.99619e-05	91	44	26	5	2	1665	1143	518	2828	809	6.3638	3.26325	1.36834	8.27648	2.91567	3.66513	5.59608	2.52186	3.79066
1477	Actr6	chr10	89547827	89548292	465	-	9644	0.0352423	0.0184697	0.0350877	0	0	0.0295999	0	0.00963937	0	0.000955088	0.00115776	16	7	2	0	0	454	379	57	406	90	1.25601	0.851283	0.136834	0.896619	0.273344	0.748043	0.584981	0.566687	0.440722
1478	Actr6	chr10	89547829	89548292	463	-	9651	0.0353201	0.0185185	0.0350877	0	0	0.0296421	0	0.00963401	0	0.000951024	0.00115368	16	7	2	0	0	453	378	57	406	90	1.25601	0.851283	0.136834	0.896619	0.273344	0.748043	0.584981	0.566687	0.440722
1479	Uhrf1bp1l	chr10	89653913	89655731	1818	+	9656	0.0422581	0.042654	0.0483271	0	0	0.0444131	0	0.00339545	0	8.57265e-07	9.98749e-06	131	99	39	0	0	3100	2321	807	3972	1861	13.1463	7.44873	2.94193	13.1734	8.47367	7.84564	10.8235	5.11374	3.32321
1480	Uhrf1bp1l	chr10	89653913	89655753	1840	+	9657	0.0419447	0.0431071	0.0472727	0	0	0.0441082	0	0.00280152	0	7.85e-07	9.66897e-06	132	101	39	0	0	3147	2343	825	4029	1882	13.1463	7.44873	3.01034	13.1734	8.47367	7.86845	10.8235	5.08098	3.32321
1481	Anks1b	chr10	90802903	90809162	6259	+	9665	0.0357143	0.0384615	0	0	0	0.0247253	0	0.0214567	0	0.00132097	0.00156183	16	5	0	0	0	448	130	35	1064	273	1.92589	0.354701	0.136834	3.72442	1.18449	0.805807	2.45445	0.976115	1.796
1482	Anks1b	chr10	90805682	90809162	3480	+	9667	0.0357143	0.0384615	0	0	0	0.0247253	0	0.0214567	0	0.00132097	0.00156183	16	5	0	0	0	448	130	35	1064	273	1.92589	0.354701	0.136834	3.72442	1.18449	0.805807	2.45445	0.976115	1.796
1483	Anks1b	chr10	90805776	90809162	3386	+	9696	0.0357143	0.0384615	0	0	0	0.0247253	0	0.0214567	0	0.00132097	0.00156183	16	5	0	0	0	448	130	35	1064	273	1.92589	0.354701	0.136834	3.72442	1.18449	0.805807	2.45445	0.976115	1.796
1484	Apaf1	chr10	90825172	90825547	375	-	9718	0.0418972	0.0440199	0.036452	0	0.000720981	0.0407897	0.00036049	0.00390363	0.00050981	6.14155e-06	2.44999e-05	53	53	30	0	1	1265	1204	823	1609	1387	3.6843	2.55385	1.57359	3.44853	3.28013	2.60391	3.36433	1.05625	0.119079
1485	Apaf1	chr10	90825172	90827311	2139	-	9720	0.0435967	0.0431101	0.036452	0	0.000705219	0.0410529	0.000352609	0.00399195	0.000498665	5.59923e-06	2.32402e-05	64	56	30	0	1	1468	1299	823	1960	1418	4.52165	2.83761	1.57359	4.48309	3.37125	2.97761	3.92717	1.47901	0.786195
1486	Ikbip	chr10	90932479	90934520	2041	+	9724	0.0253358	0.0318357	0.0348022	0.000206633	0.00042123	0.0306579	0.000313931	0.00484185	0.000151743	7.26565e-06	2.67573e-05	232	265	139	2	2	9157	8324	3994	9679	4748	44.1279	30.7881	12.6571	34.1405	20.5008	29.191	27.3206	15.7961	9.6447
1487	Ikbip	chr10	90938366	90938475	109	+	9726	0.0397694	0.0402057	0.0466472	0.00303721	0.00355556	0.0422074	0.00329638	0.00385116	0.000366529	1.0295e-06	1.06895e-05	269	86	48	24	4	6764	2139	1029	7902	1125	26.1251	7.09402	3.21559	26.0709	4.82908	12.1449	15.45	12.2615	15.0202
1488	Slc25a3	chr10	90952435	90952825	390	-	9727	0.039335	0.0378698	0.0357447	0.000224845	0.000242999	0.0376498	0.000233922	0.00180524	1.28362e-05	1.23771e-08	3.78623e-06	724	672	294	6	4	18406	17745	8225	26685	16461	65.2289	50.8642	23.0565	75.247	60.2268	46.3832	67.7369	21.4403	10.6209
1489	Slc25a3	chr10	90952652	90952825	173	-	9728	0.0391065	0.0374132	0.0353204	0.00022941	0.000245897	0.03728	0.000237654	0.00189656	1.16575e-05	1.49606e-08	3.78623e-06	681	652	285	6	4	17414	17427	8069	26154	16267	60.6235	49.8001	22.646	73.3158	59.589	44.3565	66.4524	19.5652	9.7063
1490	Tmpo	chr10	90983432	90985337	1905	-	9729	0.049265	0.0564103	0.0326087	0.00278718	0.00118064	0.0460947	0.00198391	0.0122134	0.001136	3.37655e-05	7.07662e-05	124	55	21	14	2	2517	975	644	5023	1694	8.95956	2.83761	1.50517	15.2425	6.01357	4.43411	10.628	3.97537	6.52585
1491	Tmpo	chr10	90996278	90997703	1425	-	9736	0.0108696	0.0233918	0.0434783	0	0	0.0259132	0	0.0164499	0	0.00251005	0.00284741	3	4	5	0	0	276	171	115	327	307	0.921076	0.425641	0.273667	0.896619	1.00226	0.540128	0.94944	0.338548	0.0747012
1492	Nedd1	chr10	92520606	92522052	1446	-	9737	0.0526941	0.042042	0.0661479	0.00177242	0	0.053628	0.000886211	0.01208	0.00125329	2.82161e-05	6.24477e-05	133	42	34	5	0	2524	999	514	2821	882	11.0529	3.61795	1.71042	9.51795	3.64459	5.46043	6.58127	4.93625	4.15309
1493	Cdk17	chr10	93075487	93077204	1717	+	9748	0.0302539	0.0315315	0.046729	0.000754717	0	0.0361715	0.000377358	0.00916535	0.000533665	3.32154e-05	7.00101e-05	56	35	30	2	0	1851	1110	642	2650	1251	5.61019	2.69573	1.43675	6.41427	3.64459	3.24756	5.02943	2.14074	1.95846
1494	Cdk17	chr10	93075487	93077205	1718	+	9749	0.0302539	0.0315315	0.046729	0.000754717	0	0.0361715	0.000377358	0.00916535	0.000533665	3.32154e-05	7.00101e-05	56	35	30	2	0	1851	1110	642	2650	1251	5.61019	2.69573	1.43675	6.41427	3.64459	3.24756	5.02943	2.14074	1.95846
1495	Elk3	chr10	93083276	93085871	2595	-	9757	0.0380267	0.0387481	0.0307882	0.000824402	0.000664894	0.0358543	0.000744648	0.00440223	0.00011279	2.5066e-06	1.5569e-05	111	78	25	2	1	2919	2013	812	2426	1504	14.0673	7.30685	3.01034	9.58692	7.10695	8.12818	8.34694	5.57407	1.75361
1496	Elk3	chr10	93083277	93085871	2594	-	9758	0.0380267	0.0387481	0.0307882	0.000824402	0.000664894	0.0358543	0.000744648	0.00440223	0.00011279	2.5066e-06	1.5569e-05	111	78	25	2	1	2919	2013	812	2426	1504	14.0673	7.30685	3.01034	9.58692	7.10695	8.12818	8.34694	5.57407	1.75361
1497	Elk3	chr10	93083277	93085970	2693	-	9760	0.0380267	0.0387289	0.0307882	0.000824402	0.000664894	0.0358479	0.000744648	0.00439592	0.00011279	2.50317e-06	1.5569e-05	111	78	25	2	1	2919	2014	812	2426	1504	14.0673	7.30685	3.01034	9.58692	7.10695	8.12818	8.34694	5.57407	1.75361
1498	Lta4h	chr10	93320524	93320758	234	+	9765	0.0372364	0.0311245	0.04	0.00116932	0.00194553	0.0361203	0.00155742	0.0045418	0.000548862	6.73134e-06	2.57292e-05	83	31	18	5	2	2229	996	450	4276	1028	7.95475	3.26325	1.43675	12.0009	4.82908	4.21825	8.41499	3.3623	5.07124
1499	Lta4h	chr10	93320642	93320758	116	+	9766	0.0357143	0.0293367	0.0360111	0.00129836	0.00318979	0.0336874	0.00224408	0.00377068	0.00133744	2.1402e-05	5.1894e-05	74	23	13	5	2	2072	784	361	3851	627	7.87101	2.55385	1.29992	11.725	3.91793	3.90826	7.82147	3.48864	5.52044
1500	Snrpf	chr10	93418890	93419325	435	-	9773	0.0436929	0.0383777	0.0319293	0.000196618	0	0.038	9.83091e-05	0.00589085	0.00013903	5.45885e-06	2.29062e-05	239	88	47	1	0	5470	2293	1472	5086	1032	16.1607	6.73932	4.24185	12.6906	3.82682	9.04729	8.25871	6.28568	6.26764
1501	Metap2	chr10	93694350	93697211	2861	-	9792	0.0540788	0.0429891	0.0478842	0.00119868	0.000183486	0.0483174	0.000691084	0.00555755	0.000717851	4.5277e-06	2.07637e-05	118	256	129	4	1	2182	5955	2694	3337	5450	8.95956	14.4009	6.4996	9.65589	16.2184	9.95334	12.9372	4.04329	4.64041
1502	Metap2	chr10	93696779	93697211	432	-	9793	0.0549756	0.0432009	0.0488889	0	0.000203376	0.0490218	0.000101688	0.00588851	0.000143809	1.90427e-06	1.3985e-05	79	237	121	0	1	1437	5486	2475	2196	4917	6.02886	13.053	5.81543	6.06942	14.305	8.2991	10.1872	4.11839	5.82345
1503	Vezt	chr10	93797383	93806054	8671	-	9798	0.0362319	0.0407855	0.0221402	0.00103627	0	0.0330525	0.000518135	0.00972074	0.000732753	0.000109184	0.000174933	20	27	6	1	0	552	662	271	965	676	3.76804	2.62479	1.09467	5.24177	3.18902	2.49583	4.21539	1.34134	1.45152
1504	Vezt	chr10	93797383	93807546	10163	-	9800	0.0392157	0.04	0.0210526	0.000884173	0	0.0334228	0.000442087	0.01072	0.000625205	9.82905e-05	0.00016051	26	31	6	1	0	663	775	285	1131	701	3.76804	2.90855	1.09467	5.31074	3.18902	2.59042	4.24988	1.36478	1.50029
1505	Vezt	chr10	93797383	93809382	11999	-	9801	0.0392157	0.04	0.0210526	0.000884173	0	0.0334228	0.000442087	0.01072	0.000625205	9.82905e-05	0.00016051	26	31	6	1	0	663	775	285	1131	701	3.76804	2.90855	1.09467	5.31074	3.18902	2.59042	4.24988	1.36478	1.50029
1506	Fgd6	chr10	93977651	93981201	3550	+	9804	0.035503	0.0818182	0.0289855	0.00557103	0	0.0487689	0.00278552	0.0288064	0.00393931	0.00391977	0.00434132	12	9	2	2	0	338	110	69	359	158	1.25601	0.283761	0.205251	1.03456	0.546688	0.581675	0.790624	0.585312	0.344977
1507	Nr2c1	chr10	94031213	94033076	1863	+	9805	0.0348189	0.0646766	0.027027	0.00226244	0	0.0421742	0.00113122	0.0198733	0.00159979	0.00135041	0.00159421	25	26	5	1	0	718	402	185	442	451	2.67949	1.34786	0.547335	1.24147	1.82229	1.5249	1.53188	1.07705	0.410704
1508	Nr2c1	chr10	94031213	94033078	1865	+	9806	0.0348189	0.0646766	0.027027	0.00226244	0	0.0421742	0.00113122	0.0198733	0.00159979	0.00135041	0.00159421	25	26	5	1	0	718	402	185	442	451	2.67949	1.34786	0.547335	1.24147	1.82229	1.5249	1.53188	1.07705	0.410704
1509	Ndufa12	chr10	94056528	94057302	774	+	9808	0.0304233	0.0344294	0.032967	0	0	0.0326066	0	0.00202724	0	5.47063e-06	2.29343e-05	23	89	15	0	0	756	2585	455	1065	1495	4.43791	10.0026	1.71042	4.75898	7.65364	5.38364	6.20631	4.2262	2.04684
1510	Ndufa12	chr10	94056723	94057302	579	+	9809	0.0341246	0.0317941	0.0294118	0	0	0.0317768	0	0.00235648	0	1.43383e-05	4.03968e-05	23	42	8	0	0	674	1321	272	796	741	4.43791	8.08719	1.57359	4.48309	6.65138	4.69956	5.56723	3.26467	1.53321
1511	Tmcc3	chr10	94422892	94426816	3924	+	9810	0.035151	0.0453744	0.0262774	0.00375	0.00112708	0.0356009	0.00243854	0.00955649	0.00185469	0.000184065	0.00026957	78	103	18	18	4	2219	2270	685	4800	3549	11.6391	8.01625	2.18934	18.1393	15.2162	7.28155	16.6777	4.7675	2.06696
1512	Cep83	chr10	94625670	94626198	528	+	9823	0.0430267	0.0530973	0.060241	0	0	0.0521217	0	0.0086485	0	2.24333e-05	5.34421e-05	29	30	5	0	0	674	565	83	1169	414	2.26082	1.56069	0.273667	3.10368	1.27561	1.36506	2.18964	1.00792	1.29264
1513	Plxnc1	chr10	94626727	94629047	2320	-	9824	0.0533981	0.0191489	0.0416667	0.00164835	0	0.0380712	0.000824176	0.0174053	0.00116556	0.00232848	0.00265112	22	9	5	3	0	412	470	120	1820	744	1.84215	1.27692	0.273667	5.93148	2.64233	1.13091	4.2869	0.794371	2.32578
1514	Cradd	chr10	95144491	95146871	2380	-	9832	0	0.0540541	0.02	0	0.00552486	0.0246847	0.00276243	0.0273298	0.00390667	0.22411	0.225899	0	4	1	0	1	101	74	50	163	181	0.837342	0.425641	0.205251	1.10353	1.09338	0.489411	1.09845	0.320834	0.00717981
1515	Socs2	chr10	95219764	95224197	4433	-	9835	0.0444664	0.0360825	0.0320988	0.0031881	0	0.0375492	0.00159405	0.00631293	0.00225433	8.28076e-05	0.000139889	45	35	13	3	0	1012	970	405	941	562	4.77285	3.54701	1.36834	3.72442	2.73344	3.2294	3.22893	1.72434	0.700724
1516	Socs2	chr10	95219764	95224257	4493	-	9840	0.0444664	0.0360825	0.0320988	0.0031881	0	0.0375492	0.00159405	0.00631293	0.00225433	8.28076e-05	0.000139889	45	35	13	3	0	1012	970	405	941	562	4.77285	3.54701	1.36834	3.72442	2.73344	3.2294	3.22893	1.72434	0.700724
1517	Socs2	chr10	95219766	95224257	4491	-	9841	0.0444664	0.0360825	0.0320988	0.0031881	0	0.0375492	0.00159405	0.00631293	0.00225433	8.28076e-05	0.000139889	45	35	13	3	0	1012	970	405	941	562	4.77285	3.54701	1.36834	3.72442	2.73344	3.2294	3.22893	1.72434	0.700724
1518	Socs2	chr10	95244210	95246584	2374	-	9864	0.0441899	0.0327869	0.0464286	0.00514403	0	0.0411351	0.00257202	0.00731591	0.00363738	0.000358645	0.000480317	27	26	13	5	0	611	793	280	972	628	3.34937	2.83761	0.889419	3.24162	2.55121	2.3588	2.89642	1.29799	0.488193
1519	Socs2	chr10	95246513	95248514	2001	-	9867	0.035013	0.0354937	0.0347712	0.00158108	0.000695713	0.0350926	0.0011384	0.000367749	0.000626051	2.33775e-07	6.22731e-06	337	385	133	23	8	9625	10847	3825	14547	11499	50.6592	45.9693	14.436	52.5556	55.58	37.0215	54.0678	19.6997	2.13853
1520	Socs2	chr10	95247351	95248514	1163	-	9872	0.0345725	0.035497	0.0347712	0.00158119	0.000695713	0.0349469	0.00113845	0.000486607	0.000626128	2.45974e-07	6.33495e-06	332	385	133	23	8	9603	10846	3825	14546	11499	50.4917	45.9693	14.436	52.5556	55.58	36.9657	54.0678	19.6419	2.13853
1521	Mrpl42	chr10	95316666	95316793	127	-	9876	0.0406709	0.036116	0.0259434	0.000852515	0	0.0342434	0.000426257	0.0075402	0.000602819	1.7238e-05	4.54511e-05	97	61	11	2	0	2385	1689	424	2346	866	10.5505	6.1718	1.50517	8.55236	4.19128	6.07583	6.37182	4.52343	3.08375
1522	Mrpl42	chr10	95316666	95316821	155	-	9878	0.0409357	0.03708	0.0259434	0.000852152	0	0.034653	0.000426076	0.00778522	0.000602562	1.64769e-05	4.40817e-05	98	64	11	2	0	2394	1726	424	2347	892	10.5505	6.1718	1.50517	8.55236	4.19128	6.07583	6.37182	4.52343	3.08375
1523	Ube2n	chr10	95378174	95379150	976	+	9879	0.0472441	0.043956	0.0413793	0	0	0.0441931	0	0.00293957	0	1.67099e-05	4.44595e-05	36	24	12	0	0	762	546	290	291	467	2.42829	1.4188	0.684169	0.689707	1.45784	1.51042	1.07377	0.875663	0.543149
1524	Ube2n	chr10	95378174	95381520	3346	+	9880	0.0487106	0.0462487	0.0351967	0	0	0.0433853	0	0.00719762	0	6.74209e-06	2.57449e-05	85	45	17	0	0	1745	973	483	1431	934	6.78247	2.90855	1.36834	4.75898	3.46236	3.68645	4.11067	2.78963	0.916846
1525	Nudt4	chr10	95382868	95385149	2281	-	9881	0.0381749	0.040755	0.0421903	0.000545182	0.000414594	0.0403734	0.000479888	0.00203472	9.23398e-05	3.12128e-07	6.73379e-06	251	95	47	4	1	6575	2331	1114	7337	2412	27.2973	8.65471	3.83134	24.6915	10.9338	13.2611	17.8126	12.3926	9.72818
1526	Eea1	chr10	95878066	95881373	3307	+	9883	0.0414508	0.0459067	0.0360825	0.00108972	0.000732064	0.0411466	0.000910892	0.00491915	0.000252901	3.65128e-06	1.88975e-05	72	60	14	3	1	1737	1307	388	2753	1366	6.19633	3.61795	0.957836	7.31089	4.37351	3.59071	5.8422	2.61935	2.07704
1527	Eea1	chr10	95878066	95881380	3314	+	9887	0.0410256	0.0456969	0.0360825	0.00108617	0.000732064	0.040935	0.000909117	0.00480784	0.00025039	3.66588e-06	1.88975e-05	72	60	14	3	1	1755	1313	388	2762	1366	6.19633	3.61795	0.957836	7.31089	4.37351	3.59071	5.8422	2.61935	2.07704
1528	Btg1	chr10	96454505	96458675	4170	+	9888	0.037694	0.023622	0.0434783	0.00205339	0.00204082	0.0349314	0.0020471	0.0102123	8.88958e-06	0.000176145	0.000259835	34	12	13	2	1	902	508	299	974	490	2.51203	1.0641	0.615752	2.27603	1.45784	1.39729	1.86693	0.991073	0.578552
1529	Dcn	chr10	97353517	97354025	508	+	9889	0.0112467	0.0113859	0.0111144	0.00066934	0.000818863	0.011249	0.000744102	0.000135785	0.000105729	3.8986e-09	3.71744e-06	1805	1331	533	125	83	160491	116899	47956	186751	101360	646.679	420.747	169.127	609.839	457.305	412.184	533.572	238.891	107.858
1530	Lum	chr10	97407913	97408565	652	+	9891	0.0156868	0.0188737	0.0182333	3.39317e-05	5.30363e-05	0.0175979	4.3484e-05	0.0016858	1.3509e-05	8.00156e-07	9.71573e-06	369	431	148	1	1	23523	22836	8117	29471	18855	94.7034	62.7821	23.3986	90.3516	64.9648	60.2947	77.6582	35.7174	17.9512
1531	Atp2b1	chr10	98858682	98862005	3323	+	9899	0.044692	0.0413053	0.042654	0.000194856	0.000523149	0.0428838	0.000359003	0.00170496	0.000232139	1.58983e-07	5.31018e-06	325	181	90	2	2	7272	4382	2110	10264	3823	30.7304	12.9111	5.6786	31.5886	13.7583	16.4401	22.6734	12.8934	12.6079
1532	Atp2b1	chr10	98858695	98862005	3310	+	9900	0.044692	0.0413053	0.042654	0.000194856	0.000523149	0.0428838	0.000359003	0.00170496	0.000232139	1.58983e-07	5.31018e-06	325	181	90	2	2	7272	4382	2110	10264	3823	30.7304	12.9111	5.6786	31.5886	13.7583	16.4401	22.6734	12.8934	12.6079
[truncated: 13,998 more rows]
