# Supplementary material for: A secretome atlas of cardiac fibroblasts from healthy and infarcted mouse hearts
Source: Commun Biol. 2025 Apr 29;8:675. doi: 10.1038/s42003-025-08083-y (PMC12041564; doi:10.1038/s42003-025-08083-y)
Supplement: Supplementary file 6 — Supplementary Data 5 [file 42003_2025_8083_MOESM6_ESM.xlsx]

## Sheet: SuppFig1A
	Ctrl					Arg/Lys/Met withdrawal
	1	2	3	mean	SD	1	2	3	mean	SD
30min	100	100	100	100	0	120.707	137.047	97.8095	118.521	19.71
60min	100	100	100	100	0	102.751	111.207	89.9289	101.296	10.7134
90min	100	100	100	100	0	70.8292	138.7	91.5624	100.364	34.7807

## Sheet: SuppFig1B
	6 h						8 h					16 h					24 h
	1	2	3	4	mean	SD	1	2	3	mean	SD	1	2	3	mean	SD	1	2	3	mean	SD
Ctrl	100	100	100	100	100	0	100	100	100	100	0	100	100	100	100	0	100	100	100	100	0
AHA	90.6977	95.9839	107.762	131.556	106.5	18.1629	93.1759	112.714	96.3788	100.756	10.4788	73.7615	47.487	73.6963	64.9816	15.1508	32.0992	61.0685	40.989	44.7189	14.8405
13C6 Arg	93.7984	102.811	109.386	124.089	107.521	12.7602	95.8005	132.763	120.056	116.206	18.7794	117.706	94.8007	104.678	105.728	11.4889	86.7675	86.5041	91.4835	88.2517	2.80193
D4 Lys	82.3643	90.3614	110.289	136.978	104.998	24.3393	104.593	131.296	79.9443	105.278	25.6826	100.55	111.438	90.4908	100.827	10.4766	111.301	86.6202	92.1978	96.7062	12.9432
13C615N4 Arg	91.4729	94.7791	110.83	127.111	106.048	16.3905	91.601	124.205	89.1365	101.648	19.5744	107.706	101.386	104.448	104.514	3.16048	111.397	86.4111	91.044	96.2841	13.2918
13C615N4 Lys	76.5504	99.1968	112.094	146.578	108.605	29.2695	104.987	146.699	82.312	111.333	32.6593	118.991	113.865	109.279	114.045	4.85835	101.835	90.6852	95.055	95.8585	5.61821
intermediate + AHA	99.8062	70.2811	111.733	142.4	106.055	29.8441	95.2756	78.2396	82.0334	85.1829	8.94402	80.4587	54.9393	74.5399	69.9793	13.357	31.1333	54.2625	41.3187	42.2382	11.592
heavy + AHA	88.3721	77.51	105.776	122.4	98.5146	19.7257	98.9501	95.11	98.8858	97.6486	2.19875	90.5505	31.5425	60.5061	60.8664	29.5056	37.3149	58.4669	32.5275	42.7697	13.8033
