# Supplementary material for: A secretome atlas of cardiac fibroblasts from healthy and infarcted mouse hearts
Source: Commun Biol. 2025 Apr 29;8:675. doi: 10.1038/s42003-025-08083-y (PMC12041564; doi:10.1038/s42003-025-08083-y)
Supplement: Supplementary file 7 — Supplementary Data 6 [file 42003_2025_8083_MOESM7_ESM.xlsx]

## Sheet: Tabelle1
	Control					I/R protocol
	1	2	3	mean	SD	1	2	3	mean	SD
cCF-conditioned medium	92.7292	112.358	94.9132	100	10.7576	84.1749	66.9295	62.9105	71.3383	11.297
miCF-conditioned medium	102.87	109.153	87.9769	100	10.8758	88.476	85.0263	81.6988	85.067	3.38878
